# Supplementary material for: QTL mapping of melon fruit quality traits using a high-density GBS-based genetic map
Source: BMC Plant Biol. 2018 Dec 4;18:324. doi: 10.1186/s12870-018-1537-5 (PMC6278158; doi:10.1186/s12870-018-1537-5)
Supplement: Supplementary file 3 — Table S1. Markers obtained with GBS. (A) All markers; (B) Selected markers; (C) All bins; (D) Selected bins. (XLSX 5125 kb) [file 12870_2018_1537_MOESM3_ESM.xlsx]

## Sheet: A- All markers
#CHROM	POS	ID	REF	ALT	Res_VED	Res_PS	TYPE	FILTER_QUAL	FILTER_MV	FILTER_MV05_OLD	Vedrantais	Piel de Sapo	204A	076	130A	008	015	191	206	028	045	060	097A	106A	126	147A	176	017	192	213	030	046	073	098B	107A	131	153	176A	019	196A	030A	047	082	099	112	133A	159A	177	003A
#CHROM	POS	ID	REF	ALT	Res_VED	Res_PS	TYPE	FILTER_QUAL	FILTER_MV	FILTER_MV05_OLD	AF0YPXXXX_1_6:g:ApekiN1.sam.bamsort.bam	AF0YPXXXX_1_6:g:ApekiN2.sam.bamsort.bam	AF0YPXXXX_1_6:g:ApekiN3.sam.bamsort.bam	AF0YPXXXX_1_6:g:ApekiN4.sam.bamsort.bam	AF0YPXXXX_1_6:g:ApekiN5.sam.bamsort.bam	AF0YPXXXX_1_6:g:ApekiN6.sam.bamsort.bam	C8FBTACXX_1_10:g:ApekiN1.sam.bam.sort.bam	C8FBTACXX_1_10:g:ApekiN10.sam.bam.sort.bam	C8FBTACXX_1_10:g:ApekiN11.sam.bam.sort.bam	C8FBTACXX_1_10:g:ApekiN2.sam.bam.sort.bam	C8FBTACXX_1_10:g:ApekiN3.sam.bam.sort.bam	C8FBTACXX_1_10:g:ApekiN4.sam.bam.sort.bam	C8FBTACXX_1_10:g:ApekiN5.sam.bam.sort.bam	C8FBTACXX_1_10:g:ApekiN6.sam.bam.sort.bam	C8FBTACXX_1_10:g:ApekiN7.sam.bam.sort.bam	C8FBTACXX_1_10:g:ApekiN8.sam.bam.sort.bam	C8FBTACXX_1_10:g:ApekiN9.sam.bam.sort.bam	C8FBTACXX_1_11:g:ApekiN1.sam.bam.sort.bam	C8FBTACXX_1_11:g:ApekiN10.sam.bam.sort.bam	C8FBTACXX_1_11:g:ApekiN11.sam.bam.sort.bam	C8FBTACXX_1_11:g:ApekiN2.sam.bam.sort.bam	C8FBTACXX_1_11:g:ApekiN3.sam.bam.sort.bam	C8FBTACXX_1_11:g:ApekiN4.sam.bam.sort.bam	C8FBTACXX_1_11:g:ApekiN5.sam.bam.sort.bam	C8FBTACXX_1_11:g:ApekiN6.sam.bam.sort.bam	C8FBTACXX_1_11:g:ApekiN7.sam.bam.sort.bam	C8FBTACXX_1_11:g:ApekiN8.sam.bam.sort.bam	C8FBTACXX_1_11:g:ApekiN9.sam.bam.sort.bam	C8FBTACXX_1_12:g:ApekiN1.sam.bam.sort.bam	C8FBTACXX_1_12:g:ApekiN10.sam.bam.sort.bam	C8FBTACXX_1_12:g:ApekiN2.sam.bam.sort.bam	C8FBTACXX_1_12:g:ApekiN3.sam.bam.sort.bam	C8FBTACXX_1_12:g:ApekiN4.sam.bam.sort.bam	C8FBTACXX_1_12:g:ApekiN5.sam.bam.sort.bam	C8FBTACXX_1_12:g:ApekiN6.sam.bam.sort.bam	C8FBTACXX_1_12:g:ApekiN7.sam.bam.sort.bam	C8FBTACXX_1_12:g:ApekiN8.sam.bam.sort.bam	C8FBTACXX_1_12:g:ApekiN9.sam.bam.sort.bam	C8FBTACXX_1_4:g:ApekiN1.sam.bam.sort.bam
chr00	2004514	chr00_2004514	C	A	1|1	0|0	SNP	497	0.978495		a	b	b	b	b	b	b	b	b	b	b	b	b	b	b	b	b	.|.	b	b	b	b	b	b	b	b	b	b	b	.|.	b	b	b	b	b	b	b	b	b
chr00	2237238	chr00_2237238	A	C	1|1	0|0	SNP	2965	0.688172	chr00_2237238	.|.	b	b	b	.|.	b	a	a	.|.	b	b	.|.	a	a	.|.	b	a	.|.	.|.	.|.	a	b	b	.|.	a	.|.	a	.|.	b	b	a	b	b	.|.	b	.|.	a	.|.	b
chr00	2642759	chr00_2642759	A	G	1|1	0|0	SNP	1361	0.473118		-	b	b	-	.|.	b	b	.|.	.|.	b	.|.	b	b	a	b	b	.|.	.|.	-	.|.	.|.	a	.|.	.|.	b	.|.	b	-	-	b	-	a	.|.	.|.	.|.	.|.	a	.|.	b
chr00	2728268	chr00_2728268	C	T	1|1	0|0	SNP	2965	0.505376	chr00_2728268	a	b	b	b	.|.	.|.	.|.	a	a	b	b	a	.|.	a	a	b	a	.|.	a	.|.	.|.	b	.|.	.|.	a	.|.	.|.	a	b	.|.	a	b	.|.	a	b	a	a	.|.	b
chr00	2728319	chr00_2728319	G	A	1|1	0|0	SNP	2965	0.505376		a	b	b	b	.|.	.|.	.|.	a	a	b	b	a	.|.	a	a	b	a	.|.	a	.|.	.|.	b	.|.	.|.	a	.|.	.|.	a	b	.|.	a	b	.|.	a	b	a	a	.|.	b
chr00	2730143	chr00_2730143	T	C	1|1	0|0	SNP	2965	0.537634		a	.|.	b	.|.	a	.|.	a	a	a	.|.	.|.	a	.|.	a	.|.	.|.	a	.|.	a	.|.	.|.	.|.	.|.	a	a	.|.	a	a	.|.	.|.	a	.|.	.|.	a	-	a	.|.	a	-
chr00	2933325	chr00_2933325	T	C	1|1	0|0	SNP	2965	0.903226	chr00_2933325	a	b	a	b	.|.	b	b	a	a	a	b	b	b	b	a	a	b	a	b	a	a	b	b	.|.	a	a	a	b	a	a	a	a	a	a	.|.	b	a	a	b
chr00	3409021	chr00_3409021	G	C	0|0	1|1	SNP	2965	1	chr00_3409021	a	b	a	b	a	a	b	a	a	a	b	b	a	b	a	a	b	b	a	a	b	a	b	b	a	a	b	a	b	a	b	a	a	a	a	a	a	a	b
chr00	3516045	chr00_3516045	G	A	1|1	0|0	SNP	2965	0.83871		.|.	b	a	a	a	.|.	b	a	b	b	a	b	b	a	.|.	a	a	b	a	a	b	a	b	b	a	a	b	.|.	.|.	b	b	b	.|.	b	b	a	b	a	a
chr00	3724885	chr00_3724885	G	C	1|1	0|0	SNP	2965	0.709677		.|.	b	b	-	.|.	b	b	b	a	.|.	b	.|.	b	b	b	b	a	a	a	.|.	a	a	.|.	.|.	b	b	.|.	a	a	b	a	a	.|.	a	-	.|.	a	.|.	.|.
chr00	4452635	chr00_4452635	T	C	0|0	1|1	SNP	2965	0.580645	chr00_4452635	.|.	.|.	b	.|.	.|.	.|.	.|.	a	a	a	b	.|.	a	a	.|.	a	.|.	a	.|.	.|.	a	b	.|.	b	.|.	.|.	b	a	b	a	b	a	a	.|.	a	.|.	a	.|.	b
chr00	4930997	chr00_4930997	T	G	1|1	0|0	SNP	2965	0.870968	chr00_4930997	a	b	b	.|.	.|.	a	b	a	b	a	a	a	a	b	.|.	a	a	.|.	a	b	b	b	b	.|.	b	b	a	a	b	b	b	b	a	b	b	b	b	a	b
chr00	5252174	chr00_5252174	T	C	1|1	0|0	SNP	1801	0.462366		.|.	.|.	.|.	.|.	.|.	.|.	b	.|.	b	b	.|.	b	.|.	a	.|.	a	b	.|.	a	a	.|.	.|.	b	.|.	.|.	.|.	b	.|.	.|.	b	b	b	.|.	.|.	.|.	.|.	b	a	.|.
chr00	5252198	chr00_5252198	T	G	1|1	0|0	SNP	2159	0.55914		-	.|.	.|.	.|.	-	.|.	b	.|.	b	b	.|.	b	.|.	a	.|.	a	b	.|.	a	a	.|.	a	b	.|.	a	.|.	b	-	a	b	b	b	.|.	.|.	b	.|.	b	a	.|.
chr00	6325635	chr00_6325635	G	A	1|1	0|0	SNP	2965	0.430108		a	.|.	.|.	b	.|.	b	a	.|.	.|.	.|.	.|.	a	a	a	.|.	.|.	.|.	.|.	a	.|.	a	a	b	a	a	.|.	a	.|.	b	.|.	a	.|.	b	.|.	.|.	.|.	b	a	.|.
chr00	6325676	chr00_6325676	A	C	1|1	0|0	SNP	2965	0.483871		a	.|.	.|.	b	.|.	b	a	.|.	a	.|.	.|.	a	a	a	.|.	.|.	.|.	.|.	a	.|.	a	a	b	a	a	.|.	a	a	b	.|.	a	.|.	b	a	.|.	.|.	b	a	.|.
chr00	6325827	chr00_6325827	G	GCAGT	1|1	0|0	INDEL	2918	0.462366		.|.	.|.	b	b	.|.	b	.|.	b	a	.|.	.|.	.|.	a	a	b	.|.	a	.|.	.|.	b	.|.	a	b	a	.|.	.|.	a	.|.	b	.|.	.|.	.|.	b	a	b	a	b	.|.	.|.
chr00	6325860	chr00_6325860	G	A	1|1	0|0	SNP	2956	0.462366		.|.	.|.	b	b	.|.	b	.|.	b	a	.|.	.|.	.|.	a	a	b	.|.	a	.|.	.|.	b	.|.	a	b	a	.|.	.|.	a	.|.	b	.|.	.|.	.|.	b	a	b	a	b	.|.	.|.
chr00	6325871	chr00_6325871	A	G	1|1	0|0	SNP	2919	0.462366		.|.	.|.	b	b	.|.	b	.|.	b	a	.|.	.|.	.|.	a	a	b	.|.	a	.|.	.|.	b	.|.	a	b	a	.|.	.|.	a	.|.	b	.|.	.|.	.|.	b	a	b	a	b	.|.	.|.
chr00	6994537	chr00_6994537	T	G	0|0	1|1	SNP	2965	0.88172		-	b	b	b	b	-	b	-	b	-	b	b	-	-	-	-	b	.|.	-	-	-	b	b	.|.	b	b	b	.|.	b	-	b	-	-	-	-	-	-	b	b
chr00	7435437	chr00_7435437	T	C	1|1	0|0	SNP	2965	1	chr00_7435437	a	b	a	a	a	a	b	b	a	a	b	a	a	a	b	b	a	a	a	a	a	a	b	b	b	b	a	a	b	a	a	b	b	b	b	a	a	a	b
chr00	7435679	chr00_7435679	T	C	1|1	0|0	SNP	2965	1		a	b	a	a	a	a	b	b	a	a	b	a	a	a	b	b	a	a	a	a	a	a	b	b	b	b	a	a	b	a	a	b	b	b	b	a	a	a	b
chr00	7554998	chr00_7554998	C	G	1|1	0|0	SNP	2824	0.44086		.|.	.|.	.|.	.|.	.|.	.|.	b	.|.	b	b	a	.|.	b	a	b	.|.	.|.	.|.	.|.	.|.	.|.	a	.|.	.|.	a	.|.	b	a	.|.	b	b	.|.	.|.	-	.|.	.|.	b	.|.	a
chr00	7947811	chr00_7947811	T	C	1|1	0|0	SNP	2965	0.935484	chr00_7947811	a	b	b	a	b	b	b	b	a	b	b	b	b	a	b	b	a	a	a	-	a	a	a	.|.	b	b	b	a	a	b	a	a	.|.	a	-	a	a	b	b
chr00	7990111	chr00_7990111	T	C	1|1	0|0	SNP	2965	0.430108		a	.|.	.|.	.|.	.|.	a	a	a	.|.	-	.|.	.|.	.|.	.|.	a	a	a	.|.	a	a	a	.|.	a	.|.	a	.|.	a	a	.|.	.|.	a	.|.	.|.	.|.	.|.	.|.	.|.	a	.|.
chr00	8126551	chr00_8126551	C	T	1|1	0|0	SNP	2219	0.483871		.|.	.|.	b	.|.	b	b	-	b	.|.	b	-	-	-	.|.	b	b	.|.	.|.	a	.|.	.|.	.|.	.|.	.|.	-	-	-	.|.	.|.	.|.	a	a	b	.|.	.|.	a	a	-	-
chr00	8129480	chr00_8129480	G	A	1|1	0|0	SNP	2965	1	chr00_8129480	a	b	b	b	b	b	b	b	b	b	b	a	b	a	a	b	-	b	b	a	b	a	a	a	b	b	b	a	b	b	b	a	b	a	a	b	a	a	b
chr00	8397834	chr00_8397834	G	A	1|1	0|0	SNP	2965	0.645161	chr00_8397834	a	b	b	a	a	b	a	.|.	b	b	a	b	a	b	.|.	b	b	.|.	a	b	a	a	b	a	.|.	b	b	b	.|.	.|.	a	a	.|.	a	a	.|.	b	.|.	.|.
chr00	10533042	chr00_10533042	T	G	1|1	0|0	SNP	2965	0.548387		a	-	-	.|.	.|.	a	.|.	-	-	.|.	-	a	-	-	.|.	-	-	.|.	a	-	.|.	a	.|.	.|.	.|.	.|.	-	.|.	a	.|.	a	-	b	.|.	.|.	-	-	a	-
chr00	11244908	chr00_11244908	C	G	1|1	0|0	SNP	2965	1	chr00_11244908	a	b	a	a	a	a	a	a	a	a	a	a	a	a	a	a	a	a	a	a	a	a	a	a	a	a	a	a	a	a	a	a	a	a	a	a	a	a	a
chr00	11334855	chr00_11334855	T	A	1|1	0|0	SNP	2965	0.849462	chr00_11334855	a	b	b	-	-	-	b	a	b	b	a	b	-	a	b	a	b	.|.	a	a	.|.	a	b	b	a	a	b	a	.|.	.|.	b	b	b	b	b	a	b	a	a
chr00	11568189	chr00_11568189	T	C	1|1	0|0	SNP	1994	0.419355		.|.	b	b	a	b	.|.	b	b	a	.|.	.|.	.|.	b	.|.	a	a	.|.	.|.	b	.|.	.|.	.|.	b	.|.	.|.	.|.	a	b	.|.	.|.	.|.	.|.	.|.	.|.	b	.|.	b	.|.	a
chr00	11568511	chr00_11568511	C	G	1|1	0|0	SNP	2965	0.612903	chr00_11568511	.|.	b	b	a	b	.|.	b	b	a	a	b	.|.	b	.|.	a	a	.|.	.|.	b	.|.	.|.	.|.	b	.|.	.|.	.|.	a	b	a	.|.	a	a	.|.	.|.	b	.|.	b	a	a
chr00	12154311	chr00_12154311	C	G	1|1	0|0	SNP	2965	0.645161		a	.|.	a	.|.	a	a	a	a	.|.	a	a	a	a	a	.|.	a	a	.|.	a	.|.	a	a	a	.|.	a	a	a	.|.	a	.|.	a	a	.|.	a	a	a	a	a	.|.
chr00	12639799	chr00_12639799	AT	A	1|1	0|0	INDEL	2966	1		-	b	-	-	b	b	-	b	b	-	b	-	b	b	-	-	-	-	-	-	-	-	-	-	-	b	b	-	-	-	-	b	b	-	-	-	-	-	b
chr00	12639805	chr00_12639805	T	C	0|0	1|1	SNP	2965	1	chr00_12639805	a	b	a	a	b	b	a	b	b	a	b	a	b	b	a	a	a	a	a	a	a	a	a	a	a	b	b	a	a	a	a	b	b	a	a	a	a	a	b
chr00	13187648	chr00_13187648	AC	A	1|1	0|0	INDEL	2975	0.473118		.|.	.|.	.|.	a	.|.	.|.	.|.	a	.|.	a	a	.|.	.|.	a	.|.	.|.	.|.	.|.	.|.	b	b	.|.	.|.	a	a	.|.	.|.	.|.	.|.	a	h	a	.|.	b	.|.	b	a	a	b
chr00	13187663	chr00_13187663	G	A	1|1	0|0	SNP	2763	0.473118		.|.	.|.	.|.	a	.|.	.|.	.|.	a	.|.	a	a	.|.	.|.	a	.|.	.|.	.|.	.|.	.|.	b	b	.|.	.|.	a	a	.|.	.|.	.|.	.|.	a	h	a	.|.	b	.|.	b	a	a	b
chr00	16479933	chr00_16479933	A	G	0|0	1|1	SNP	1549	0.666667	chr00_16479933	a	b	a	a	b	.|.	a	.|.	h	a	.|.	a	.|.	.|.	a	a	a	.|.	.|.	a	.|.	a	a	.|.	a	h	h	a	a	.|.	a	.|.	h	a	a	a	a	a	.|.
chr00	16479967	chr00_16479967	A	G	0|0	1|1	SNP	1564	0.666667		a	b	a	a	b	.|.	a	.|.	h	a	.|.	a	.|.	.|.	a	a	a	.|.	.|.	a	.|.	a	a	.|.	a	h	h	a	a	.|.	a	.|.	h	a	a	a	a	a	.|.
chr00	17772706	chr00_17772706	TA	CG	1|1	0|0	SNPs	2947	0.505376		h	h	a	h	a	h	a	a	a	a	a	.|.	.|.	a	.|.	a	a	.|.	.|.	.|.	.|.	.|.	a	.|.	a	.|.	a	.|.	.|.	.|.	.|.	a	.|.	a	.|.	a	.|.	a	a
chr00	18802123	chr00_18802123	A	AGGAAT	1|1	0|0	INDEL	2969	0.806452		a	h	.|.	a	a	a	a	a	a	a	.|.	a	.|.	a	a	a	a	a	a	a	.|.	a	a	a	a	a	a	a	a	a	a	a	.|.	a	a	.|.	a	a	a
chr00	19867523	chr00_19867523	A	G	0|0	1|1	SNP	2965	0.623656	chr00_19867523	.|.	b	a	a	a	.|.	a	b	a	.|.	.|.	b	a	a	.|.	b	a	.|.	a	.|.	a	a	a	.|.	a	b	b	a	a	.|.	a	b	.|.	.|.	b	b	a	a	a
chr00	19867825	chr00_19867825	CAGAAAAA	C	0|0	1|1	INDEL	2984	0.612903		.|.	b	a	a	a	.|.	a	b	a	.|.	.|.	b	a	a	.|.	b	a	.|.	a	.|.	a	a	a	.|.	a	b	b	a	a	.|.	a	b	.|.	.|.	b	b	a	a	a
chr00	20953912	chr00_20953912	C	G	1|1	0|0	SNP	2965	0.741935		.|.	-	.|.	.|.	.|.	a	a	a	a	a	a	a	a	a	.|.	a	a	a	a	a	a	.|.	a	a	a	.|.	a	a	a	a	a	a	a	.|.	a	a	a	a	a
chr00	20958568	chr00_20958568	TC	GA	1|1	0|0	SNPs	2947	0.602151		.|.	.|.	.|.	.|.	.|.	.|.	a	.|.	a	a	.|.	a	a	.|.	a	a	a	a	.|.	a	.|.	.|.	a	.|.	a	a	a	a	a	.|.	a	a	a	a	a	a	a	a	a
chr00	23371588	chr00_23371588	A	G	1|1	0|0	SNP	680	0.677419		-	-	-	-	.|.	-	b	b	b	b	.|.	b	.|.	b	.|.	b	b	.|.	b	b	b	b	.|.	b	b	b	b	.|.	.|.	b	b	b	b	b	b	b	b	.|.	b
chr00	24372073	chr00_24372073	G	A	1|1	0|0	SNP	1412	0.623656		.|.	b	b	b	b	b	b	b	.|.	.|.	b	b	b	.|.	b	.|.	b	.|.	b	b	b	.|.	.|.	.|.	b	-	a	b	b	.|.	.|.	b	b	.|.	.|.	b	-	.|.	b
chr00	24372512	chr00_24372512	T	C	1|1	0|0	SNP	2965	1		a	b	b	b	b	b	b	b	a	a	b	b	b	a	b	a	b	b	h	b	b	a	a	a	b	a	a	b	b	a	a	b	h	a	a	b	a	a	b
chr00	32338288	chr00_32338288	A	T	0|0	1|1	SNP	2965	0.989247		-	a	-	-	-	a	-	-	-	-	-	-	-	-	.|.	-	-	a	h	-	-	-	-	a	-	-	-	-	-	a	-	-	h	-	-	-	-	-	a
chr00	33054506	chr00_33054506	G	T	1|1	0|0	SNP	2965	0.956989	chr00_33054506	a	b	a	a	a	a	a	a	a	a	a	a	a	a	a	a	a	.|.	a	a	a	a	a	a	a	a	a	a	a	.|.	a	a	a	a	a	a	a	a	a
chr01	248224	chr01_248224	C	A	1|1	0|0	SNP	2965	0.602151	chr01_248224	a	.|.	.|.	b	.|.	b	.|.	b	.|.	b	.|.	a	b	.|.	a	a	.|.	b	b	a	b	.|.	a	a	b	b	b	.|.	.|.	b	b	a	.|.	.|.	a	b	a	.|.	b
chr01	341714	chr01_341714	C	G	0|0	1|1	SNP	2965	0.430108		.|.	b	b	b	b	b	a	b	b	b	b	a	b	b	.|.	.|.	b	.|.	b	.|.	b	.|.	.|.	.|.	.|.	.|.	b	b	b	.|.	b	.|.	.|.	.|.	.|.	.|.	a	.|.	b
chr01	341744	chr01_341744	C	G	0|0	1|1	SNP	2965	0.795699	chr01_341744	.|.	b	b	b	b	b	a	b	b	b	b	a	b	b	a	.|.	b	.|.	b	a	b	a	.|.	a	b	b	b	b	b	b	b	a	.|.	a	a	b	a	a	b
chr01	341762	chr01_341762	T	C	0|0	1|1	SNP	2965	0.795699		.|.	b	b	b	b	b	a	b	b	b	b	a	b	b	a	.|.	b	.|.	b	a	b	a	.|.	a	b	b	b	b	b	b	b	a	.|.	a	a	b	a	a	b
chr01	445650	chr01_445650	G	A	0|0	1|1	SNP	2965	0.688172	chr01_445650	a	b	b	b	b	b	b	b	b	b	b	a	.|.	b	.|.	b	b	.|.	b	.|.	b	a	.|.	.|.	b	b	b	.|.	b	b	b	a	a	a	a	b	a	.|.	b
chr01	446777	chr01_446777	A	T	0|0	1|1	SNP	2965	1		-	b	b	b	b	b	b	b	b	b	b	-	b	b	-	b	b	b	b	-	b	-	-	-	b	b	b	b	b	b	b	-	-	-	-	b	-	-	b
chr01	452338	chr01_452338	A	G	0|0	1|1	SNP	2965	0.935484	chr01_452338	.|.	b	b	b	b	b	b	b	b	b	b	a	b	b	a	b	b	.|.	b	a	b	a	a	a	b	b	b	b	b	b	b	a	a	a	a	b	a	a	b
chr01	789716	chr01_789716	ACGGTT	GCGGTC	1|1	0|0	SNPs	2947	0.677419		a	b	.|.	.|.	.|.	b	b	b	b	b	b	a	.|.	a	a	b	h	b	b	a	b	.|.	.|.	a	.|.	.|.	b	a	.|.	b	b	a	b	a	a	b	a	a	b
chr01	792716	chr01_792716	T	C	1|1	0|0	SNP	2965	0.924731	chr01_792716	a	b	b	.|.	b	b	b	b	b	b	b	a	b	a	a	b	h	b	b	a	b	a	a	a	b	b	b	a	.|.	b	b	a	b	a	a	b	a	a	b
chr01	798384	chr01_798384	A	AT	1|1	0|0	INDEL	2979	0.913978		a	b	b	b	.|.	b	b	b	b	b	b	a	b	a	a	b	h	b	b	a	b	a	a	a	b	b	b	a	b	b	b	a	b	a	a	b	a	a	b
chr01	831510	chr01_831510	T	A	1|1	0|0	SNP	2965	0.83871	chr01_831510	a	b	b	b	b	b	b	b	b	b	b	.|.	.|.	a	.|.	b	h	b	-	a	b	a	.|.	.|.	b	b	b	a	b	.|.	b	a	.|.	-	a	b	a	a	b
chr01	847250	chr01_847250	G	A	1|1	0|0	SNP	1983	0.451613		.|.	.|.	.|.	.|.	.|.	b	b	b	.|.	b	.|.	.|.	b	a	.|.	b	.|.	.|.	b	a	.|.	a	.|.	.|.	b	.|.	.|.	.|.	b	b	b	a	.|.	.|.	.|.	.|.	a	.|.	b
chr01	872431	chr01_872431	G	A	0|0	1|1	SNP	2965	0.967742	chr01_872431	a	b	b	b	b	b	b	b	b	b	b	a	b	a	a	b	h	.|.	b	a	b	a	a	a	b	b	b	a	b	b	b	a	b	a	a	b	a	a	b
chr01	950548	chr01_950548	AAAG	A	0|0	1|1	INDEL	2966	0.752688		a	b	b	b	b	b	b	b	b	b	b	.|.	b	.|.	.|.	b	h	b	b	a	b	a	.|.	.|.	b	b	b	a	b	b	b	a	.|.	a	.|.	.|.	a	a	b
chr01	967165	chr01_967165	C	T	0|0	1|1	SNP	2965	1	chr01_967165	a	b	b	b	b	b	b	b	b	b	b	a	b	a	a	b	h	b	b	a	b	a	a	a	b	b	b	a	b	b	b	a	b	a	a	b	a	a	b
chr01	979180	chr01_979180	T	C	0|0	1|1	SNP	2965	0.451613		.|.	b	b	b	.|.	b	.|.	b	b	b	b	a	b	a	a	b	.|.	.|.	.|.	.|.	b	a	a	.|.	.|.	.|.	.|.	.|.	b	.|.	b	a	.|.	.|.	a	.|.	a	a	.|.
chr01	979217	chr01_979217	T	C	0|0	1|1	SNP	2965	0.623656	chr01_979217	.|.	b	b	b	.|.	b	b	b	b	b	b	a	b	a	a	b	.|.	.|.	b	.|.	b	a	a	.|.	b	.|.	b	.|.	b	.|.	b	a	.|.	.|.	a	b	a	a	b
chr01	1011103	chr01_1011103	C	T	1|1	0|0	SNP	337	0.677419		h	b	b	b	b	b	b	b	b	b	b	.|.	b	-	.|.	b	b	.|.	b	.|.	b	-	h	.|.	b	b	b	.|.	b	b	b	.|.	b	-	.|.	b	-	-	b
chr01	1011137	chr01_1011137	A	G	1|1	0|0	SNP	368	0.569892		h	b	b	b	b	b	b	b	b	b	b	.|.	b	.|.	.|.	b	b	.|.	b	.|.	b	.|.	h	.|.	b	b	b	.|.	b	b	b	.|.	b	.|.	.|.	b	.|.	.|.	b
chr01	1091227	chr01_1091227	ACACCATCATCGTT	A	1|1	0|0	INDEL	2967	0.956989		a	b	b	b	b	b	b	b	b	b	b	a	b	a	a	b	h	.|.	b	a	b	a	a	.|.	b	b	-	a	b	b	b	a	b	a	a	b	a	a	b
chr01	1095431	chr01_1095431	T	TC	1|1	0|0	INDEL	2936	0.924731		a	b	b	.|.	b	b	b	b	b	b	b	a	b	a	a	b	h	.|.	b	a	b	a	a	a	b	.|.	b	a	b	.|.	b	a	b	a	a	b	a	a	b
chr01	1105685	chr01_1105685	C	T	1|1	0|0	SNP	2356	0.526882	chr01_1105685	a	b	.|.	b	.|.	b	b	b	.|.	b	b	.|.	.|.	.|.	a	b	a	b	b	a	.|.	.|.	a	a	.|.	b	.|.	a	b	b	.|.	a	.|.	a	.|.	.|.	a	a	b
chr01	1179288	chr01_1179288	C	T	0|0	1|1	SNP	2965	0.795699	chr01_1179288	a	b	b	b	b	b	b	b	b	b	b	a	b	.|.	.|.	b	a	.|.	b	a	b	a	a	.|.	a	b	b	a	b	.|.	b	.|.	b	a	a	b	a	.|.	.|.
chr01	1183789	chr01_1183789	T	C	0|0	1|1	SNP	2965	0.989247		a	b	b	b	b	b	b	b	b	b	b	a	b	a	a	b	-	.|.	b	a	b	a	a	a	h	b	b	a	b	b	b	-	b	a	a	b	a	a	b
chr01	1183940	chr01_1183940	AT	A	1|1	0|0	INDEL	2979	0.817204		a	b	b	b	b	b	b	b	b	.|.	b	a	b	a	a	b	b	.|.	b	a	b	a	a	.|.	h	b	b	a	b	.|.	b	.|.	b	a	a	.|.	a	a	b
chr01	1206807	chr01_1206807	A	G	0|0	1|1	SNP	2965	1	chr01_1206807	a	b	b	b	b	b	b	b	b	b	b	a	b	a	a	b	h	b	b	a	b	a	a	a	a	b	b	a	b	b	b	a	b	a	a	b	a	a	b
chr01	1223645	chr01_1223645	T	C	0|0	1|1	SNP	2965	0.870968	chr01_1223645	a	.|.	.|.	.|.	.|.	.|.	b	b	b	b	b	a	b	a	a	b	h	-	b	a	b	a	a	.|.	.|.	b	b	a	b	b	b	a	.|.	a	a	b	a	a	b
chr01	1223660	chr01_1223660	C	CTT	0|0	1|1	INDEL	2974	0.849462		a	.|.	.|.	.|.	.|.	.|.	b	b	b	b	b	.|.	b	a	a	b	h	.|.	b	a	b	a	a	.|.	.|.	b	b	a	b	b	b	a	.|.	a	a	b	a	a	b
chr01	1295845	chr01_1295845	A	G	0|0	1|1	SNP	2965	0.903226	chr01_1295845	a	b	b	b	.|.	b	b	b	b	b	b	b	b	a	-	b	.|.	.|.	b	a	b	a	a	.|.	a	b	b	a	b	b	b	-	b	a	a	b	a	a	b
chr01	1315919	chr01_1315919	T	G	0|0	1|1	SNP	2965	0.88172	chr01_1315919	a	.|.	b	b	b	b	b	b	b	b	b	b	b	a	b	b	h	.|.	b	a	b	a	a	a	a	b	b	a	b	b	b	a	b	a	a	.|.	a	a	b
chr01	1316071	chr01_1316071	A	G	0|0	1|1	SNP	2965	0.989247		a	b	b	b	b	b	b	b	b	b	b	b	b	a	b	b	h	b	b	a	b	a	a	a	a	b	b	a	b	b	b	a	b	a	a	b	a	a	b
chr01	1328867	chr01_1328867	A	G	0|0	1|1	SNP	2475	0.677419	chr01_1328867	a	.|.	b	.|.	b	.|.	.|.	.|.	b	.|.	b	b	b	.|.	.|.	b	h	.|.	b	a	.|.	a	a	.|.	a	b	b	a	b	.|.	.|.	a	.|.	.|.	a	b	-	a	.|.
chr01	1545272	chr01_1545272	GA	G	1|1	0|0	INDEL	1004	0.419355		.|.	.|.	b	.|.	b	b	b	.|.	b	.|.	.|.	b	.|.	.|.	.|.	b	a	.|.	-	.|.	.|.	a	b	.|.	a	b	b	a	b	.|.	b	a	.|.	.|.	a	.|.	a	a	.|.
chr01	1551051	chr01_1551051	A	G	1|1	0|0	SNP	2965	0.989247	chr01_1551051	a	b	b	b	b	b	b	b	b	b	b	b	b	a	b	b	h	.|.	b	a	b	a	b	a	a	b	b	a	b	b	b	a	b	a	a	b	a	a	b
chr01	1558880	chr01_1558880	G	A	1|1	0|0	SNP	2965	0.978495	chr01_1558880	a	b	b	b	b	b	b	b	b	b	b	b	b	a	b	b	h	.|.	b	a	b	a	b	.|.	a	b	b	a	b	b	b	a	b	a	a	b	a	a	b
chr01	1558999	chr01_1558999	AGG	A	1|1	0|0	INDEL	2966	0.967742		a	b	b	b	b	b	b	b	b	b	b	b	b	a	b	b	h	.|.	b	a	b	a	b	.|.	a	b	b	a	b	b	b	a	b	a	a	b	a	a	b
chr01	1560595	chr01_1560595	C	T	1|1	0|0	SNP	2006	0.462366		a	b	b	b	b	.|.	b	.|.	b	.|.	b	.|.	b	a	.|.	b	.|.	.|.	b	.|.	.|.	.|.	b	.|.	.|.	.|.	b	a	.|.	.|.	b	a	.|.	.|.	.|.	b	a	.|.	b
chr01	1560724	chr01_1560724	T	C	1|1	0|0	SNP	2965	0.548387		.|.	.|.	.|.	.|.	.|.	.|.	b	b	b	b	.|.	.|.	.|.	a	b	b	b	.|.	b	a	.|.	a	b	.|.	a	.|.	b	a	.|.	b	b	.|.	.|.	.|.	.|.	.|.	a	a	b
chr01	1605114	chr01_1605114	C	T	1|1	0|0	SNP	2965	0.989247	chr01_1605114	a	b	b	b	b	b	b	b	b	b	b	b	b	a	b	b	h	.|.	b	a	b	b	b	a	a	b	b	a	b	b	b	a	b	a	a	b	a	a	b
chr01	1612528	chr01_1612528	A	G	1|1	0|0	SNP	2965	1	chr01_1612528	a	b	b	b	b	b	b	b	b	b	b	b	b	a	b	b	h	b	b	a	b	b	b	a	a	b	b	a	b	b	b	a	b	a	a	b	a	a	b
chr01	1621217	chr01_1621217	A	G	1|1	0|0	SNP	2965	1	chr01_1621217	a	b	b	b	b	b	b	b	b	b	b	b	b	a	b	b	h	b	b	a	b	b	b	a	a	b	b	a	b	b	b	a	b	a	a	b	a	a	b
chr01	1621591	chr01_1621591	CTA	TTG	1|1	0|0	SNPs	2947	1		a	b	b	b	b	b	b	b	b	b	b	b	b	a	b	b	h	b	b	a	b	b	b	a	a	b	b	a	b	b	b	a	b	a	a	b	a	a	b
chr01	1631271	chr01_1631271	T	A	1|1	0|0	SNP	2965	0.494624		a	.|.	.|.	.|.	b	.|.	.|.	-	.|.	.|.	.|.	-	.|.	a	.|.	.|.	a	.|.	.|.	a	.|.	.|.	.|.	a	a	.|.	.|.	a	-	.|.	.|.	a	.|.	a	a	.|.	a	a	.|.
chr01	1631319	chr01_1631319	G	A	1|1	0|0	SNP	2965	0.462366		a	.|.	.|.	.|.	b	.|.	.|.	.|.	.|.	.|.	.|.	.|.	.|.	a	.|.	.|.	a	.|.	.|.	a	.|.	.|.	.|.	a	a	.|.	.|.	a	.|.	.|.	.|.	a	.|.	a	a	.|.	a	a	.|.
chr01	1631508	chr01_1631508	C	T	1|1	0|0	SNP	2965	0.494624		a	.|.	.|.	.|.	b	.|.	.|.	h	.|.	.|.	.|.	h	.|.	a	.|.	.|.	a	.|.	.|.	a	.|.	.|.	.|.	a	a	.|.	.|.	a	h	.|.	.|.	a	.|.	a	a	.|.	a	a	.|.
chr01	1631534	chr01_1631534	C	G	1|1	0|0	SNP	2965	0.494624		a	.|.	.|.	.|.	b	.|.	.|.	h	.|.	.|.	.|.	h	.|.	a	.|.	.|.	a	.|.	.|.	a	.|.	.|.	.|.	a	a	.|.	.|.	a	h	.|.	.|.	a	.|.	a	a	.|.	a	a	.|.
chr01	1670313	chr01_1670313	A	C	1|1	0|0	SNP	2965	0.806452	chr01_1670313	a	b	b	.|.	.|.	b	.|.	b	.|.	b	b	b	b	a	b	b	-	.|.	b	a	b	b	.|.	a	a	.|.	b	a	.|.	b	b	a	b	a	a	.|.	a	a	b
chr01	1842032	chr01_1842032	C	T	1|1	0|0	SNP	2965	0.88172	chr01_1842032	a	b	b	b	b	b	b	b	b	b	b	b	b	a	b	b	b	.|.	b	a	b	b	b	a	h	b	a	.|.	b	.|.	b	a	b	a	a	-	a	a	b
chr01	1842049	chr01_1842049	G	A	0|0	1|1	SNP	2965	0.870968		a	b	b	b	b	b	b	b	b	b	b	b	b	a	b	b	b	.|.	b	a	b	b	b	a	h	b	a	.|.	b	.|.	b	a	b	a	a	b	a	a	b
chr01	1890832	chr01_1890832	C	T	0|0	1|1	SNP	2965	0.989247	chr01_1890832	a	b	b	b	b	b	b	a	b	b	b	b	a	a	b	b	b	b	b	a	b	b	b	a	a	b	a	a	b	a	b	a	b	a	a	b	a	a	b
chr01	1937138	chr01_1937138	T	A	0|0	1|1	SNP	2965	0.774194	chr01_1937138	.|.	b	.|.	b	.|.	.|.	b	a	b	.|.	b	b	a	a	b	b	b	.|.	b	a	b	b	.|.	.|.	a	.|.	a	a	b	a	b	a	b	a	a	.|.	a	.|.	.|.
chr01	1957315	chr01_1957315	C	G	1|1	0|0	SNP	2965	0.88172	chr01_1957315	a	b	b	b	b	b	b	a	b	b	b	b	a	a	b	-	b	.|.	b	a	b	b	b	.|.	a	b	a	a	b	a	.|.	a	b	.|.	a	.|.	a	.|.	.|.
chr01	1958454	chr01_1958454	T	C	1|1	0|0	SNP	2965	0.817204		.|.	b	b	.|.	b	.|.	b	a	b	b	b	b	a	a	b	b	b	.|.	b	a	b	b	b	a	a	b	a	a	b	a	b	a	.|.	a	.|.	b	a	.|.	b
chr01	1958986	chr01_1958986	T	C	0|0	1|1	SNP	2965	0.505376		.|.	.|.	b	.|.	b	.|.	b	a	b	.|.	b	b	a	a	b	b	.|.	.|.	b	.|.	b	b	b	.|.	.|.	b	.|.	.|.	b	.|.	.|.	.|.	.|.	.|.	.|.	b	.|.	.|.	b
chr01	1963470	chr01_1963470	G	A	1|1	0|0	SNP	2965	0.784946	chr01_1963470	a	.|.	b	b	b	.|.	b	a	b	.|.	b	.|.	a	a	b	b	b	.|.	b	a	b	b	.|.	.|.	a	.|.	a	a	b	a	b	a	b	a	a	b	a	a	b
chr01	1963515	chr01_1963515	T	A	1|1	0|0	SNP	2965	0.784946		a	.|.	b	b	b	.|.	b	a	b	.|.	b	.|.	a	a	b	b	b	.|.	b	a	b	b	.|.	.|.	a	.|.	a	a	b	a	b	a	b	a	a	b	a	a	b
chr01	1963534	chr01_1963534	G	C	1|1	0|0	SNP	2965	0.784946		a	.|.	b	b	b	.|.	b	a	b	.|.	b	.|.	a	a	b	b	b	.|.	b	a	b	b	.|.	.|.	a	.|.	a	a	b	a	b	a	b	a	a	b	a	a	b
chr01	1981795	chr01_1981795	T	C	1|1	0|0	SNP	2965	0.860215	chr01_1981795	a	b	b	b	b	b	b	a	b	b	b	b	.|.	.|.	.|.	b	b	.|.	-	a	b	b	b	.|.	a	b	a	a	b	a	b	a	.|.	a	a	b	a	a	b
chr01	2174758	chr01_2174758	G	A	1|1	0|0	SNP	2965	0.989247	chr01_2174758	a	b	b	b	a	b	a	a	b	b	b	b	a	b	b	b	h	.|.	b	a	b	b	b	a	a	a	a	a	b	a	b	b	b	a	a	b	a	a	b
chr01	2251481	chr01_2251481	CTG	C	0|0	1|1	INDEL	2965	0.989247		a	b	b	b	a	b	a	.|.	b	b	b	b	a	b	b	b	h	a	b	a	b	b	b	a	a	a	a	a	b	a	b	b	b	a	a	b	a	a	b
chr01	2251534	chr01_2251534	T	TTC	1|1	0|0	INDEL	2971	1		a	b	b	b	a	b	a	h	b	b	b	b	a	b	b	b	h	a	b	a	b	b	b	a	a	a	a	a	b	a	b	b	b	a	a	b	a	a	b
chr01	2251876	chr01_2251876	GTGT	G	1|1	0|0	INDEL	2971	1		a	b	b	b	a	b	a	h	b	b	b	b	a	b	b	b	h	-	b	a	b	b	b	a	a	a	a	a	b	a	b	b	b	a	a	b	a	a	b
chr01	2307166	chr01_2307166	G	A	1|1	0|0	SNP	2203	0.55914	chr01_2307166	a	.|.	.|.	.|.	.|.	.|.	a	a	.|.	b	b	b	.|.	b	b	b	.|.	.|.	b	a	b	b	.|.	.|.	.|.	.|.	.|.	a	b	a	b	b	b	.|.	.|.	b	a	a	b
chr01	2424295	chr01_2424295	A	G	1|1	0|0	SNP	2965	0.989247	chr01_2424295	a	b	b	b	a	a	a	a	b	b	a	b	a	b	b	b	-	.|.	b	a	b	b	b	a	a	a	a	a	b	a	b	b	b	a	a	b	a	a	b
chr01	2627760	chr01_2627760	C	T	1|1	0|0	SNP	2965	1	chr01_2627760	a	b	b	b	a	a	a	a	b	b	a	b	a	b	b	b	a	b	b	b	b	b	b	a	a	a	a	a	b	b	b	b	b	a	a	b	a	a	b
chr01	2906594	chr01_2906594	C	CT	1|1	0|0	INDEL	2969	0.935484		-	.|.	b	b	-	-	a	a	b	b	a	b	a	b	b	b	a	b	a	b	b	b	b	.|.	a	a	a	a	b	a	b	a	b	a	a	b	b	a	b
chr01	2908189	chr01_2908189	T	C	1|1	0|0	SNP	2965	0.505376	chr01_2908189	.|.	.|.	.|.	.|.	.|.	.|.	a	a	b	.|.	a	.|.	.|.	b	b	.|.	a	.|.	a	.|.	.|.	.|.	.|.	a	a	.|.	a	a	.|.	a	.|.	a	.|.	.|.	a	.|.	.|.	a	b
chr01	2908746	chr01_2908746	A	G	1|1	0|0	SNP	2965	0.989247		a	b	b	b	a	a	a	a	b	b	a	b	a	b	b	b	a	.|.	a	b	b	b	b	a	a	a	a	a	b	a	b	a	b	a	a	b	b	a	b
chr01	2919379	chr01_2919379	G	A	1|1	0|0	SNP	2965	0.494624		.|.	.|.	.|.	.|.	.|.	.|.	a	a	.|.	.|.	a	.|.	a	b	.|.	b	a	b	a	b	.|.	b	.|.	a	a	.|.	a	a	.|.	a	.|.	a	.|.	a	a	b	b	a	.|.
chr01	2919556	chr01_2919556	C	CA	1|1	0|0	INDEL	2974	0.494624		.|.	.|.	.|.	.|.	.|.	.|.	a	a	.|.	.|.	a	.|.	a	b	.|.	b	a	b	a	b	.|.	b	.|.	a	a	.|.	a	a	.|.	a	.|.	a	.|.	a	a	b	b	a	.|.
chr01	2919603	chr01_2919603	C	T	1|1	0|0	SNP	2965	0.473118		.|.	.|.	.|.	.|.	.|.	.|.	a	a	.|.	.|.	.|.	.|.	a	b	.|.	b	a	b	a	.|.	.|.	b	.|.	a	a	.|.	a	a	.|.	a	.|.	a	.|.	a	a	b	b	a	.|.
chr01	3524124	chr01_3524124	C	A	1|1	0|0	SNP	2965	0.989247	chr01_3524124	a	b	b	b	a	a	a	a	b	b	a	b	a	a	b	b	b	.|.	a	b	b	b	a	a	a	a	a	a	b	a	b	a	b	a	a	b	a	a	b
chr01	3524411	chr01_3524411	A	G	1|1	0|0	SNP	2965	0.989247		a	b	b	b	a	a	a	a	b	b	a	b	a	a	b	b	b	.|.	a	b	b	b	a	a	a	a	a	a	b	a	b	a	b	a	a	b	a	a	b
chr01	3524423	chr01_3524423	A	T	1|1	0|0	SNP	2965	0.989247		a	b	b	b	a	a	a	a	b	b	a	b	a	a	b	b	b	.|.	a	b	b	b	a	a	a	a	a	a	b	a	b	a	b	a	a	b	a	a	b
chr01	4240464	chr01_4240464	G	A	1|1	0|0	SNP	2965	0.623656	chr01_4240464	a	.|.	.|.	.|.	.|.	a	a	a	.|.	b	a	b	a	a	b	b	b	.|.	a	.|.	.|.	b	a	a	a	.|.	.|.	.|.	.|.	a	.|.	a	b	.|.	a	.|.	a	a	.|.
chr01	4241599	chr01_4241599	A	G	1|1	0|0	SNP	2965	0.989247		a	b	b	b	a	a	a	a	b	b	a	b	a	a	b	b	b	.|.	a	b	b	b	a	a	a	a	a	a	b	a	b	a	b	a	a	b	a	a	b
chr01	4335994	chr01_4335994	T	A	1|1	0|0	SNP	2965	0.408602		.|.	.|.	.|.	.|.	.|.	a	a	.|.	.|.	.|.	a	.|.	a	a	.|.	b	.|.	.|.	a	.|.	.|.	.|.	.|.	a	a	.|.	a	.|.	.|.	a	a	a	.|.	a	.|.	.|.	a	.|.	b
chr01	4383669	chr01_4383669	A	AT	1|1	0|0	INDEL	2983	0.849462		.|.	b	b	.|.	.|.	.|.	a	a	b	b	a	.|.	a	a	b	b	b	.|.	a	b	b	.|.	a	a	a	a	a	a	b	a	a	a	b	a	a	a	a	a	b
chr01	4565977	chr01_4565977	G	A	1|1	0|0	SNP	2965	0.946237	chr01_4565977	a	b	b	b	.|.	a	a	a	b	b	a	b	a	a	b	b	b	.|.	a	b	a	b	a	a	a	a	a	a	b	a	a	a	b	a	a	.|.	a	a	b
chr01	4661323	chr01_4661323	G	A	1|1	0|0	SNP	912	0.516129	chr01_4661323	.|.	b	b	b	h	h	.|.	.|.	b	b	-	b	.|.	.|.	b	b	b	.|.	h	b	.|.	b	.|.	.|.	.|.	h	a	.|.	b	.|.	a	.|.	.|.	.|.	.|.	.|.	.|.	.|.	b
chr01	4661348	chr01_4661348	T	C	1|1	0|0	SNP	1418	0.537634		.|.	b	b	b	h	h	.|.	-	b	b	.|.	b	.|.	.|.	b	b	b	.|.	h	b	.|.	b	.|.	.|.	.|.	h	a	.|.	b	.|.	a	.|.	b	.|.	.|.	.|.	.|.	.|.	b
chr01	4661371	chr01_4661371	T	C	1|1	0|0	SNP	1469	0.526882		.|.	b	b	b	h	.|.	.|.	a	b	b	.|.	b	.|.	.|.	b	b	b	.|.	a	b	.|.	b	.|.	.|.	.|.	a	a	.|.	b	.|.	a	.|.	b	.|.	.|.	.|.	.|.	.|.	b
chr01	4661414	chr01_4661414	G	T	1|1	0|0	SNP	1488	0.569892		.|.	b	b	b	.|.	.|.	.|.	-	b	b	.|.	b	.|.	.|.	b	b	b	.|.	-	b	.|.	b	.|.	.|.	.|.	-	a	.|.	b	.|.	-	-	b	.|.	-	.|.	.|.	.|.	b
chr01	4733845	chr01_4733845	A	C	1|1	0|0	SNP	2965	0.989247	chr01_4733845	a	b	b	b	a	a	a	a	-	b	a	b	a	a	b	b	b	.|.	a	b	a	b	a	a	a	a	a	a	b	a	a	a	b	a	a	a	a	a	b
chr01	4826827	chr01_4826827	CATTGTATGCGTGGTCAAAGTCCCTATCA	C	1|1	0|0	INDEL	2965	0.473118		a	b	b	b	a	a	.|.	.|.	b	b	.|.	b	.|.	.|.	b	b	b	b	.|.	b	.|.	b	.|.	.|.	.|.	.|.	.|.	.|.	b	.|.	.|.	.|.	b	.|.	.|.	.|.	.|.	.|.	b
chr01	8419621	chr01_8419621	G	A	1|1	0|0	SNP	2965	0.978495	chr01_8419621	a	b	b	b	a	a	a	a	b	b	a	b	a	a	b	b	.|.	.|.	a	b	a	b	a	a	a	a	a	a	b	a	a	a	b	a	a	a	a	a	b
chr01	12868425	chr01_12868425	TAG	T	1|1	0|0	INDEL	2965	0.827957		a	b	b	.|.	.|.	b	a	a	b	b	a	b	a	a	b	b	a	.|.	a	b	a	b	a	.|.	a	a	a	a	b	.|.	a	a	b	a	a	a	a	a	.|.
chr01	15539688	chr01_15539688	T	G	1|1	0|0	SNP	2965	0.483871		a	.|.	.|.	.|.	.|.	.|.	a	b	a	.|.	b	b	a	a	.|.	b	a	.|.	a	.|.	a	a	.|.	.|.	a	a	a	a	.|.	a	a	b	.|.	a	a	.|.	a	a	.|.
chr01	15540217	chr01_15540217	T	C	1|1	0|0	SNP	2965	0.806452	chr01_15540217	a	.|.	b	b	a	.|.	a	b	a	.|.	b	b	a	a	.|.	b	a	.|.	a	b	a	a	b	a	.|.	a	a	a	b	.|.	a	b	b	a	a	.|.	a	a	b
chr01	15540244	chr01_15540244	C	G	1|1	0|0	SNP	2965	0.806452		a	.|.	b	b	a	.|.	a	b	a	.|.	b	b	a	a	.|.	b	a	.|.	a	b	a	a	b	a	.|.	a	a	a	b	.|.	a	b	b	a	a	.|.	a	a	b
chr01	15540712	chr01_15540712	A	G	1|1	0|0	SNP	2965	0.784946		a	.|.	b	b	.|.	.|.	a	b	a	.|.	b	b	a	a	.|.	b	a	.|.	a	b	a	a	b	.|.	a	a	a	a	b	.|.	a	b	.|.	a	a	a	a	a	b
chr01	15566887	chr01_15566887	T	C	1|1	0|0	SNP	2965	0.55914	chr01_15566887	.|.	.|.	.|.	b	a	.|.	a	b	.|.	.|.	b	.|.	.|.	a	.|.	b	a	.|.	a	b	.|.	a	b	.|.	a	.|.	a	a	b	.|.	a	b	.|.	.|.	.|.	.|.	.|.	a	b
chr01	15587092	chr01_15587092	A	T	1|1	0|0	SNP	2965	0.462366		a	b	b	.|.	a	.|.	a	.|.	.|.	.|.	b	.|.	a	a	.|.	b	a	.|.	h	.|.	a	.|.	.|.	.|.	.|.	a	a	a	b	.|.	a	.|.	.|.	a	a	.|.	a	.|.	.|.
chr01	15587158	chr01_15587158	GA	G	1|1	0|0	INDEL	2951	0.462366		a	b	b	.|.	a	.|.	a	.|.	.|.	.|.	b	.|.	a	a	.|.	b	a	.|.	h	.|.	a	.|.	.|.	.|.	.|.	a	a	a	b	.|.	a	.|.	.|.	a	a	.|.	a	.|.	.|.
chr01	15587182	chr01_15587182	TA	T	1|1	0|0	INDEL	2622	0.462366		a	b	b	.|.	a	.|.	a	.|.	.|.	.|.	b	.|.	a	a	.|.	b	a	.|.	h	.|.	a	.|.	.|.	.|.	.|.	a	a	a	b	.|.	a	.|.	.|.	a	a	.|.	a	.|.	.|.
chr01	16804374	chr01_16804374	C	T	1|1	0|0	SNP	2965	0.860215	chr01_16804374	a	b	b	b	a	b	a	b	a	.|.	b	a	a	a	b	b	a	.|.	a	b	a	a	b	.|.	a	a	a	a	b	.|.	a	b	b	a	b	a	b	.|.	b
chr01	16806817	chr01_16806817	G	C	1|1	0|0	SNP	2965	1		a	b	b	b	a	b	a	b	a	b	b	a	a	a	b	b	a	b	a	b	a	a	b	a	a	a	a	a	b	a	a	b	b	a	b	a	b	a	b
chr01	16830074	chr01_16830074	T	G	1|1	0|0	SNP	2965	1	chr01_16830074	a	b	b	b	a	b	a	b	a	b	b	a	a	a	b	b	a	b	a	b	a	a	b	a	a	a	a	a	b	a	a	b	b	a	b	a	b	a	b
chr01	16844330	chr01_16844330	C	G	1|1	0|0	SNP	2965	0.72043	chr01_16844330	.|.	b	b	b	a	b	a	b	a	b	b	.|.	.|.	a	.|.	b	a	b	a	b	a	a	b	a	a	.|.	a	a	.|.	a	a	b	b	a	b	.|.	b	.|.	b
chr01	17138382	chr01_17138382	T	C	1|1	0|0	SNP	2965	1	chr01_17138382	a	b	b	b	a	b	a	b	a	b	b	a	a	a	b	b	a	b	a	b	a	a	b	a	a	a	a	a	b	a	a	b	b	a	b	a	b	a	b
chr01	17242641	chr01_17242641	A	G	1|1	0|0	SNP	2965	0.989247	chr01_17242641	a	b	b	b	a	b	a	b	a	b	b	a	a	a	b	b	a	.|.	a	b	a	a	b	a	a	a	a	a	b	a	a	b	b	a	b	a	b	a	b
chr01	17465101	chr01_17465101	C	A	1|1	0|0	SNP	2965	0.946237	chr01_17465101	a	b	b	b	a	b	a	b	a	b	b	a	a	a	b	b	a	b	a	b	a	a	b	a	a	a	a	a	b	a	b	b	b	a	b	a	b	a	b
chr01	17465150	chr01_17465150	A	C	1|1	0|0	SNP	2965	0.946237		a	b	b	b	a	b	a	b	a	b	b	a	a	a	b	b	a	b	a	b	a	a	b	a	a	a	a	a	b	a	b	b	b	a	b	a	b	a	b
chr01	17474587	chr01_17474587	C	A	1|1	0|0	SNP	2965	1	chr01_17474587	a	b	b	b	a	b	a	b	a	b	b	a	a	a	b	b	a	b	a	b	a	a	b	a	a	a	a	a	b	a	b	b	b	a	b	a	b	a	b
chr01	17545968	chr01_17545968	T	C	1|1	0|0	SNP	2965	0.870968	chr01_17545968	a	.|.	b	b	a	b	a	b	a	b	b	a	a	a	.|.	b	a	.|.	a	b	a	a	b	a	a	a	a	a	b	a	b	b	b	a	b	a	b	a	b
chr01	17603043	chr01_17603043	A	G	1|1	0|0	SNP	2965	0.956989	chr01_17603043	a	b	b	b	a	b	a	b	a	b	b	a	a	a	.|.	b	a	.|.	a	b	a	a	b	a	a	a	a	a	b	a	b	b	b	a	b	a	b	a	b
chr01	17634384	chr01_17634384	A	G	1|1	0|0	SNP	2965	0.602151	chr01_17634384	.|.	.|.	.|.	.|.	.|.	.|.	.|.	b	.|.	b	.|.	a	.|.	a	.|.	b	a	b	a	.|.	a	a	b	a	.|.	a	a	a	b	a	b	b	b	a	b	.|.	b	a	b
chr01	17638889	chr01_17638889	C	CTT	1|1	0|0	INDEL	143	0.473118		.|.	b	b	b	h	b	.|.	b	.|.	b	b	.|.	.|.	.|.	b	b	.|.	b	.|.	b	.|.	.|.	b	.|.	.|.	.|.	.|.	.|.	b	.|.	b	b	b	.|.	b	.|.	b	.|.	b
chr01	17673509	chr01_17673509	G	A	1|1	0|0	SNP	1539	0.419355		.|.	.|.	b	.|.	h	.|.	-	b	-	b	.|.	.|.	.|.	a	.|.	b	-	.|.	a	b	.|.	a	b	-	.|.	.|.	a	.|.	.|.	.|.	.|.	b	.|.	.|.	b	.|.	b	.|.	.|.
chr01	17691842	chr01_17691842	C	T	1|1	0|0	SNP	2965	0.913978	chr01_17691842	a	b	b	b	.|.	b	a	b	a	b	b	a	a	a	b	b	a	b	a	-	a	a	b	a	a	a	a	a	b	a	b	b	b	a	b	a	b	a	.|.
chr01	17701561	chr01_17701561	G	A	1|1	0|0	SNP	2965	0.591398	chr01_17701561	.|.	b	b	.|.	.|.	.|.	.|.	b	a	b	b	.|.	.|.	a	.|.	b	a	b	.|.	b	.|.	a	b	a	a	.|.	a	.|.	.|.	a	b	b	.|.	a	b	.|.	b	.|.	b
chr01	17701624	chr01_17701624	G	A	1|1	0|0	SNP	2442	0.419355		-	b	b	.|.	.|.	.|.	.|.	b	a	b	b	.|.	.|.	.|.	.|.	b	.|.	b	.|.	b	.|.	a	.|.	a	.|.	.|.	a	.|.	.|.	a	.|.	b	.|.	.|.	b	.|.	b	.|.	b
chr01	17701735	chr01_17701735	T	C	1|1	0|0	SNP	2965	0.612903		.|.	.|.	b	.|.	.|.	.|.	.|.	b	a	b	b	.|.	a	a	.|.	b	a	b	.|.	b	.|.	a	b	a	a	.|.	a	.|.	.|.	a	b	b	.|.	a	b	.|.	b	.|.	b
chr01	17752425	chr01_17752425	C	T	1|1	0|0	SNP	2965	0.537634	chr01_17752425	.|.	.|.	.|.	.|.	.|.	.|.	a	b	.|.	b	.|.	.|.	a	a	.|.	b	a	.|.	a	.|.	a	a	b	.|.	a	a	a	.|.	.|.	a	a	b	.|.	a	b	a	.|.	.|.	b
chr01	17897360	chr01_17897360	T	C	1|1	0|0	SNP	2965	0.537634	chr01_17897360	a	.|.	b	.|.	a	b	.|.	.|.	.|.	.|.	b	.|.	.|.	a	.|.	b	a	.|.	a	.|.	a	a	.|.	a	a	.|.	a	a	.|.	a	.|.	b	.|.	.|.	b	.|.	.|.	a	b
chr01	17907410	chr01_17907410	A	T	1|1	0|0	SNP	2965	0.989247	chr01_17907410	a	b	b	b	a	b	a	b	a	b	b	a	a	a	b	b	a	.|.	a	b	a	a	b	a	a	a	a	a	b	a	a	b	b	a	b	a	b	a	b
chr01	17907455	chr01_17907455	G	GA	1|1	0|0	INDEL	2966	0.989247		a	b	b	b	a	b	a	b	a	b	b	a	a	a	b	b	a	.|.	a	b	a	a	b	a	a	a	a	a	b	a	a	b	b	a	b	a	b	a	b
chr01	18066569	chr01_18066569	A	G	1|1	0|0	SNP	2965	0.408602		a	.|.	.|.	.|.	a	b	a	b	.|.	.|.	.|.	a	a	.|.	.|.	b	a	.|.	.|.	.|.	.|.	a	b	.|.	.|.	.|.	a	a	.|.	.|.	a	b	.|.	.|.	b	.|.	b	.|.	.|.
chr01	18176030	chr01_18176030	C	G	1|1	0|0	SNP	2965	1	chr01_18176030	a	b	b	b	a	b	a	b	a	b	b	a	a	a	b	b	a	b	a	b	a	a	b	a	a	a	a	a	b	a	a	b	b	a	b	a	b	a	b
chr01	18718912	chr01_18718912	T	C	1|1	0|0	SNP	2965	0.419355		a	b	.|.	.|.	.|.	b	a	b	.|.	b	b	a	a	a	.|.	b	a	.|.	a	.|.	a	.|.	.|.	.|.	a	.|.	a	a	.|.	.|.	.|.	.|.	.|.	a	.|.	.|.	b	.|.	.|.
chr01	19517945	chr01_19517945	A	G	1|1	0|0	SNP	2965	0.989247		-	b	b	b	a	b	a	b	a	b	b	a	a	h	b	b	a	.|.	a	b	a	a	b	a	a	a	a	a	b	a	a	b	b	a	b	a	b	a	b
chr01	19518435	chr01_19518435	C	T	1|1	0|0	SNP	2965	0.752688		.|.	.|.	.|.	b	.|.	.|.	a	b	.|.	b	b	a	a	h	.|.	b	a	.|.	a	b	a	a	.|.	a	a	.|.	a	.|.	b	.|.	a	b	b	a	b	.|.	b	a	b
chr01	19518448	chr01_19518448	G	A	1|1	0|0	SNP	2965	0.752688		.|.	.|.	.|.	b	.|.	.|.	a	b	.|.	b	b	a	a	h	b	b	a	.|.	a	b	a	a	.|.	a	a	.|.	a	.|.	b	.|.	a	b	b	a	b	.|.	b	a	.|.
chr01	19521597	chr01_19521597	G	C	1|1	0|0	SNP	2965	0.903226		a	b	b	b	.|.	b	a	b	a	b	b	.|.	a	a	b	b	a	.|.	a	b	a	a	b	a	a	a	a	a	b	a	a	b	.|.	a	b	a	b	a	b
chr01	19699909	chr01_19699909	A	G	1|1	0|0	SNP	2431	0.602151		h	b	b	.|.	.|.	b	h	b	h	b	b	.|.	a	.|.	b	b	a	.|.	a	.|.	a	a	b	.|.	a	.|.	a	.|.	b	h	h	b	b	h	b	.|.	b	a	.|.
chr01	19699947	chr01_19699947	G	T	1|1	0|0	SNP	2313	0.677419		h	b	b	.|.	.|.	b	h	b	h	b	b	-	a	.|.	b	b	a	.|.	a	.|.	a	a	b	.|.	a	-	a	.|.	b	h	h	b	b	h	b	-	b	a	.|.
chr01	19889572	chr01_19889572	A	C	1|1	0|0	SNP	2965	0.989247	chr01_19889572	a	b	b	b	a	b	a	b	a	b	b	a	a	a	b	b	a	b	a	b	a	a	b	a	a	a	a	a	b	b	a	b	b	a	b	a	b	a	b
chr01	19899766	chr01_19899766	A	G	1|1	0|0	SNP	2965	1	chr01_19899766	a	b	b	b	a	b	a	b	a	b	b	a	a	a	b	b	a	b	a	b	a	a	b	a	a	a	a	a	b	b	a	b	b	a	b	a	b	a	b
chr01	19913916	chr01_19913916	C	T	1|1	0|0	SNP	2965	0.698925	chr01_19913916	a	b	b	b	a	b	a	b	a	b	b	a	a	.|.	b	b	a	.|.	a	b	a	a	b	.|.	.|.	a	a	a	b	.|.	.|.	b	b	.|.	b	.|.	b	a	b
chr01	19914029	chr01_19914029	G	A	1|1	0|0	SNP	2965	0.709677		a	b	b	b	a	b	a	b	a	b	b	a	a	.|.	b	b	a	.|.	a	b	a	a	b	.|.	.|.	a	a	a	b	b	.|.	b	b	.|.	b	.|.	b	a	b
chr01	19921180	chr01_19921180	GCACA	TGTTT	0|0	1|1	SNPs	2917	0.870968		-	b	b	b	.|.	b	b	b	b	b	.|.	b	b	.|.	b	b	b	.|.	b	b	b	b	-	b	.|.	.|.	b	b	b	b	b	b	b	b	b	.|.	b	b	b
chr01	19967118	chr01_19967118	A	G	1|1	0|0	SNP	2965	0.473118		.|.	.|.	.|.	.|.	a	.|.	a	b	.|.	.|.	.|.	a	a	a	.|.	-	a	.|.	a	b	.|.	a	b	.|.	.|.	a	a	a	.|.	.|.	a	.|.	.|.	a	.|.	.|.	b	a	b
chr01	19967139	chr01_19967139	G	A	1|1	0|0	SNP	2333	0.408602		.|.	.|.	.|.	.|.	a	.|.	a	b	.|.	.|.	.|.	a	a	a	.|.	.|.	a	.|.	a	b	.|.	a	b	.|.	.|.	a	a	.|.	.|.	.|.	a	.|.	.|.	a	.|.	.|.	b	a	b
chr01	20088774	chr01_20088774	A	C	1|1	0|0	SNP	2965	0.774194	chr01_20088774	.|.	b	b	b	a	b	a	b	a	b	.|.	.|.	a	a	b	b	a	.|.	a	b	a	a	b	.|.	a	a	a	a	b	b	a	b	.|.	a	b	a	b	a	b
chr01	20766012	chr01_20766012	C	A	1|1	0|0	SNP	2965	0.860215	chr01_20766012	a	b	b	b	a	b	a	b	a	b	b	a	a	a	b	b	a	b	a	.|.	a	a	b	a	a	a	a	a	b	b	a	b	b	.|.	b	a	b	a	b
chr01	20925880	chr01_20925880	A	G	1|1	0|0	SNP	2965	1	chr01_20925880	a	b	b	b	a	b	a	b	a	b	b	a	a	a	b	b	a	b	a	b	a	a	b	a	a	a	a	a	b	b	a	b	b	a	b	a	b	a	b
chr01	21662175	chr01_21662175	C	T	1|1	0|0	SNP	2965	0.612903	chr01_21662175	a	.|.	.|.	b	.|.	.|.	a	b	a	b	.|.	.|.	a	a	a	b	a	.|.	a	.|.	a	a	.|.	a	a	.|.	a	a	b	.|.	a	.|.	b	a	b	.|.	b	a	b
chr01	22142898	chr01_22142898	A	C	1|1	0|0	SNP	2965	0.612903	chr01_22142898	.|.	.|.	b	.|.	a	.|.	.|.	b	a	b	b	.|.	a	a	.|.	.|.	a	-	a	.|.	a	a	.|.	a	a	.|.	a	a	.|.	b	a	.|.	.|.	a	b	.|.	h	a	b
chr01	22283666	chr01_22283666	C	CAT	1|1	0|0	INDEL	2957	0.989247		a	b	b	b	a	b	a	b	a	b	b	a	a	a	a	b	a	.|.	a	b	a	a	b	a	a	a	a	a	b	b	a	b	b	a	b	a	h	a	b
chr01	22324060	chr01_22324060	G	A	1|1	0|0	SNP	2965	0.978495	chr01_22324060	a	b	b	b	a	b	a	b	a	b	b	a	a	a	a	b	a	.|.	a	b	a	a	b	a	a	a	a	a	b	b	a	b	b	a	b	a	h	a	b
chr01	22329488	chr01_22329488	C	T	1|1	0|0	SNP	1559	0.462366		a	b	b	.|.	.|.	.|.	a	.|.	a	.|.	.|.	.|.	a	.|.	.|.	-	.|.	b	-	.|.	.|.	a	.|.	.|.	a	a	a	.|.	.|.	.|.	.|.	.|.	.|.	.|.	.|.	.|.	a	.|.	b
chr01	22341895	chr01_22341895	T	G	1|1	0|0	SNP	1021	0.419355		.|.	.|.	.|.	.|.	.|.	.|.	.|.	b	a	b	b	.|.	.|.	.|.	-	b	.|.	b	.|.	b	.|.	.|.	b	.|.	.|.	.|.	.|.	.|.	b	b	.|.	b	.|.	.|.	b	.|.	.|.	.|.	b
chr01	22341934	chr01_22341934	AAGAAT	A	1|1	0|0	INDEL	1909	0.419355		.|.	.|.	.|.	.|.	.|.	.|.	.|.	b	a	b	b	.|.	.|.	.|.	a	b	.|.	b	.|.	b	.|.	.|.	b	.|.	.|.	.|.	.|.	.|.	b	b	.|.	b	.|.	.|.	b	.|.	.|.	.|.	b
chr01	22342326	chr01_22342326	A	C	1|1	0|0	SNP	2965	0.989247	chr01_22342326	a	b	b	b	a	b	a	b	a	b	b	a	a	a	a	b	a	.|.	a	b	a	a	b	a	a	a	a	a	b	b	a	b	b	a	-	a	h	a	b
chr01	22363556	chr01_22363556	G	A	1|1	0|0	SNP	2965	0.516129	chr01_22363556	a	b	.|.	.|.	a	.|.	a	.|.	a	.|.	b	a	.|.	.|.	.|.	b	a	.|.	a	.|.	a	a	.|.	.|.	a	a	a	a	.|.	.|.	a	b	.|.	.|.	.|.	a	h	.|.	.|.
chr01	22369037	chr01_22369037	C	G	1|1	0|0	SNP	2965	1	chr01_22369037	a	b	b	b	a	b	a	b	a	b	b	a	a	a	a	b	a	b	a	b	a	a	b	a	a	a	a	a	b	b	a	b	b	a	b	a	h	a	b
chr01	22411406	chr01_22411406	TC	T	1|1	0|0	INDEL	2969	0.989247		a	b	b	b	a	b	a	b	a	b	b	a	a	a	a	b	a	b	a	b	a	a	b	a	a	a	a	a	b	b	a	b	b	a	b	a	h	a	b
chr01	22413448	chr01_22413448	T	A	1|1	0|0	SNP	2965	1	chr01_22413448	a	b	b	b	a	b	a	b	a	b	b	a	a	a	a	b	a	b	a	b	a	a	b	a	a	a	a	a	b	b	a	b	b	a	b	a	h	a	b
chr01	22413464	chr01_22413464	C	T	1|1	0|0	SNP	2965	1		a	b	b	b	a	b	a	b	a	b	b	a	a	a	a	b	a	b	a	b	a	a	b	a	a	a	a	a	b	b	a	b	b	a	b	a	h	a	b
chr01	22413542	chr01_22413542	C	T	1|1	0|0	SNP	2965	0.989247		a	b	b	b	a	b	a	b	a	b	b	a	a	a	a	b	a	b	a	b	a	a	b	a	a	a	a	a	b	b	a	b	b	a	b	a	h	a	b
chr01	22432465	chr01_22432465	C	T	1|1	0|0	SNP	2323	0.44086		.|.	.|.	.|.	.|.	.|.	.|.	a	b	.|.	b	.|.	.|.	.|.	a	a	b	.|.	b	a	.|.	.|.	a	.|.	a	.|.	.|.	a	.|.	.|.	b	.|.	b	.|.	.|.	.|.	.|.	b	a	b
chr01	22502948	chr01_22502948	A	G	1|1	0|0	SNP	2965	0.83871	chr01_22502948	a	b	b	b	.|.	.|.	a	b	a	.|.	b	a	a	a	a	b	a	.|.	a	b	a	a	b	.|.	a	.|.	a	a	b	b	a	b	b	a	b	a	h	a	-
chr01	22540583	chr01_22540583	GC	G	1|1	0|0	INDEL	2974	1		a	b	b	b	a	b	a	b	a	b	b	a	a	a	a	b	a	b	a	b	a	a	b	a	a	a	a	a	b	b	a	b	b	a	b	a	h	a	b
chr01	22544718	chr01_22544718	T	A	1|1	0|0	SNP	1438	0.526882		-	b	b	b	.|.	b	-	b	.|.	b	b	.|.	a	-	.|.	b	.|.	.|.	.|.	b	.|.	.|.	b	.|.	-	.|.	-	.|.	b	b	.|.	b	.|.	.|.	b	.|.	h	-	b
chr01	22545068	chr01_22545068	T	G	1|1	0|0	SNP	1367	0.451613		a	b	b	b	.|.	b	a	b	.|.	b	b	.|.	a	a	.|.	b	.|.	.|.	.|.	.|.	.|.	.|.	.|.	.|.	a	.|.	a	.|.	.|.	b	.|.	.|.	b	.|.	b	.|.	h	a	b
chr01	22700915	chr01_22700915	C	T	1|1	0|0	SNP	100	0.483871		.|.	b	b	b	.|.	b	.|.	b	.|.	b	b	.|.	.|.	.|.	.|.	b	.|.	b	.|.	b	.|.	.|.	b	.|.	-	.|.	-	.|.	b	b	.|.	b	b	.|.	b	.|.	b	.|.	b
chr01	22708687	chr01_22708687	C	G	1|1	0|0	SNP	2965	0.978495	chr01_22708687	a	b	b	b	a	b	a	b	a	b	b	a	a	a	a	b	a	.|.	a	b	a	a	b	a	a	a	a	a	b	b	a	b	b	a	b	a	h	a	b
chr01	22708824	chr01_22708824	A	G	1|1	0|0	SNP	2965	0.978495		a	b	b	b	a	b	a	b	a	b	b	a	a	a	a	b	a	.|.	a	b	a	a	b	a	a	a	a	a	b	b	a	b	b	a	b	a	h	a	b
chr01	22803019	chr01_22803019	G	A	1|1	0|0	SNP	2965	0.580645		a	.|.	-	.|.	a	.|.	a	.|.	a	.|.	.|.	a	a	a	a	-	a	.|.	a	.|.	a	a	.|.	a	a	a	a	a	-	.|.	a	.|.	.|.	a	.|.	a	a	a	.|.
chr01	22924034	chr01_22924034	G	T	1|1	0|0	SNP	2965	0.989247	chr01_22924034	a	b	b	.|.	a	b	a	b	a	b	b	a	a	a	a	b	a	b	a	b	a	a	b	a	a	a	a	a	b	b	a	b	b	a	b	a	h	a	b
chr01	22924302	chr01_22924302	G	A	1|1	0|0	SNP	2965	0.817204		a	b	b	.|.	.|.	b	a	b	a	b	.|.	.|.	a	a	a	b	a	.|.	a	b	a	a	.|.	a	a	a	a	a	b	b	a	b	b	.|.	b	a	h	a	b
chr01	22942967	chr01_22942967	G	A	1|1	0|0	SNP	2965	0.44086		a	b	b	b	a	b	.|.	.|.	a	b	.|.	.|.	.|.	a	a	b	a	.|.	.|.	b	.|.	.|.	.|.	.|.	.|.	.|.	a	a	.|.	.|.	a	b	.|.	.|.	.|.	a	h	a	b
chr01	22943122	chr01_22943122	T	C	1|1	0|0	SNP	2965	0.806452	chr01_22943122	a	b	.|.	.|.	a	b	a	b	a	b	b	a	a	a	a	b	a	.|.	a	b	a	.|.	.|.	a	a	a	a	a	b	b	a	b	.|.	.|.	.|.	a	h	a	b
chr01	22943151	chr01_22943151	C	T	1|1	0|0	SNP	2965	0.806452		a	b	.|.	.|.	a	b	a	b	a	b	b	a	a	a	a	b	a	.|.	a	b	a	.|.	.|.	a	a	a	a	a	b	b	a	b	.|.	.|.	.|.	a	h	a	b
chr01	22943165	chr01_22943165	A	C	1|1	0|0	SNP	2965	0.806452		a	b	.|.	.|.	a	b	a	b	a	b	b	a	a	a	a	b	a	.|.	a	b	a	.|.	.|.	a	a	a	a	a	b	b	a	b	.|.	.|.	.|.	a	h	a	b
chr01	23028983	chr01_23028983	G	C	1|1	0|0	SNP	2965	1	chr01_23028983	a	b	b	b	a	b	a	b	a	b	b	a	a	a	a	b	a	b	a	b	a	a	b	a	a	a	a	a	b	b	a	b	b	a	b	a	h	a	b
chr01	23175622	chr01_23175622	A	G	1|1	0|0	SNP	1419	0.516129		h	b	b	b	.|.	b	h	b	.|.	b	b	.|.	.|.	.|.	.|.	b	a	.|.	.|.	b	a	.|.	b	.|.	.|.	.|.	.|.	.|.	b	.|.	h	b	.|.	.|.	b	h	h	a	b
chr01	23175646	chr01_23175646	A	G	1|1	0|0	SNP	1663	0.516129		h	b	b	b	.|.	b	h	b	.|.	b	b	.|.	.|.	.|.	.|.	b	a	.|.	.|.	b	a	.|.	b	.|.	.|.	.|.	.|.	.|.	b	.|.	h	b	.|.	.|.	b	h	h	a	b
chr01	23623530	chr01_23623530	G	A	1|1	0|0	SNP	2965	0.989247	chr01_23623530	a	b	b	b	a	b	a	b	a	b	b	a	a	a	a	b	a	.|.	a	b	a	a	b	a	a	a	a	a	b	b	a	b	b	a	b	a	h	a	b
chr01	23623852	chr01_23623852	C	T	1|1	0|0	SNP	2965	1		a	b	b	b	a	b	a	b	a	b	b	a	a	a	a	b	a	b	a	b	a	a	b	a	a	a	a	a	b	b	a	b	b	a	b	a	h	a	b
chr01	23646484	chr01_23646484	A	G	1|1	0|0	SNP	2965	0.526882	chr01_23646484	.|.	b	.|.	.|.	.|.	.|.	a	b	.|.	b	.|.	a	.|.	a	.|.	b	.|.	.|.	a	.|.	a	a	.|.	a	a	a	a	.|.	.|.	b	a	.|.	.|.	a	b	.|.	h	.|.	b
chr01	24000160	chr01_24000160	G	A	1|1	0|0	SNP	2965	0.430108		.|.	.|.	.|.	.|.	a	.|.	a	b	a	b	b	.|.	.|.	a	.|.	b	a	.|.	a	.|.	a	a	.|.	.|.	a	.|.	a	a	.|.	b	a	.|.	b	.|.	.|.	a	h	.|.	b
chr01	27896307	chr01_27896307	A	G	1|1	0|0	SNP	2965	0.989247	chr01_27896307	a	b	b	b	a	b	a	b	a	b	b	a	a	-	a	b	a	.|.	a	a	a	a	b	a	a	a	a	a	b	b	a	b	b	a	b	a	b	b	b
chr01	28851646	chr01_28851646	C	A	1|1	0|0	SNP	2965	0.419355		.|.	.|.	.|.	.|.	.|.	.|.	.|.	b	a	a	b	.|.	a	a	.|.	b	a	.|.	a	.|.	.|.	a	.|.	a	a	.|.	a	a	.|.	.|.	a	b	.|.	a	.|.	.|.	.|.	a	.|.
chr01	28851690	chr01_28851690	C	T	1|1	0|0	SNP	2965	0.580645	chr01_28851690	.|.	.|.	.|.	.|.	.|.	.|.	a	b	a	a	b	a	a	h	a	b	a	.|.	a	.|.	.|.	a	.|.	a	a	.|.	a	a	.|.	.|.	a	b	.|.	a	b	.|.	.|.	a	.|.
chr01	28851721	chr01_28851721	C	CA	1|1	0|0	INDEL	2936	0.580645		.|.	.|.	.|.	.|.	.|.	.|.	a	b	a	a	b	a	a	h	a	b	a	.|.	a	.|.	.|.	a	.|.	a	a	.|.	a	a	.|.	.|.	a	b	.|.	a	b	.|.	.|.	a	.|.
chr01	28953505	chr01_28953505	A	AATT	1|1	0|0	INDEL	2973	0.698925		.|.	b	b	b	.|.	b	a	b	a	.|.	b	a	a	h	.|.	b	a	.|.	a	a	a	a	b	.|.	a	a	a	a	b	.|.	a	b	.|.	.|.	b	.|.	b	a	.|.
chr01	28963069	chr01_28963069	A	G	1|1	0|0	SNP	2965	0.989247	chr01_28963069	a	b	b	b	a	b	a	b	a	a	b	a	a	h	a	b	a	.|.	a	a	a	a	b	a	a	a	a	a	b	b	a	b	b	a	b	a	b	a	b
chr01	28973418	chr01_28973418	T	C	1|1	0|0	SNP	2965	0.935484	chr01_28973418	a	b	b	b	a	b	a	b	a	a	b	a	a	h	a	b	a	.|.	a	a	a	a	b	.|.	a	a	a	a	b	b	a	b	b	a	b	a	b	a	b
chr01	29018598	chr01_29018598	T	G	1|1	0|0	SNP	1532	0.408602		a	.|.	.|.	b	.|.	.|.	.|.	.|.	a	a	.|.	a	.|.	b	.|.	b	a	.|.	.|.	.|.	.|.	a	.|.	a	a	a	a	.|.	.|.	b	a	b	b	a	.|.	a	b	a	.|.
chr01	29018710	chr01_29018710	A	G	1|1	0|0	SNP	1511	0.419355		.|.	.|.	.|.	b	-	.|.	.|.	b	a	a	.|.	-	.|.	a	.|.	b	a	.|.	a	.|.	.|.	-	.|.	.|.	.|.	.|.	-	.|.	b	.|.	.|.	.|.	.|.	.|.	b	.|.	b	.|.	b
chr01	29272183	chr01_29272183	T	C	1|1	0|0	SNP	2965	0.419355		.|.	.|.	b	.|.	a	.|.	a	.|.	a	a	b	.|.	.|.	h	.|.	b	.|.	.|.	a	.|.	.|.	.|.	.|.	.|.	a	.|.	a	.|.	.|.	.|.	a	b	b	.|.	b	.|.	b	.|.	.|.
chr01	31225098	chr01_31225098	C	T	1|1	0|0	SNP	2965	1	chr01_31225098	a	b	b	b	a	b	a	a	a	b	b	a	a	h	a	b	a	b	a	a	a	a	b	a	a	a	a	a	b	b	a	b	b	a	b	a	b	a	-
chr01	31316502	chr01_31316502	G	A	1|1	0|0	SNP	2965	0.462366		a	.|.	.|.	.|.	a	.|.	.|.	a	.|.	.|.	.|.	.|.	a	.|.	a	b	.|.	.|.	a	a	a	a	.|.	a	a	.|.	.|.	a	.|.	b	a	.|.	.|.	a	.|.	.|.	b	a	.|.
chr01	31316517	chr01_31316517	GT	G	1|1	0|0	INDEL	2974	0.44086		.|.	.|.	.|.	.|.	.|.	.|.	.|.	a	.|.	.|.	.|.	.|.	a	.|.	a	b	.|.	.|.	a	a	a	a	.|.	a	a	.|.	.|.	a	.|.	b	a	.|.	.|.	a	.|.	.|.	b	a	.|.
chr01	31316537	chr01_31316537	G	A	1|1	0|0	SNP	2965	0.967742	chr01_31316537	a	b	b	b	a	b	a	a	a	b	b	a	a	h	a	b	a	.|.	a	a	a	a	b	a	a	b	a	a	b	b	a	b	b	a	b	a	b	a	b
chr01	31321507	chr01_31321507	G	C	1|1	0|0	SNP	2965	1		a	b	b	b	a	b	a	a	a	b	b	a	a	h	a	b	a	b	a	a	a	a	b	a	a	b	a	a	b	b	a	b	b	a	b	a	b	a	b
chr01	31794793	chr01_31794793	G	A	1|1	0|0	SNP	2965	0.989247	chr01_31794793	a	b	a	a	a	b	a	b	a	b	b	a	a	b	a	b	a	a	a	a	a	b	b	a	a	b	a	a	b	a	a	b	b	a	b	a	b	a	b
chr01	31800951	chr01_31800951	T	A	1|1	0|0	SNP	2965	0.967742	chr01_31800951	a	b	a	a	a	.|.	a	b	a	b	b	a	a	b	a	b	a	a	a	a	a	b	b	a	a	.|.	a	a	b	a	a	b	b	a	b	a	b	a	b
chr01	31801003	chr01_31801003	C	T	1|1	0|0	SNP	2965	0.967742		a	b	a	a	a	.|.	a	b	a	b	b	a	a	b	a	b	a	a	a	a	a	b	b	a	a	.|.	a	a	b	a	a	b	b	a	b	a	b	a	b
chr01	31801628	chr01_31801628	C	T	1|1	0|0	SNP	2965	0.774194		.|.	.|.	a	.|.	.|.	.|.	a	b	a	b	b	a	.|.	b	a	b	a	.|.	a	a	a	b	b	a	a	.|.	a	.|.	b	a	a	b	b	.|.	.|.	a	b	a	b
chr01	31889560	chr01_31889560	A	T	1|1	0|0	SNP	2965	1	chr01_31889560	a	b	a	b	a	b	a	a	a	b	b	a	a	b	a	b	a	a	a	a	a	b	b	a	a	b	a	a	b	a	a	b	b	a	b	a	a	a	b
chr01	31889949	chr01_31889949	T	A	1|1	0|0	SNP	2965	1		a	b	a	b	a	b	a	a	a	b	b	a	a	b	a	b	a	a	a	a	a	b	b	a	a	b	a	a	b	a	a	b	b	a	b	a	a	a	b
chr01	31889957	chr01_31889957	A	G	1|1	0|0	SNP	2965	1		a	b	a	b	a	b	a	a	a	b	b	a	a	b	a	b	a	a	a	a	a	b	b	a	a	b	a	a	b	a	a	b	b	a	b	a	a	a	b
chr01	31890062	chr01_31890062	T	C	1|1	0|0	SNP	2965	0.860215		a	.|.	a	.|.	a	b	a	a	a	.|.	.|.	a	a	b	a	.|.	a	a	a	a	a	b	b	a	a	.|.	a	a	b	a	a	b	-	.|.	b	a	a	a	b
chr01	31890089	chr01_31890089	G	A	1|1	0|0	SNP	2965	0.956989		a	.|.	a	.|.	a	b	a	a	a	b	b	a	a	b	a	b	a	.|.	a	a	a	b	b	a	a	b	a	a	b	a	a	b	b	a	b	a	a	a	b
chr01	31979670	chr01_31979670	C	T	1|1	0|0	SNP	2965	0.666667	chr01_31979670	.|.	b	a	b	a	.|.	a	a	a	b	b	a	a	b	a	b	.|.	.|.	a	a	.|.	b	.|.	a	a	.|.	a	a	.|.	a	a	.|.	.|.	a	.|.	a	a	a	b
chr01	32221218	chr01_32221218	T	C	1|1	0|0	SNP	2965	0.924731	chr01_32221218	a	b	b	b	.|.	b	a	a	a	b	b	a	a	a	a	b	a	.|.	a	a	a	b	b	a	a	b	a	a	b	b	a	b	b	a	b	a	a	a	b
chr01	32221379	chr01_32221379	G	A	1|1	0|0	SNP	2965	0.924731		a	b	b	b	.|.	b	a	a	a	b	b	a	a	a	a	b	a	.|.	a	a	a	b	b	a	a	b	a	a	b	b	a	b	b	a	b	a	a	a	b
chr01	32352217	chr01_32352217	G	GTT	1|1	0|0	INDEL	2930	0.967742		.|.	b	b	b	a	b	a	a	a	b	b	a	a	a	a	b	a	.|.	a	a	a	b	b	a	a	b	a	a	b	b	a	b	b	a	b	a	a	a	b
chr01	32352404	chr01_32352404	TT	AA	1|1	0|0	SNPs	2947	0.430108		a	.|.	.|.	.|.	.|.	.|.	a	a	.|.	.|.	b	a	a	a	.|.	.|.	a	.|.	a	a	a	.|.	.|.	.|.	a	.|.	a	a	.|.	.|.	a	.|.	.|.	.|.	.|.	.|.	a	a	b
chr01	32352585	chr01_32352585	C	CTCTAG	1|1	0|0	INDEL	2969	0.419355		a	.|.	.|.	.|.	.|.	.|.	a	a	.|.	.|.	.|.	a	a	a	.|.	.|.	a	.|.	a	a	a	.|.	.|.	.|.	a	.|.	a	a	.|.	.|.	a	.|.	.|.	.|.	.|.	.|.	a	a	b
chr01	32352625	chr01_32352625	T	C	1|1	0|0	SNP	2965	0.419355		a	.|.	.|.	.|.	.|.	.|.	a	a	.|.	.|.	.|.	a	a	a	.|.	.|.	a	.|.	a	a	a	.|.	.|.	.|.	a	.|.	a	a	.|.	.|.	a	.|.	.|.	.|.	.|.	.|.	a	a	b
chr01	32449355	chr01_32449355	G	T	1|1	0|0	SNP	2965	0.967742	chr01_32449355	a	b	b	b	a	b	a	a	a	b	b	a	a	a	a	b	a	b	a	a	a	b	b	a	a	b	a	a	b	b	a	-	b	a	b	a	a	a	b
chr01	32485946	chr01_32485946	T	A	1|1	0|0	SNP	2965	0.978495	chr01_32485946	a	b	b	b	a	b	a	a	a	.|.	b	a	a	a	a	b	a	b	a	a	a	b	b	h	a	b	a	a	b	b	a	b	b	a	b	a	a	a	b
chr01	32485994	chr01_32485994	A	C	1|1	0|0	SNP	2965	0.978495		a	b	b	b	a	b	a	a	a	.|.	b	a	a	a	a	b	a	b	a	a	a	b	b	h	a	b	a	a	b	b	a	b	b	a	b	a	a	a	b
chr01	32510867	chr01_32510867	AG	CT	1|1	0|0	SNPs	2947	1		a	b	b	b	a	b	a	a	a	b	b	a	a	a	a	b	a	b	a	a	a	b	b	a	a	b	a	a	b	b	a	b	b	a	b	a	a	a	b
chr01	32510879	chr01_32510879	T	C	1|1	0|0	SNP	2965	1	chr01_32510879	a	b	b	b	a	b	a	a	a	b	b	a	a	a	a	b	a	b	a	a	a	b	b	a	a	b	a	a	b	b	a	b	b	a	b	a	a	a	b
chr01	32510912	chr01_32510912	T	A	1|1	0|0	SNP	2965	1		a	b	b	b	a	b	a	a	a	b	b	a	a	a	a	b	a	b	a	a	a	b	b	a	a	b	a	a	b	b	a	b	b	a	b	a	a	a	b
chr01	32514866	chr01_32514866	G	A	1|1	0|0	SNP	2965	0.989247		a	b	b	b	a	b	a	a	a	b	b	a	a	a	a	b	a	b	a	a	a	b	b	a	a	b	a	a	b	b	a	b	b	a	b	a	a	a	b
chr01	32514924	chr01_32514924	TA	CC	1|1	0|0	SNPs	2947	1		a	b	b	b	a	b	a	a	a	b	b	a	a	a	a	b	a	b	a	a	a	b	b	a	a	b	a	a	b	b	a	b	b	a	b	a	a	a	b
chr01	32517323	chr01_32517323	C	A	1|1	0|0	SNP	2965	0.978495	chr01_32517323	a	b	b	b	a	b	a	a	a	b	b	a	a	a	a	b	a	.|.	a	a	a	b	b	a	a	b	a	a	b	b	a	b	b	a	b	a	a	a	-
chr01	32521534	chr01_32521534	T	TAAA	1|1	0|0	INDEL	2974	0.591398		a	b	b	b	a	b	a	a	.|.	b	b	.|.	.|.	.|.	a	b	a	.|.	a	.|.	a	b	b	.|.	a	.|.	a	.|.	.|.	.|.	a	b	.|.	a	b	.|.	a	a	.|.
chr01	32538675	chr01_32538675	C	T	1|1	0|0	SNP	2965	1	chr01_32538675	a	b	b	b	a	b	a	a	a	b	b	a	a	a	a	b	a	b	a	a	a	b	b	a	a	b	a	a	b	b	a	b	b	a	b	a	a	a	b
chr01	32538694	chr01_32538694	A	G	1|1	0|0	SNP	2965	1		a	b	b	b	a	b	a	a	a	b	b	a	a	a	a	b	a	b	a	a	a	b	b	-	a	b	a	a	b	b	a	b	b	a	b	a	a	a	b
chr01	32558963	chr01_32558963	G	A	1|1	0|0	SNP	2965	0.784946		-	b	b	b	-	.|.	h	b	-	.|.	b	.|.	-	h	-	b	h	.|.	-	-	-	b	b	.|.	-	.|.	h	b	b	b	h	b	.|.	.|.	b	-	h	-	b
chr01	32589294	chr01_32589294	A	G	1|1	0|0	SNP	2965	0.774194		a	a	a	a	a	a	h	a	a	-	-	.|.	a	h	.|.	b	h	-	a	a	a	-	-	.|.	a	b	h	a	-	b	h	-	b	.|.	-	.|.	h	a	-
chr01	32599231	chr01_32599231	TT	GA	1|1	0|0	SNPs	2947	0.989247		-	a	a	-	-	-	h	-	-	h	h	h	h	h	-	h	h	.|.	-	-	h	h	b	b	-	h	-	h	h	h	-	h	b	-	h	h	h	b	h
chr01	32599248	chr01_32599248	T	C	1|1	0|0	SNP	2965	0.913978		a	a	a	a	a	a	h	.|.	b	h	h	h	h	h	b	h	h	.|.	.|.	b	h	h	b	b	b	h	b	h	h	h	b	h	b	.|.	h	h	h	b	h
chr01	32599278	chr01_32599278	A	G	1|1	0|0	SNP	2965	0.924731		a	a	a	a	a	a	h	h	.|.	h	h	h	h	h	b	h	h	.|.	-	h	h	h	b	b	b	h	b	h	h	h	b	h	b	h	h	h	h	b	h
chr01	32599287	chr01_32599287	A	G	1|1	0|0	SNP	2965	0.956989		a	a	a	a	a	a	h	h	b	b	h	b	h	h	h	h	h	.|.	b	h	h	h	b	b	b	h	b	h	h	h	b	h	b	h	h	h	.|.	b	h
chr01	32599299	chr01_32599299	G	C	1|1	0|0	SNP	2965	0.967742		a	a	a	a	a	a	b	b	b	b	h	b	b	h	h	h	h	.|.	b	b	b	h	b	b	b	b	b	h	b	b	b	h	b	b	.|.	h	-	b	h
chr01	32599312	chr01_32599312	A	C	1|1	0|0	SNP	2965	0.946237		a	a	a	a	a	a	a	a	a	b	h	a	a	a	a	b	a	.|.	a	a	a	.|.	b	a	a	.|.	a	a	b	b	a	h	b	a	b	a	a	a	b
chr01	32599531	chr01_32599531	TCTGATC	CCGGATT	1|1	0|0	SNPs	2937	0.956989		-	-	a	-	-	-	b	b	b	b	b	b	b	b	b	b	b	.|.	b	b	b	b	b	b	b	b	b	b	b	b	b	b	b	-	b	b	b	b	b
chr01	32599545	chr01_32599545	T	C	1|1	0|0	SNP	2965	0.989247		a	a	a	a	a	a	b	b	b	b	b	b	b	b	b	b	b	.|.	b	b	b	b	b	b	b	b	b	b	b	b	b	b	b	b	b	b	b	b	b
chr01	32599576	chr01_32599576	TC	GA	1|1	0|0	SNPs	2947	0.989247		-	a	a	h	-	h	-	-	b	h	h	h	h	h	b	h	h	.|.	h	-	h	h	b	b	b	b	b	h	b	h	-	h	h	-	h	h	h	h	h
chr01	32599587	chr01_32599587	AGA	GGG	1|1	0|0	SNPs	2947	0.978495		a	a	a	h	a	h	b	.|.	b	h	h	h	h	h	b	h	h	.|.	h	b	h	h	b	b	b	b	b	h	b	h	b	h	h	b	h	h	h	h	h
chr01	32599589	chr01_32599589	A	G	1|1	0|0	SNP	2965	0.967742		-	-	-	h	-	h	a	a	a	h	h	a	a	a	a	h	a	.|.	a	a	a	h	b	a	a	b	a	a	b	h	a	b	b	a	h	a	a	a	h
chr01	32599606	chr01_32599606	A	T	1|1	0|0	SNP	2965	0.967742		a	a	a	a	a	a	a	a	a	b	h	a	a	a	a	h	a	.|.	a	a	a	h	b	a	a	b	a	a	b	b	a	h	b	a	h	a	a	a	h
chr01	32599612	chr01_32599612	A	G	1|1	0|0	SNP	2965	0.978495		a	a	a	a	a	a	b	b	b	b	h	-	-	-	b	h	-	.|.	-	b	-	h	b	b	b	b	b	-	b	b	b	h	b	b	h	-	-	-	h
chr01	32622071	chr01_32622071	G	A	1|1	0|0	SNP	2965	0.698925	chr01_32622071	a	b	b	.|.	.|.	b	a	a	a	.|.	b	a	a	a	.|.	b	a	.|.	a	.|.	a	b	b	.|.	a	b	a	.|.	b	.|.	a	.|.	.|.	.|.	.|.	.|.	a	a	b
chr01	32622129	chr01_32622129	A	G	1|1	0|0	SNP	2965	0.645161		a	b	b	.|.	.|.	b	a	a	a	.|.	b	a	a	a	.|.	b	a	.|.	a	.|.	a	b	b	.|.	a	b	a	.|.	b	.|.	a	.|.	.|.	.|.	.|.	.|.	a	a	.|.
chr01	32622301	chr01_32622301	CTAC	TTAT	1|1	0|0	SNPs	2947	0.935484		a	b	b	b	.|.	b	a	a	a	b	b	a	a	a	a	b	a	.|.	a	a	a	b	b	a	a	b	a	a	.|.	-	a	b	b	a	b	a	a	a	b
chr01	32653874	chr01_32653874	A	G	1|1	0|0	SNP	2965	0.956989	chr01_32653874	a	b	b	b	a	b	a	a	a	b	b	a	a	a	a	b	a	.|.	a	a	a	b	b	a	a	b	a	a	b	b	a	b	b	a	b	a	a	a	b
chr01	32653911	chr01_32653911	G	A	1|1	0|0	SNP	2965	0.967742		a	b	b	b	a	b	a	a	a	b	b	a	a	a	a	b	a	.|.	a	a	a	b	b	a	a	b	a	a	b	b	a	b	b	a	b	a	a	a	b
chr01	32887483	chr01_32887483	C	G	1|1	0|0	SNP	2965	0.860215		.|.	-	.|.	b	.|.	b	a	a	a	b	b	a	.|.	a	a	b	a	.|.	a	a	a	a	b	a	a	b	a	.|.	b	b	a	b	.|.	a	b	a	b	a	b
chr01	32905826	chr01_32905826	G	A	1|1	0|0	SNP	2965	1	chr01_32905826	a	b	b	b	a	b	a	a	a	b	b	a	a	a	a	b	a	b	a	a	a	a	b	a	a	b	a	a	b	b	a	b	b	a	b	a	b	a	b
chr01	32905896	chr01_32905896	C	T	1|1	0|0	SNP	2965	1		a	b	b	b	a	b	a	a	a	b	b	a	a	a	a	b	a	b	a	a	a	a	b	a	a	b	a	a	b	b	a	b	b	a	b	a	b	a	b
chr01	33266233	chr01_33266233	C	A	1|1	0|0	SNP	2965	0.967742	chr01_33266233	a	b	a	a	a	b	a	b	a	b	b	a	a	b	a	b	a	-	a	a	a	a	b	a	a	.|.	a	a	a	a	a	b	b	a	b	a	b	a	b
chr01	33266998	chr01_33266998	C	T	1|1	0|0	SNP	2965	1		a	b	a	a	a	b	a	b	a	b	b	a	a	b	a	b	a	a	a	a	a	a	b	a	a	b	a	a	a	a	a	b	b	a	b	a	b	a	b
chr01	33273025	chr01_33273025	G	T	1|1	0|0	SNP	2965	1	chr01_33273025	a	b	a	a	a	b	a	b	a	b	b	a	a	b	a	b	a	a	a	a	a	a	b	a	a	b	a	a	a	a	a	b	b	a	b	a	b	a	b
chr01	33285742	chr01_33285742	A	G	1|1	0|0	SNP	2965	0.666667	chr01_33285742	a	.|.	a	.|.	a	.|.	a	b	a	b	.|.	.|.	a	b	a	.|.	a	a	a	a	a	a	b	a	a	.|.	a	a	a	a	a	b	b	a	.|.	a	b	a	b
chr01	33327876	chr01_33327876	T	G	1|1	0|0	SNP	2965	0.989247	chr01_33327876	a	b	a	a	a	b	a	b	a	b	b	a	a	b	a	b	a	.|.	a	a	a	a	b	a	a	b	a	a	a	a	a	b	b	a	b	a	b	a	b
chr01	33327912	chr01_33327912	A	G	1|1	0|0	SNP	2965	0.989247		a	b	a	a	a	b	a	b	a	b	b	a	a	b	a	b	a	.|.	a	a	a	a	b	a	a	b	a	a	a	a	a	b	b	a	b	a	b	a	b
chr01	33328110	chr01_33328110	G	A	1|1	0|0	SNP	2965	0.989247		a	b	a	a	a	b	a	b	a	b	b	a	a	b	a	b	a	.|.	a	a	a	a	b	a	a	b	a	a	a	a	a	b	b	a	b	a	b	a	b
chr01	33328133	chr01_33328133	T	C	1|1	0|0	SNP	2965	0.989247		a	b	a	a	a	b	a	b	a	b	b	a	a	b	a	b	a	.|.	a	a	a	a	b	a	a	b	a	a	a	a	a	b	b	a	b	a	b	a	b
chr01	33328175	chr01_33328175	A	G	1|1	0|0	SNP	2965	0.989247		a	b	a	a	a	b	a	b	a	b	b	a	a	b	a	b	a	.|.	a	a	a	a	b	a	a	b	a	a	a	a	a	b	b	a	b	a	b	a	b
chr01	33420021	chr01_33420021	G	T	1|1	0|0	SNP	2965	0.935484	chr01_33420021	a	.|.	a	a	a	b	a	b	a	.|.	b	a	a	b	a	b	a	a	a	a	a	a	b	a	a	b	a	a	a	a	a	b	.|.	a	b	a	b	a	b
chr01	33452895	chr01_33452895	G	T	1|1	0|0	SNP	2965	0.967742	chr01_33452895	a	b	a	a	a	b	a	b	a	b	b	a	a	b	a	b	a	a	a	a	a	a	b	a	a	b	a	a	a	a	a	b	b	a	b	a	b	a	b
chr01	33452913	chr01_33452913	A	G	1|1	0|0	SNP	2965	0.967742		a	b	a	a	a	b	a	b	a	b	b	a	a	b	a	b	a	a	a	a	a	a	b	a	a	b	a	a	a	a	a	b	b	a	b	a	b	a	b
chr01	33452940	chr01_33452940	T	C	1|1	0|0	SNP	2965	0.967742		a	b	a	a	a	b	a	b	a	b	b	a	a	b	a	b	a	a	a	a	a	a	b	a	a	b	a	a	a	a	a	b	b	a	b	a	b	a	b
chr01	33453330	chr01_33453330	G	A	1|1	0|0	SNP	2965	0.967742		a	b	a	a	a	b	a	b	a	b	b	a	a	b	a	b	a	a	a	a	a	a	b	a	a	b	a	a	a	a	a	b	b	a	b	a	b	a	b
chr01	33453344	chr01_33453344	C	A	1|1	0|0	SNP	2965	0.956989		a	b	a	a	a	b	a	b	a	b	b	a	a	b	a	b	a	a	a	a	a	a	b	a	a	b	a	a	a	a	a	b	b	a	b	a	b	a	b
chr01	33453346	chr01_33453346	GA	G	1|1	0|0	INDEL	2951	0.967742		a	b	a	a	a	b	a	b	a	b	b	a	a	b	a	b	a	a	a	a	a	a	b	a	a	b	a	a	a	a	a	b	b	a	b	a	b	a	b
chr01	33503544	chr01_33503544	A	T	1|1	0|0	SNP	2965	0.88172	chr01_33503544	a	b	a	a	a	b	a	b	a	b	.|.	a	a	b	a	b	a	a	a	a	a	a	b	a	a	b	a	a	a	a	a	b	.|.	a	b	a	b	a	b
chr01	33504355	chr01_33504355	C	T	1|1	0|0	SNP	2965	0.430108		a	.|.	.|.	a	a	b	a	.|.	.|.	.|.	.|.	a	.|.	.|.	.|.	b	a	.|.	.|.	.|.	a	a	b	.|.	a	b	a	a	a	.|.	a	.|.	.|.	a	.|.	.|.	.|.	.|.	.|.
chr01	33504579	chr01_33504579	G	T	1|1	0|0	SNP	2965	0.430108		a	.|.	.|.	a	a	b	a	.|.	.|.	.|.	.|.	a	.|.	.|.	.|.	b	a	.|.	.|.	.|.	a	a	b	.|.	a	b	a	a	a	.|.	a	.|.	.|.	a	.|.	.|.	.|.	.|.	.|.
chr01	33509631	chr01_33509631	C	T	1|1	0|0	SNP	2965	1	chr01_33509631	a	b	a	a	a	b	a	b	a	b	b	a	a	b	a	b	a	a	a	a	a	a	b	a	a	b	a	a	a	a	a	b	b	a	b	a	b	a	b
chr01	33509733	chr01_33509733	AA	TG	1|1	0|0	SNPs	2947	1		a	b	a	a	a	b	a	b	a	b	b	a	a	b	a	b	a	a	a	a	a	a	b	a	a	b	a	a	a	a	a	b	b	a	b	a	b	a	b
chr01	33509744	chr01_33509744	A	AGTT	1|1	0|0	INDEL	2957	1		a	b	a	a	a	b	a	b	a	b	b	a	a	b	a	b	a	a	a	a	a	a	b	a	a	b	a	a	a	a	a	b	b	a	b	a	b	a	b
chr01	33509751	chr01_33509751	C	A	1|1	0|0	SNP	2965	1		a	b	a	a	a	b	a	b	a	b	b	a	a	b	a	b	a	a	a	a	a	a	b	a	a	b	a	a	a	a	a	b	b	a	b	a	b	a	b
chr01	33509769	chr01_33509769	C	T	1|1	0|0	SNP	2965	1		a	b	a	a	a	b	a	b	a	b	b	a	a	b	a	b	a	a	a	a	a	a	b	a	a	b	a	a	a	a	a	b	b	a	b	a	b	a	b
chr01	33509792	chr01_33509792	G	T	1|1	0|0	SNP	2965	1		a	b	a	a	a	b	a	b	a	b	b	a	a	b	a	b	a	a	a	a	a	a	b	a	a	b	a	a	a	a	a	b	b	a	b	a	b	a	b
chr01	33509798	chr01_33509798	A	G	1|1	0|0	SNP	2965	1		a	b	a	a	a	b	a	b	a	b	b	a	a	b	a	b	a	a	a	a	a	a	b	a	a	b	a	a	a	a	a	b	b	a	b	a	b	a	b
chr01	33557885	chr01_33557885	G	A	1|1	0|0	SNP	2965	0.989247	chr01_33557885	a	b	a	a	a	b	a	b	a	b	b	a	a	b	a	b	a	a	a	a	a	a	b	a	a	b	a	a	a	a	a	b	b	a	b	a	b	a	b
chr01	33557894	chr01_33557894	T	G	1|1	0|0	SNP	2965	0.989247		a	b	a	a	a	b	a	b	a	b	b	a	a	b	a	b	a	a	a	a	a	a	b	a	a	b	a	a	a	a	a	b	b	a	b	a	b	a	b
chr01	33557903	chr01_33557903	A	C	1|1	0|0	SNP	2965	0.989247		-	b	-	-	-	b	a	b	a	b	b	a	a	b	a	b	a	a	a	a	a	a	b	a	a	b	a	a	a	a	a	b	b	a	b	a	b	a	b
chr01	33557995	chr01_33557995	AC	TT	1|1	0|0	SNPs	2947	1		a	b	a	a	a	b	a	b	a	b	b	a	a	b	a	b	a	a	a	a	a	a	b	a	a	b	a	a	a	a	a	b	b	a	b	a	b	a	b
chr01	33558020	chr01_33558020	GTA	ATC	1|1	0|0	SNPs	2947	1		a	b	a	a	a	b	a	b	a	b	b	a	a	b	a	b	a	a	a	a	a	a	b	a	a	b	a	a	a	a	a	b	b	a	b	a	b	a	b
chr01	33562445	chr01_33562445	A	G	1|1	0|0	SNP	2965	0.55914		a	.|.	a	.|.	.|.	b	a	.|.	.|.	.|.	.|.	a	a	.|.	.|.	b	a	.|.	a	a	a	a	b	a	a	.|.	a	a	a	.|.	a	b	.|.	.|.	.|.	a	.|.	a	.|.
chr01	33593469	chr01_33593469	G	C	1|1	0|0	SNP	2965	0.569892	chr01_33593469	a	.|.	a	a	.|.	.|.	a	.|.	a	b	.|.	.|.	a	b	a	.|.	a	.|.	a	a	a	a	.|.	.|.	a	.|.	a	a	a	.|.	a	.|.	.|.	a	.|.	a	.|.	a	b
chr01	33593476	chr01_33593476	G	T	1|1	0|0	SNP	2965	0.602151		a	.|.	a	a	.|.	.|.	a	.|.	a	b	.|.	a	a	b	a	.|.	a	.|.	a	a	a	a	.|.	.|.	a	.|.	a	a	a	a	a	.|.	.|.	a	.|.	a	.|.	a	b
chr01	33619449	chr01_33619449	A	C	1|1	0|0	SNP	2965	0.967742	chr01_33619449	a	b	a	a	a	b	a	b	a	b	b	a	a	.|.	a	b	a	.|.	a	a	a	a	b	a	a	b	a	a	a	a	a	b	b	a	b	a	b	a	b
chr01	33619470	chr01_33619470	T	C	1|1	0|0	SNP	2965	0.989247		a	b	a	a	a	b	a	b	a	b	b	a	a	b	a	b	a	.|.	a	a	a	a	b	a	a	b	a	a	a	a	a	b	b	a	b	a	b	a	b
chr01	33632098	chr01_33632098	A	G	1|1	0|0	SNP	2965	1	chr01_33632098	a	b	a	a	a	b	a	b	a	b	b	a	a	b	a	b	a	a	a	a	a	a	b	a	a	b	a	a	a	a	a	b	b	a	b	a	b	a	b
chr01	33752745	chr01_33752745	G	A	1|1	0|0	SNP	2965	0.419355		.|.	.|.	a	a	.|.	a	a	b	a	.|.	.|.	.|.	a	.|.	.|.	.|.	a	.|.	.|.	.|.	.|.	a	.|.	.|.	.|.	.|.	a	a	.|.	.|.	a	.|.	.|.	.|.	.|.	.|.	b	a	.|.
chr01	33780027	chr01_33780027	C	T	1|1	0|0	SNP	2965	0.462366		a	.|.	a	.|.	a	a	a	b	a	.|.	.|.	a	a	.|.	.|.	b	a	.|.	a	.|.	.|.	a	b	.|.	b	.|.	a	a	a	.|.	a	.|.	.|.	.|.	b	a	b	.|.	.|.
chr01	33780057	chr01_33780057	G	A	1|1	0|0	SNP	2965	0.462366		a	.|.	.|.	.|.	a	a	a	b	a	.|.	.|.	a	a	.|.	.|.	b	a	.|.	a	.|.	.|.	a	b	.|.	b	.|.	a	a	a	.|.	a	.|.	.|.	.|.	b	a	b	.|.	.|.
chr01	33780067	chr01_33780067	A	T	1|1	0|0	SNP	2965	0.462366		a	.|.	.|.	.|.	a	a	a	b	a	.|.	.|.	a	a	.|.	.|.	b	a	.|.	a	.|.	.|.	a	b	.|.	b	.|.	a	a	a	.|.	a	.|.	.|.	.|.	b	a	b	.|.	.|.
chr01	33797147	chr01_33797147	G	A	1|1	0|0	SNP	1204	0.591398		.|.	b	.|.	.|.	.|.	.|.	.|.	b	.|.	b	b	.|.	-	b	-	b	.|.	.|.	.|.	.|.	.|.	.|.	b	.|.	b	b	-	.|.	.|.	.|.	a	b	b	.|.	b	.|.	b	.|.	b
chr01	33819080	chr01_33819080	T	G	1|1	0|0	SNP	2965	1	chr01_33819080	a	b	a	a	a	a	a	b	a	b	b	a	a	b	a	b	a	a	a	a	a	a	b	a	b	b	a	a	a	a	a	b	b	a	b	a	b	a	b
chr01	33831779	chr01_33831779	CA	C	1|1	0|0	INDEL	2976	0.666667		a	.|.	a	.|.	.|.	.|.	a	b	a	b	b	a	a	b	a	b	a	a	a	a	a	a	b	.|.	b	.|.	a	a	a	a	a	.|.	b	a	b	.|.	b	.|.	b
chr01	33834001	chr01_33834001	C	G	1|1	0|0	SNP	2965	0.817204	chr01_33834001	.|.	b	a	.|.	.|.	a	a	b	a	b	b	a	a	b	a	b	a	a	a	a	a	a	b	a	b	b	a	a	.|.	a	a	b	.|.	a	b	a	b	a	b
chr01	33882928	chr01_33882928	T	G	1|1	0|0	SNP	2965	0.731183	chr01_33882928	a	.|.	a	.|.	a	a	a	b	a	.|.	b	.|.	a	b	a	b	a	.|.	a	a	a	a	.|.	.|.	b	b	a	.|.	.|.	a	a	.|.	.|.	a	b	a	b	a	b
chr01	33971390	chr01_33971390	G	C	1|1	0|0	SNP	2965	1	chr01_33971390	a	b	a	a	a	a	b	b	a	b	b	a	a	b	a	b	a	a	a	a	a	a	b	a	b	b	a	a	a	a	a	b	b	a	b	a	b	a	b
chr01	34158574	chr01_34158574	T	C	1|1	0|0	SNP	2965	1	chr01_34158574	a	b	a	a	a	a	b	b	a	a	b	a	a	b	a	b	a	a	a	a	a	a	b	b	b	b	a	a	a	a	a	b	b	a	b	a	a	a	b
chr01	34158857	chr01_34158857	T	C	1|1	0|0	SNP	2965	0.688172		a	.|.	a	a	a	a	b	b	.|.	a	.|.	a	a	b	.|.	b	a	.|.	a	a	a	a	b	b	b	b	a	a	a	a	a	.|.	.|.	.|.	b	a	a	a	b
chr01	34171273	chr01_34171273	T	C	1|1	0|0	SNP	2965	1	chr01_34171273	a	b	a	a	a	a	b	b	a	a	b	a	a	b	a	b	a	a	a	a	a	a	b	b	b	b	a	a	a	a	a	b	b	a	b	a	a	a	b
chr01	34173103	chr01_34173103	G	C	1|1	0|0	SNP	2965	0.763441		.|.	b	.|.	.|.	a	a	b	b	a	a	b	.|.	a	b	.|.	b	a	a	a	a	.|.	a	.|.	b	b	b	a	a	.|.	a	a	b	.|.	a	b	.|.	a	-	b
chr01	34176071	chr01_34176071	T	C	1|1	0|0	SNP	2965	1		a	b	a	a	a	a	b	b	a	a	b	a	a	b	a	b	a	a	a	a	a	a	b	b	b	b	a	a	a	a	a	b	b	a	b	a	a	a	b
chr01	34176836	chr01_34176836	T	C	1|1	0|0	SNP	2965	0.978495	chr01_34176836	a	b	a	a	a	a	b	b	a	a	b	a	a	b	a	b	a	a	a	a	a	a	b	b	b	b	a	a	a	a	a	b	b	a	b	a	a	a	b
chr01	34177066	chr01_34177066	A	G	1|1	0|0	SNP	2965	0.978495		a	b	a	a	a	a	b	b	a	a	b	a	a	b	a	b	a	a	a	a	a	a	b	b	b	b	a	a	a	a	a	b	b	a	b	a	a	a	b
chr01	34178388	chr01_34178388	A	G	1|1	0|0	SNP	2965	0.44086		a	.|.	.|.	.|.	.|.	.|.	.|.	b	a	a	.|.	a	.|.	b	a	b	a	.|.	.|.	a	a	a	.|.	.|.	.|.	.|.	a	.|.	a	a	.|.	.|.	b	.|.	.|.	a	.|.	a	b
chr01	34197384	chr01_34197384	G	A	1|1	0|0	SNP	2965	1	chr01_34197384	a	b	a	a	a	a	b	b	a	a	b	a	a	b	a	b	a	a	a	a	a	a	b	b	b	b	a	a	a	a	a	b	b	a	b	a	a	a	b
chr01	34197446	chr01_34197446	A	T	1|1	0|0	SNP	2965	1		a	b	a	a	a	a	b	b	a	a	b	a	a	b	a	b	a	a	a	a	a	a	b	b	b	b	a	a	a	a	a	b	b	a	b	a	a	a	b
chr01	34197975	chr01_34197975	G	T	1|1	0|0	SNP	2965	0.473118		a	b	a	.|.	a	a	b	-	a	.|.	b	a	.|.	.|.	.|.	b	a	.|.	.|.	.|.	.|.	a	.|.	.|.	b	b	a	.|.	a	.|.	.|.	b	.|.	.|.	b	.|.	a	.|.	.|.
chr01	34197984	chr01_34197984	CACAG	C	1|1	0|0	INDEL	1628	0.408602		a	b	a	.|.	a	-	b	b	.|.	.|.	b	-	.|.	.|.	.|.	b	.|.	-	.|.	.|.	.|.	.|.	.|.	.|.	.|.	.|.	-	.|.	.|.	.|.	.|.	b	.|.	.|.	b	.|.	.|.	.|.	.|.
chr01	34198071	chr01_34198071	T	C	1|1	0|0	SNP	2965	0.55914		a	b	a	.|.	a	a	b	-	a	a	b	a	a	.|.	.|.	b	a	a	.|.	.|.	.|.	a	.|.	.|.	b	b	a	.|.	a	.|.	.|.	b	.|.	.|.	b	.|.	a	.|.	.|.
chr01	34218355	chr01_34218355	C	T	1|1	0|0	SNP	2965	1	chr01_34218355	a	b	a	a	a	a	b	b	a	a	b	a	a	b	a	b	a	a	a	a	a	a	b	b	b	b	a	a	a	a	a	b	b	a	b	a	a	a	b
chr01	34234543	chr01_34234543	T	C	1|1	0|0	SNP	2965	1	chr01_34234543	a	b	a	a	a	a	b	b	a	a	b	a	a	b	a	b	a	a	a	a	a	a	b	b	b	b	a	a	a	a	a	b	b	a	b	a	a	a	b
chr01	34277218	chr01_34277218	G	T	1|1	0|0	SNP	2965	0.989247	chr01_34277218	a	b	a	a	a	a	b	b	a	a	b	a	a	b	a	b	a	.|.	a	a	a	a	b	b	b	b	a	a	a	a	a	b	b	a	b	a	a	a	b
chr01	34326042	chr01_34326042	T	C	1|1	0|0	SNP	2965	0.860215	chr01_34326042	.|.	.|.	a	.|.	.|.	a	b	b	a	a	b	a	a	b	a	b	a	a	a	a	a	a	b	b	b	b	a	a	a	a	a	b	b	a	b	a	a	a	b
chr01	34337321	chr01_34337321	T	C	1|1	0|0	SNP	2965	0.967742	chr01_34337321	a	b	a	a	a	a	b	b	a	a	b	a	a	b	a	b	a	.|.	a	a	a	a	b	b	b	b	a	a	a	a	a	b	b	a	b	.|.	a	a	b
chr01	34337819	chr01_34337819	C	G	1|1	0|0	SNP	2965	0.978495		a	b	a	a	a	a	b	b	a	a	b	a	a	b	a	b	a	.|.	a	a	a	a	b	b	b	b	a	a	a	a	a	b	b	a	b	a	a	a	b
chr01	34347600	chr01_34347600	A	C	1|1	0|0	SNP	2965	0.731183	chr01_34347600	.|.	b	.|.	a	.|.	a	b	b	a	a	.|.	.|.	.|.	b	a	b	a	a	a	a	a	a	b	b	b	.|.	a	.|.	a	a	a	b	b	a	b	.|.	a	.|.	b
chr01	34384300	chr01_34384300	A	G	1|1	0|0	SNP	2965	1	chr01_34384300	a	b	a	a	a	a	b	b	a	a	b	a	a	b	a	b	a	a	a	a	a	a	b	b	b	b	a	a	a	a	a	b	b	a	b	a	a	a	b
chr01	34407359	chr01_34407359	G	C	1|1	0|0	SNP	2965	0.817204	chr01_34407359	a	b	a	a	a	a	b	b	a	a	b	a	a	.|.	.|.	b	a	a	a	a	a	a	.|.	.|.	b	.|.	a	a	a	a	a	.|.	b	a	.|.	a	a	a	.|.
chr01	34411991	chr01_34411991	G	T	1|1	0|0	SNP	2965	1		a	b	a	a	a	a	b	b	a	a	b	a	a	b	a	b	a	a	a	a	a	a	b	b	b	b	a	a	a	a	a	b	b	a	b	a	a	a	b
chr01	34412014	chr01_34412014	G	T	1|1	0|0	SNP	2965	1		a	b	a	a	a	a	b	b	a	a	b	a	a	b	a	b	a	a	a	a	a	a	b	b	b	b	a	a	a	a	a	b	b	a	b	a	a	a	b
chr01	34443409	chr01_34443409	C	T	1|1	0|0	SNP	2965	1	chr01_34443409	a	b	a	a	a	a	b	b	a	a	b	a	a	b	a	b	a	a	a	a	a	a	b	b	b	b	a	a	a	a	a	b	b	a	b	a	a	a	b
chr01	34443496	chr01_34443496	AGG	A	1|1	0|0	INDEL	2969	0.666667		a	b	a	a	a	a	b	b	.|.	.|.	b	a	.|.	b	a	b	a	.|.	a	.|.	.|.	.|.	b	b	b	b	a	.|.	.|.	.|.	-	b	b	.|.	b	.|.	a	.|.	b
chr01	34511714	chr01_34511714	G	A	1|1	0|0	SNP	2965	0.989247	chr01_34511714	a	b	a	a	a	a	b	b	a	a	b	a	a	b	a	b	a	.|.	a	a	a	a	b	b	b	b	a	a	a	a	a	b	b	a	b	a	a	a	b
chr01	34678659	chr01_34678659	T	C	1|1	0|0	SNP	2965	0.88172	chr01_34678659	a	b	a	a	a	a	b	b	a	a	b	a	a	b	a	b	a	.|.	a	a	a	a	b	b	b	.|.	a	a	.|.	a	a	b	b	h	b	a	a	a	b
chr01	34678734	chr01_34678734	A	C	1|1	0|0	SNP	2965	0.870968		a	b	a	a	a	a	b	b	a	a	b	a	a	b	a	b	a	.|.	a	a	a	a	b	b	b	.|.	a	a	.|.	a	a	b	b	h	b	a	a	a	b
chr01	34679256	chr01_34679256	T	G	1|1	0|0	SNP	2965	0.903226		a	b	a	a	a	a	b	b	a	a	b	a	a	b	a	b	a	.|.	a	a	a	a	b	b	b	.|.	a	a	.|.	a	a	b	b	h	b	a	a	a	b
chr01	34689301	chr01_34689301	C	T	1|1	0|0	SNP	2965	0.483871		a	.|.	.|.	.|.	a	.|.	b	.|.	.|.	.|.	.|.	a	.|.	b	.|.	.|.	a	.|.	a	.|.	.|.	a	b	.|.	b	.|.	a	a	a	.|.	a	b	.|.	.|.	b	.|.	a	a	.|.
chr01	34697396	chr01_34697396	A	G	1|1	0|0	SNP	2965	1	chr01_34697396	a	b	a	a	a	a	b	b	a	a	b	a	a	b	a	b	a	a	a	a	a	a	b	b	b	b	a	a	a	a	a	b	b	b	b	a	a	a	b
chr01	34846190	chr01_34846190	A	G	1|1	0|0	SNP	2965	0.967742	chr01_34846190	a	b	a	a	a	a	b	b	a	a	b	a	a	b	a	b	a	a	a	a	a	a	b	b	b	b	a	a	a	a	a	b	b	b	.|.	a	a	a	b
chr01	34850174	chr01_34850174	C	T	1|1	0|0	SNP	2965	0.989247		a	b	a	a	a	a	b	b	a	a	b	a	a	b	a	b	a	a	a	a	a	a	b	b	b	b	a	a	a	a	a	b	b	b	b	a	a	a	b
chr01	34874181	chr01_34874181	G	A	1|1	0|0	SNP	2965	0.946237	chr01_34874181	a	.|.	a	a	a	a	b	b	a	a	b	a	a	b	b	b	a	a	a	a	a	a	b	b	b	b	a	a	a	a	a	b	.|.	b	b	a	a	a	b
chr01	34876165	chr01_34876165	A	G	1|1	0|0	SNP	2965	1		a	b	a	a	a	a	b	b	a	a	b	a	a	b	b	b	a	a	a	a	a	a	b	b	b	b	a	a	a	a	a	b	b	b	b	a	a	a	b
chr01	34881359	chr01_34881359	G	A	1|1	0|0	SNP	2965	0.935484		-	b	a	.|.	-	-	b	.|.	a	a	b	a	a	b	b	b	-	a	a	a	a	a	b	.|.	b	b	a	a	-	a	a	b	b	b	b	a	a	a	b
chr01	34890546	chr01_34890546	AAAT	A	0|0	1|1	INDEL	2997	0.956989		a	-	a	a	.|.	a	-	-	a	a	-	a	.|.	b	-	-	a	.|.	a	a	a	a	-	b	b	b	a	a	a	a	a	-	b	b	-	a	a	a	-
chr01	34891048	chr01_34891048	GA	G	1|1	0|0	INDEL	2979	0.978495		.|.	b	a	a	a	a	b	b	a	a	b	a	a	b	b	b	a	a	a	a	a	a	b	b	b	b	a	a	a	a	a	b	b	b	b	a	a	a	b
chr01	34897824	chr01_34897824	A	G	1|1	0|0	SNP	2965	0.989247	chr01_34897824	a	b	a	a	a	a	b	b	a	a	b	a	a	b	b	b	a	.|.	a	a	a	a	b	b	b	b	a	a	a	a	a	b	b	b	b	a	a	a	b
chr01	34902306	chr01_34902306	A	G	1|1	0|0	SNP	2965	0.978495		a	b	a	a	a	a	b	b	a	a	b	a	a	b	b	b	a	.|.	a	a	a	a	b	b	b	b	a	a	a	a	a	b	b	b	b	a	a	a	b
chr01	34902738	chr01_34902738	CAA	C	1|1	0|0	INDEL	2950	0.946237		a	b	a	a	a	a	b	b	a	a	b	a	a	b	.|.	b	a	.|.	-	a	a	a	b	b	b	b	a	a	a	a	a	b	b	b	b	a	a	a	b
chr01	34903429	chr01_34903429	T	A	1|1	0|0	SNP	2965	0.698925	chr01_34903429	a	b	a	.|.	a	a	.|.	b	a	a	b	a	a	b	.|.	b	a	.|.	a	a	a	a	.|.	.|.	b	.|.	a	a	a	.|.	a	.|.	.|.	.|.	b	a	a	a	.|.
chr01	34905297	chr01_34905297	T	C	1|1	0|0	SNP	2235	0.44086		.|.	.|.	.|.	.|.	.|.	.|.	b	b	a	.|.	.|.	a	a	.|.	.|.	b	a	.|.	a	a	a	a	b	.|.	.|.	.|.	a	a	a	.|.	a	.|.	.|.	.|.	.|.	.|.	a	a	.|.
chr01	34908407	chr01_34908407	G	A	1|1	0|0	SNP	2965	0.978495		a	b	a	a	.|.	a	b	b	a	a	b	a	a	b	b	b	a	a	a	a	a	a	b	b	b	b	a	a	a	a	a	b	b	b	b	a	a	a	b
chr01	34926021	chr01_34926021	G	C	1|1	0|0	SNP	2965	0.548387	chr01_34926021	a	.|.	.|.	.|.	.|.	.|.	b	b	.|.	a	b	a	.|.	b	.|.	.|.	a	a	a	a	a	a	b	.|.	.|.	.|.	.|.	.|.	.|.	a	.|.	b	.|.	b	.|.	.|.	a	a	b
chr01	35341835	chr01_35341835	C	T	1|1	0|0	SNP	2965	0.989247	chr01_35341835	a	b	a	a	a	a	b	b	a	a	b	a	a	b	b	b	a	.|.	a	a	a	a	b	b	b	b	a	a	a	a	a	b	b	b	b	a	a	a	b
chr01	35387508	chr01_35387508	A	G	1|1	0|0	SNP	1942	0.44086		a	b	.|.	.|.	.|.	.|.	b	b	.|.	a	.|.	a	a	b	.|.	b	.|.	.|.	a	.|.	a	.|.	b	.|.	b	.|.	.|.	.|.	a	.|.	a	b	b	b	b	.|.	a	a	.|.
chr01	35392370	chr01_35392370	TCTCA	CCTCG	1|1	0|0	SNPs	2947	0.989247		a	b	a	a	a	a	b	b	a	a	b	a	a	b	b	b	a	a	a	a	a	a	b	b	b	b	a	a	a	a	a	b	b	b	b	a	a	a	b
chr01	35392453	chr01_35392453	A	C	1|1	0|0	SNP	2965	0.989247	chr01_35392453	a	b	a	a	a	a	b	b	a	a	b	a	a	b	b	b	a	a	a	a	a	a	b	b	b	b	a	a	a	a	a	b	b	b	b	a	a	a	b
chr01	35395259	chr01_35395259	ACTATCTTCATATATT	A	1|1	0|0	INDEL	2965	0.978495		.|.	b	.|.	a	a	a	b	b	a	a	b	a	a	b	b	b	a	a	a	a	a	a	b	b	b	b	a	a	a	a	a	b	b	b	b	a	a	a	b
chr01	35395456	chr01_35395456	A	G	1|1	0|0	SNP	2965	0.989247		a	b	a	a	a	a	b	b	a	a	b	a	a	b	b	b	a	a	a	a	a	a	b	b	b	b	a	a	a	a	a	b	b	b	b	a	a	a	b
chr01	35396454	chr01_35396454	A	G	1|1	0|0	SNP	2965	0.946237		a	b	a	a	a	a	b	b	a	a	b	a	a	b	b	b	a	a	a	.|.	a	a	b	b	b	b	a	a	a	a	a	b	b	b	b	a	-	a	b
chr01	35401048	chr01_35401048	A	G	1|1	0|0	SNP	2965	0.44086		a	b	a	a	a	a	.|.	b	a	a	.|.	a	a	.|.	.|.	b	a	.|.	.|.	.|.	.|.	a	b	.|.	b	.|.	a	a	a	.|.	a	.|.	.|.	b	.|.	.|.	a	.|.	.|.
chr01	35402135	chr01_35402135	T	A	1|1	0|0	SNP	2965	0.913978	chr01_35402135	a	b	a	a	a	a	b	b	a	a	b	a	a	-	b	b	a	a	a	a	a	a	.|.	b	b	.|.	a	a	a	a	a	b	b	b	b	a	a	a	b
chr01	35402701	chr01_35402701	CTTGAA	GTTGAC	1|1	0|0	SNPs	2947	0.924731		a	b	a	a	a	a	b	b	a	a	b	a	a	b	b	b	a	a	a	a	a	a	.|.	b	b	.|.	a	a	a	a	a	b	b	b	b	a	a	a	b
chr01	35404761	chr01_35404761	C	T	1|1	0|0	SNP	2319	0.655914		a	.|.	.|.	a	.|.	a	b	.|.	a	a	-	-	-	-	.|.	.|.	a	a	a	a	-	a	.|.	.|.	b	.|.	a	-	a	a	a	.|.	.|.	.|.	-	a	a	a	b
chr01	35407698	chr01_35407698	A	T	1|1	0|0	SNP	2965	1	chr01_35407698	a	b	a	a	a	a	b	b	a	a	b	a	a	b	b	b	a	a	a	a	a	a	b	b	b	b	a	a	a	a	a	b	b	b	b	a	a	a	b
chr01	35407715	chr01_35407715	T	C	1|1	0|0	SNP	2965	0.989247		a	b	a	a	a	a	b	b	a	a	b	a	a	b	b	b	a	.|.	a	a	a	a	b	b	b	b	a	a	a	a	a	b	b	b	b	a	a	a	b
chr01	35422621	chr01_35422621	G	A	1|1	0|0	SNP	2965	0.967742	chr01_35422621	a	b	a	a	a	a	b	b	a	a	b	.|.	a	b	b	-	.|.	.|.	a	a	a	a	b	b	b	b	a	a	a	a	a	b	b	b	b	a	a	a	b
chr01	35423664	chr01_35423664	C	G	1|1	0|0	SNP	2965	1		a	b	a	a	a	a	b	b	a	a	b	a	a	b	b	b	a	a	a	a	a	a	b	b	b	b	a	a	a	a	a	b	b	b	b	a	a	a	b
chr01	35423697	chr01_35423697	C	G	1|1	0|0	SNP	2965	1		a	b	a	a	a	a	b	b	a	a	b	a	a	b	b	b	a	a	a	a	a	a	b	b	b	b	a	a	a	a	a	b	b	b	b	a	a	a	b
chr01	35424160	chr01_35424160	G	C	1|1	0|0	SNP	610	0.408602		.|.	b	.|.	.|.	.|.	.|.	b	b	.|.	.|.	b	.|.	.|.	b	b	b	.|.	.|.	.|.	.|.	.|.	.|.	.|.	.|.	b	.|.	-	.|.	.|.	a	.|.	b	b	b	.|.	.|.	.|.	.|.	b
chr01	35499953	chr01_35499953	T	C	1|1	0|0	SNP	2965	0.978495	chr01_35499953	a	.|.	a	a	.|.	a	b	b	a	a	b	a	a	a	b	b	a	a	a	a	a	a	b	b	b	b	a	a	a	h	a	b	b	b	b	a	a	a	b
chr01	35499970	chr01_35499970	A	T	1|1	0|0	SNP	2965	0.956989		a	.|.	a	a	.|.	a	b	b	a	a	b	a	a	a	b	b	a	a	a	a	a	a	b	b	b	b	a	a	a	h	a	b	b	b	b	a	a	a	b
chr01	35540409	chr01_35540409	T	C	1|1	0|0	SNP	2965	1	chr01_35540409	a	b	a	a	a	a	b	b	a	a	b	a	a	a	b	b	a	a	a	a	a	a	b	b	b	b	a	a	b	a	a	b	b	b	b	a	a	a	b
chr01	35565637	chr01_35565637	A	ATGAAT	1|1	0|0	INDEL	2912	0.978495		a	b	a	a	a	a	b	.|.	a	a	b	a	a	a	b	b	a	.|.	a	a	a	a	b	b	b	b	a	a	b	a	a	b	b	b	b	a	a	a	a
chr01	35581608	chr01_35581608	C	T	1|1	0|0	SNP	2965	0.989247	chr01_35581608	a	b	a	a	a	a	b	b	a	a	b	a	a	a	b	b	a	.|.	a	a	a	a	b	b	b	b	a	a	b	a	a	b	b	b	b	a	a	a	a
chr01	35582064	chr01_35582064	A	T	1|1	0|0	SNP	2965	1		a	b	a	a	a	a	b	b	a	a	b	a	a	a	b	b	a	a	a	a	a	a	b	b	b	b	a	a	b	a	a	b	b	b	b	a	a	a	a
chr01	35582148	chr01_35582148	A	G	1|1	0|0	SNP	2965	1		a	b	a	a	a	a	b	b	a	a	b	a	a	a	b	b	a	a	a	a	a	a	b	b	b	b	a	a	b	a	a	b	b	b	b	a	a	a	a
chr01	35587654	chr01_35587654	GAA	G	1|1	0|0	INDEL	2966	0.989247		a	b	a	a	a	a	b	b	a	a	b	a	a	a	b	b	a	.|.	a	a	a	a	b	b	b	b	a	a	b	a	a	b	b	b	b	a	a	a	a
chr01	35602200	chr01_35602200	G	T	1|1	0|0	SNP	2965	0.795699	chr01_35602200	a	.|.	a	a	.|.	a	b	b	a	a	.|.	a	a	a	.|.	b	a	a	a	a	a	a	.|.	.|.	b	.|.	a	a	.|.	a	a	b	b	b	b	a	a	a	a
chr01	35798170	chr01_35798170	A	C	1|1	0|0	SNP	2965	1	chr01_35798170	a	b	a	a	a	a	b	b	a	a	b	a	a	a	b	b	a	a	a	a	a	a	b	b	b	b	a	a	b	a	a	b	b	b	b	a	a	a	a
chr01	35801005	chr01_35801005	AT	GC	1|1	0|0	SNPs	2947	0.967742		a	b	a	a	a	a	b	b	a	a	b	a	a	-	b	b	a	.|.	a	a	a	a	b	b	b	b	a	a	b	a	a	b	b	b	b	a	a	a	-
chr01	35801077	chr01_35801077	T	A	1|1	0|0	SNP	2965	0.967742		a	b	a	a	a	a	b	b	a	a	b	a	a	a	b	b	a	.|.	a	a	a	a	b	b	b	b	a	a	b	a	a	b	b	b	b	a	a	a	a
chr01	35808229	chr01_35808229	C	G	1|1	0|0	SNP	2965	0.989247	chr01_35808229	a	b	a	a	a	a	b	b	a	a	b	a	a	a	b	b	a	.|.	a	a	a	a	b	b	b	b	a	a	b	a	a	b	b	b	b	a	a	a	a
chr01	35872894	chr01_35872894	T	C	1|1	0|0	SNP	2965	0.935484	chr01_35872894	a	b	a	a	a	a	b	b	a	a	b	a	a	a	b	b	a	.|.	a	a	a	a	b	b	b	b	a	a	b	a	a	b	b	b	.|.	a	a	a	a
chr01	35892878	chr01_35892878	T	C	1|1	0|0	SNP	2965	0.548387	chr01_35892878	a	.|.	a	a	.|.	a	b	b	a	a	.|.	a	a	a	b	b	a	.|.	a	.|.	.|.	a	.|.	b	.|.	.|.	a	.|.	.|.	a	a	.|.	.|.	.|.	b	.|.	a	a	a
chr01	35896019	chr01_35896019	C	T	1|1	0|0	SNP	2965	0.978495		a	b	a	a	a	a	b	b	a	a	b	a	a	a	b	b	a	a	a	a	a	a	b	b	b	.|.	a	a	b	a	a	b	b	b	b	a	a	a	a
chr01	36004148	chr01_36004148	A	G	1|1	0|0	SNP	2965	0.989247	chr01_36004148	a	b	a	a	a	a	b	b	a	a	b	a	b	a	-	b	a	.|.	a	a	a	a	b	b	b	b	a	a	b	a	a	b	b	b	b	a	a	a	a
chr01	36296190	chr01_36296190	CTAAG	GTAAA	1|1	0|0	SNPs	2947	1		a	b	a	a	a	a	b	b	a	a	b	b	b	a	b	b	a	a	a	a	a	a	b	b	b	b	a	a	b	a	a	b	a	b	b	a	a	a	-
chr01	36433391	chr01_36433391	C	T	1|1	0|0	SNP	2965	0.913978	chr01_36433391	.|.	.|.	a	a	.|.	a	b	b	a	a	b	b	b	a	b	b	a	.|.	a	a	a	a	b	b	b	.|.	a	a	b	a	a	b	a	b	b	a	a	.|.	a
chr01	36530053	chr01_36530053	A	C	1|1	0|0	SNP	2965	0.989247	chr01_36530053	a	b	a	a	a	a	b	b	a	a	b	b	b	a	b	b	a	.|.	a	a	a	a	b	b	b	b	a	a	b	a	a	b	a	b	b	a	a	a	a
chr01	36531770	chr01_36531770	C	G	1|1	0|0	SNP	2965	0.903226		.|.	b	a	a	.|.	a	b	b	a	a	b	b	b	a	b	b	a	.|.	a	a	a	a	b	b	b	b	a	.|.	b	a	a	b	.|.	b	b	.|.	a	a	a
chr01	36531819	chr01_36531819	CGT	C	1|1	0|0	INDEL	2969	0.892473		.|.	b	a	.|.	.|.	a	b	b	a	a	b	b	b	a	b	b	a	.|.	a	a	a	a	b	b	b	b	a	.|.	b	a	a	b	.|.	b	b	.|.	a	a	a
chr01	36565830	chr01_36565830	T	TA	1|1	0|0	INDEL	2086	0.55914		a	.|.	-	a	.|.	.|.	.|.	b	a	a	-	.|.	.|.	.|.	.|.	b	a	.|.	a	a	a	a	.|.	b	.|.	.|.	a	-	b	a	a	.|.	.|.	.|.	b	-	.|.	a	a
chr01	36566467	chr01_36566467	T	C	1|1	0|0	SNP	2965	0.602151	chr01_36566467	a	.|.	a	a	a	.|.	.|.	.|.	a	a	b	.|.	.|.	a	.|.	b	a	.|.	a	a	a	a	.|.	b	.|.	.|.	a	a	b	a	a	.|.	a	.|.	b	a	a	a	a
chr01	36593138	chr01_36593138	T	A	1|1	0|0	SNP	2965	1	chr01_36593138	a	b	a	a	a	a	b	b	a	a	b	b	b	a	b	b	a	a	a	a	a	a	b	b	b	b	a	a	b	a	a	b	a	b	b	a	a	a	a
chr01	36593213	chr01_36593213	C	T	1|1	0|0	SNP	2965	1		a	b	a	a	a	a	b	b	a	a	b	b	b	a	b	b	a	a	a	a	a	a	b	b	b	b	a	a	b	a	a	b	a	b	b	a	a	a	a
chr01	36593227	chr01_36593227	T	C	1|1	0|0	SNP	2965	1		a	b	a	a	a	a	b	b	a	a	b	b	b	a	b	b	a	a	a	a	a	a	b	b	b	b	a	a	b	a	a	b	a	b	b	a	a	a	a
chr01	36601801	chr01_36601801	T	C	1|1	0|0	SNP	2965	0.473118		.|.	.|.	a	a	.|.	a	.|.	.|.	a	a	.|.	.|.	.|.	a	b	.|.	.|.	.|.	a	.|.	.|.	a	.|.	b	.|.	.|.	a	a	b	a	a	b	.|.	.|.	.|.	.|.	a	a	a
chr01	36618966	chr01_36618966	T	C	1|1	0|0	SNP	2965	0.903226	chr01_36618966	a	.|.	a	a	a	a	b	b	a	a	b	.|.	b	a	b	b	a	.|.	a	a	a	a	b	b	b	b	a	a	b	a	a	b	a	b	b	a	a	a	a
chr01	36668445	chr01_36668445	C	T	1|1	0|0	SNP	2965	1	chr01_36668445	a	b	a	a	a	a	b	b	a	a	b	b	b	a	b	b	a	a	a	a	a	a	b	b	b	b	a	a	b	a	a	b	a	b	b	a	a	a	a
chr01	36706949	chr01_36706949	A	T	1|1	0|0	SNP	2965	0.913978	chr01_36706949	a	b	a	a	a	a	b	b	a	a	b	b	b	a	b	b	a	a	a	a	a	a	b	b	.|.	b	a	a	b	a	a	b	.|.	b	b	a	a	a	a
chr01	36707849	chr01_36707849	C	G	1|1	0|0	SNP	2965	0.752688		.|.	.|.	.|.	.|.	.|.	.|.	b	b	a	a	b	b	b	a	b	b	a	.|.	a	a	a	a	b	b	b	.|.	a	a	.|.	a	a	b	a	b	b	.|.	a	a	a
chr01	36726257	chr01_36726257	C	A	1|1	0|0	SNP	2642	0.505376		-	.|.	-	-	.|.	-	b	b	a	a	b	.|.	.|.	a	b	b	.|.	.|.	a	.|.	.|.	.|.	.|.	b	.|.	.|.	a	.|.	b	.|.	a	.|.	.|.	.|.	b	.|.	a	.|.	a
chr01	36734307	chr01_36734307	C	T	1|1	0|0	SNP	2965	1	chr01_36734307	a	b	a	a	a	a	b	b	a	a	b	b	b	a	b	b	a	a	a	a	a	a	b	b	b	b	a	a	b	a	a	b	a	b	b	a	a	a	a
chr01	36734596	chr01_36734596	T	C	1|1	0|0	SNP	2965	1		a	b	a	a	a	a	b	b	a	a	b	b	b	a	b	b	a	a	a	a	a	a	b	b	b	b	a	a	b	a	a	b	a	b	b	a	a	a	a
chr01	36744245	chr01_36744245	C	A	1|1	0|0	SNP	2965	0.913978	chr01_36744245	a	b	a	a	a	a	b	b	a	a	b	b	b	a	b	b	a	.|.	a	a	a	a	b	.|.	b	b	a	a	b	.|.	a	b	.|.	b	b	a	a	a	a
chr01	36744497	chr01_36744497	GT	G	1|1	0|0	INDEL	2974	0.924731		a	b	a	a	a	a	b	b	a	a	b	b	b	a	b	b	a	.|.	a	a	a	a	b	.|.	b	b	a	a	b	.|.	a	b	.|.	b	b	a	a	a	a
chr01	36818019	chr01_36818019	A	C	1|1	0|0	SNP	2965	1	chr01_36818019	a	b	a	a	a	a	b	b	a	a	b	b	b	a	b	b	a	b	a	a	a	a	b	b	b	b	a	a	b	a	a	b	a	b	b	a	a	a	a
chr01	36848236	chr01_36848236	A	G	1|1	0|0	SNP	2965	0.408602		a	b	a	a	a	a	.|.	.|.	a	a	.|.	.|.	.|.	a	.|.	.|.	a	.|.	.|.	a	a	a	.|.	.|.	.|.	.|.	a	a	.|.	.|.	a	.|.	.|.	.|.	.|.	a	a	a	a
chr01	36894661	chr01_36894661	G	A	1|1	0|0	SNP	2965	1	chr01_36894661	a	b	a	a	a	a	b	b	a	a	b	b	b	a	b	b	a	b	a	a	a	a	b	b	b	b	a	a	b	a	a	b	a	b	b	a	a	a	a
chr01	36913290	chr01_36913290	C	T	1|1	0|0	SNP	2965	0.989247	chr01_36913290	a	b	a	a	a	a	b	b	a	a	b	b	b	a	b	b	a	.|.	a	a	a	a	b	b	b	b	a	a	b	a	a	b	a	b	b	a	a	a	a
chr01	36914082	chr01_36914082	A	G	1|1	0|0	SNP	2965	0.709677		a	b	a	a	a	a	b	b	a	a	.|.	b	b	a	.|.	b	a	.|.	a	a	a	a	.|.	.|.	b	b	a	a	b	.|.	a	b	.|.	.|.	.|.	a	a	a	.|.
chr01	36919809	chr01_36919809	G	GA	1|1	0|0	INDEL	2936	0.741935		.|.	b	a	a	.|.	a	b	b	a	a	b	.|.	b	a	.|.	b	a	.|.	a	a	a	a	b	.|.	b	b	a	a	b	.|.	a	b	a	b	b	a	a	a	.|.
chr01	36946038	chr01_36946038	C	G	1|1	0|0	SNP	2965	1	chr01_36946038	a	b	a	a	a	a	b	b	a	a	b	b	b	a	b	b	a	b	a	a	a	a	b	b	b	b	a	a	b	a	a	b	a	b	b	a	a	a	a
chr01	36946196	chr01_36946196	C	T	1|1	0|0	SNP	2965	1		a	b	a	a	a	a	b	b	a	a	b	b	b	a	b	b	a	b	a	a	a	a	b	b	b	b	a	a	b	a	a	b	a	b	b	a	a	a	a
chr01	36961492	chr01_36961492	G	A	1|1	0|0	SNP	2965	0.989247	chr01_36961492	a	b	a	a	a	a	b	b	a	a	b	b	b	a	b	b	a	.|.	a	a	a	a	b	b	b	b	a	a	b	a	a	b	a	b	b	a	a	a	a
chr01	36961975	chr01_36961975	T	C	1|1	0|0	SNP	2965	0.989247		a	b	a	a	a	a	b	b	a	a	b	b	b	a	b	b	a	.|.	a	a	a	a	b	b	b	b	a	a	b	a	a	b	a	b	b	a	a	a	a
chr01	36961990	chr01_36961990	T	G	1|1	0|0	SNP	2965	0.989247		a	b	a	a	a	a	b	b	a	a	b	b	b	a	b	b	a	.|.	a	a	a	a	b	b	b	b	a	a	b	a	a	b	a	b	b	a	a	a	a
chr01	36962020	chr01_36962020	T	C	1|1	0|0	SNP	2965	0.989247		a	b	a	a	a	a	b	b	a	a	b	b	b	a	b	b	a	.|.	a	a	a	a	b	b	b	b	a	a	b	a	a	b	a	b	b	a	a	a	a
chr01	36969087	chr01_36969087	A	T	1|1	0|0	SNP	2439	0.430108		a	b	a	.|.	a	a	b	.|.	.|.	.|.	.|.	b	b	.|.	.|.	b	a	.|.	a	.|.	a	a	.|.	.|.	b	b	a	a	b	.|.	a	.|.	.|.	b	b	.|.	.|.	.|.	.|.
chr01	36969093	chr01_36969093	A	G	1|1	0|0	SNP	2201	0.430108		a	b	a	.|.	a	a	b	.|.	.|.	.|.	.|.	b	b	.|.	.|.	b	a	.|.	a	.|.	a	a	.|.	.|.	b	b	a	a	b	.|.	a	.|.	.|.	b	b	.|.	.|.	.|.	.|.
chr01	36969123	chr01_36969123	G	C	1|1	0|0	SNP	2064	0.430108		a	b	a	.|.	a	a	b	.|.	.|.	.|.	.|.	b	b	.|.	.|.	b	a	.|.	a	.|.	a	a	.|.	.|.	b	b	a	a	b	.|.	a	.|.	.|.	b	b	.|.	.|.	.|.	.|.
chr01	36969470	chr01_36969470	C	T	1|1	0|0	SNP	2025	0.430108		a	b	a	.|.	a	a	b	.|.	.|.	.|.	.|.	b	b	.|.	.|.	b	a	.|.	a	.|.	a	a	.|.	.|.	b	b	a	a	b	.|.	a	.|.	.|.	b	b	.|.	.|.	.|.	.|.
chr01	36969525	chr01_36969525	G	GT	1|1	0|0	INDEL	1198	0.430108		a	b	a	.|.	a	a	b	.|.	.|.	.|.	.|.	b	b	.|.	.|.	b	a	.|.	a	.|.	a	a	.|.	.|.	b	b	a	a	b	.|.	a	.|.	.|.	-	b	.|.	.|.	.|.	.|.
chr01	36974914	chr01_36974914	CT	C	1|1	0|0	INDEL	2965	1		a	b	a	a	a	a	b	b	a	a	b	b	b	a	b	b	a	b	a	a	a	a	b	b	b	b	a	a	b	a	a	b	a	b	b	a	a	a	a
chr01	36975269	chr01_36975269	C	T	1|1	0|0	SNP	2965	1	chr01_36975269	a	b	a	a	a	a	b	b	a	a	b	b	b	a	b	b	a	b	a	a	a	a	b	b	b	b	a	a	b	a	a	b	a	b	b	a	a	a	a
chr01	36976281	chr01_36976281	ATTTGCA	TATTGCT	1|1	0|0	SNPs	2937	0.924731		a	b	a	a	a	a	b	b	a	a	b	b	b	a	.|.	b	a	.|.	a	a	a	a	.|.	b	b	b	a	a	b	a	a	b	a	b	b	a	a	a	a
chr01	36976897	chr01_36976897	C	T	1|1	0|0	SNP	2965	0.946237		a	b	a	a	a	a	b	b	a	a	b	b	b	a	.|.	b	a	.|.	a	a	a	a	.|.	b	b	b	a	a	b	a	a	b	a	b	b	a	a	a	a
chr01	36998948	chr01_36998948	A	G	1|1	0|0	SNP	2965	0.967742	chr01_36998948	a	b	a	a	a	a	b	b	a	a	b	b	b	a	b	b	a	b	a	a	a	a	b	b	b	b	a	a	b	a	a	b	a	b	b	a	a	a	a
chr01	36999281	chr01_36999281	GACTATGT	G	1|1	0|0	INDEL	2957	0.956989		-	b	a	-	-	-	b	b	a	a	b	b	b	a	b	b	a	b	a	a	a	a	b	b	b	b	a	a	b	a	a	b	a	b	b	a	a	a	a
chr01	37005604	chr01_37005604	C	T	1|1	0|0	SNP	2965	1	chr01_37005604	a	b	a	a	a	a	b	b	a	a	b	b	b	a	b	b	a	b	a	a	a	a	b	b	b	b	a	a	b	a	a	b	a	b	b	a	a	a	a
chr01	37015763	chr01_37015763	A	C	1|1	0|0	SNP	2965	0.978495	chr01_37015763	a	b	a	a	a	a	b	b	a	a	b	b	b	a	b	b	a	.|.	a	a	a	a	b	b	b	b	a	a	b	a	a	b	a	b	b	a	a	a	a
chr01	37015818	chr01_37015818	T	C	1|1	0|0	SNP	2965	0.419355		.|.	.|.	a	.|.	.|.	.|.	.|.	b	a	a	.|.	.|.	.|.	a	.|.	.|.	a	.|.	.|.	a	.|.	.|.	.|.	.|.	b	.|.	a	.|.	.|.	a	a	.|.	a	b	.|.	a	a	.|.	a
chr01	37019999	chr01_37019999	T	C	1|1	0|0	SNP	2965	0.72043		a	b	a	.|.	.|.	.|.	b	b	a	a	.|.	b	b	a	b	b	a	.|.	a	a	.|.	a	.|.	b	.|.	b	a	.|.	b	a	a	b	.|.	b	b	.|.	a	a	.|.
chr01	37027050	chr01_37027050	A	G	1|1	0|0	SNP	2965	0.494624		a	.|.	a	a	a	.|.	b	.|.	a	a	.|.	.|.	.|.	a	.|.	b	a	.|.	.|.	a	.|.	a	b	.|.	b	.|.	a	a	b	a	a	b	.|.	.|.	b	a	a	a	a
chr01	37027076	chr01_37027076	G	T	1|1	0|0	SNP	2965	0.494624		a	.|.	a	a	a	.|.	b	.|.	a	a	.|.	.|.	.|.	a	.|.	b	a	.|.	.|.	a	.|.	a	b	.|.	b	.|.	a	a	b	a	a	b	.|.	.|.	b	a	a	a	a
chr01	37029410	chr01_37029410	C	A	1|1	0|0	SNP	2965	0.516129	chr01_37029410	.|.	.|.	a	.|.	a	.|.	.|.	b	.|.	a	b	.|.	.|.	a	.|.	b	a	.|.	a	.|.	.|.	.|.	b	.|.	b	.|.	a	.|.	b	.|.	a	.|.	a	.|.	.|.	.|.	a	a	a
chr01	37035156	chr01_37035156	C	T	1|1	0|0	SNP	2965	0.978495	chr01_37035156	a	b	a	a	a	a	b	b	a	a	b	b	b	a	b	b	a	.|.	a	a	a	a	b	b	b	b	a	a	b	a	a	b	a	b	b	a	a	a	a
chr01	37035412	chr01_37035412	C	G	1|1	0|0	SNP	2677	0.430108		.|.	.|.	.|.	a	.|.	.|.	b	.|.	.|.	a	.|.	.|.	b	.|.	b	.|.	.|.	b	.|.	a	a	a	.|.	.|.	.|.	b	.|.	.|.	.|.	a	a	b	a	.|.	.|.	a	.|.	a	.|.
chr02	6773	chr02_6773	GC	G	1|1	0|0	INDEL	2951	0.989247		a	b	a	a	b	a	b	b	a	b	b	b	b	b	a	b	b	.|.	-	a	b	a	a	a	b	b	a	a	b	b	b	b	a	b	b	b	b	b	a
chr02	25051	chr02_25051	TTC	T	0|0	1|1	INDEL	2973	0.569892		.|.	b	a	a	b	a	b	b	a	b	.|.	b	.|.	b	a	b	b	.|.	.|.	a	b	a	.|.	.|.	.|.	.|.	a	.|.	b	b	b	b	.|.	.|.	b	b	b	b	a
chr02	44246	chr02_44246	C	T	1|1	0|0	SNP	2965	0.784946	chr02_44246	a	.|.	a	.|.	.|.	.|.	b	b	a	b	b	-	b	b	a	b	b	.|.	h	a	b	a	.|.	a	b	b	a	a	b	b	b	.|.	.|.	b	b	b	b	b	a
chr02	45023	chr02_45023	G	A	1|1	0|0	SNP	828	0.55914		h	b	h	.|.	.|.	.|.	b	b	.|.	b	b	b	.|.	b	.|.	b	b	.|.	h	.|.	b	-	.|.	.|.	b	b	a	.|.	.|.	b	b	b	.|.	b	b	b	b	b	.|.
chr02	45061	chr02_45061	G	GGGCGGT	1|1	0|0	INDEL	2983	0.645161		h	.|.	h	.|.	.|.	.|.	b	b	-	b	b	b	b	b	.|.	b	b	.|.	h	.|.	b	a	.|.	.|.	b	b	a	.|.	.|.	b	b	b	.|.	b	b	b	b	b	-
chr02	80375	chr02_80375	T	C	1|1	0|0	SNP	2092	0.483871		.|.	.|.	.|.	a	.|.	-	b	b	a	b	b	b	b	b	.|.	b	b	.|.	h	.|.	b	a	a	.|.	b	.|.	a	.|.	.|.	.|.	b	b	.|.	.|.	.|.	.|.	b	.|.	.|.
chr02	85842	chr02_85842	T	A	1|1	0|0	SNP	2474	0.516129	chr02_85842	.|.	b	a	.|.	.|.	.|.	b	b	a	b	.|.	b	.|.	b	a	b	b	a	h	.|.	b	a	.|.	.|.	b	.|.	a	a	.|.	b	b	.|.	.|.	.|.	.|.	.|.	b	.|.	.|.
chr02	126224	chr02_126224	T	A	1|1	0|0	SNP	2965	0.860215	chr02_126224	.|.	.|.	a	.|.	.|.	.|.	b	b	.|.	b	b	b	b	b	a	b	b	.|.	h	a	b	a	a	a	b	b	a	a	b	b	b	b	.|.	b	b	b	b	b	a
chr02	126797	chr02_126797	AAC	CAA	1|1	0|0	SNPs	2947	0.989247		a	b	a	a	b	a	b	b	a	b	b	b	b	b	a	b	b	.|.	h	a	b	a	a	a	b	b	a	a	b	b	b	b	a	b	b	b	b	b	a
chr02	164203	chr02_164203	C	T	1|1	0|0	SNP	2965	1	chr02_164203	a	b	a	a	b	a	b	b	a	b	b	b	b	b	a	b	b	a	h	a	b	a	a	a	b	b	a	a	b	b	b	b	a	b	b	b	b	b	a
chr02	164271	chr02_164271	G	C	1|1	0|0	SNP	2965	1		a	b	a	a	b	a	b	b	a	b	b	b	b	b	a	b	b	a	h	a	b	a	a	a	b	b	a	a	b	b	b	b	a	b	b	b	b	b	a
chr02	170554	chr02_170554	G	A	1|1	0|0	SNP	2965	0.967742	chr02_170554	a	b	a	a	b	a	b	b	a	b	b	b	b	b	a	b	b	a	h	a	b	a	a	a	b	b	a	a	b	b	b	b	a	b	b	b	b	b	a
chr02	171366	chr02_171366	A	C	1|1	0|0	SNP	2965	0.892473		a	b	a	a	.|.	a	b	b	a	b	b	.|.	b	b	a	b	b	.|.	h	a	b	a	a	a	b	b	a	a	b	b	b	b	a	b	.|.	b	b	b	a
chr02	171377	chr02_171377	G	A	0|0	1|1	SNP	2965	0.860215		.|.	b	.|.	a	.|.	a	b	b	a	b	b	.|.	b	b	a	b	b	.|.	h	a	b	a	a	a	b	b	a	a	b	b	b	b	a	b	.|.	b	b	b	a
chr02	185223	chr02_185223	C	T	1|1	0|0	SNP	1878	0.537634	chr02_185223	.|.	b	a	.|.	b	.|.	.|.	b	a	b	b	.|.	b	b	.|.	b	b	.|.	h	a	.|.	a	h	.|.	b	b	.|.	.|.	b	b	b	b	.|.	.|.	b	.|.	b	b	a
chr02	185247	chr02_185247	A	G	1|1	0|0	SNP	1822	0.537634		.|.	b	a	.|.	b	.|.	.|.	b	a	b	b	.|.	b	b	.|.	b	b	.|.	h	a	.|.	a	h	.|.	b	b	.|.	.|.	b	b	b	b	.|.	.|.	b	.|.	b	b	a
chr02	206699	chr02_206699	GATGGCCAAATTTGCTCAA	G	1|1	0|0	INDEL	2982	0.83871		a	b	a	.|.	.|.	.|.	b	-	a	b	b	.|.	b	b	a	b	b	a	h	a	b	a	.|.	a	b	b	a	a	b	b	b	b	a	.|.	b	b	b	b	a
chr02	230589	chr02_230589	T	C	1|1	0|0	SNP	2965	0.946237	chr02_230589	a	b	-	a	.|.	a	b	b	a	b	b	b	b	b	a	b	b	a	h	a	b	a	a	a	b	b	a	a	.|.	b	b	b	a	b	b	b	b	b	a
chr02	244856	chr02_244856	C	G	1|1	0|0	SNP	2965	1	chr02_244856	a	b	a	a	b	a	b	b	a	b	b	b	b	b	a	b	b	a	h	a	b	a	a	a	b	b	a	a	b	b	b	b	a	b	b	b	b	b	a
chr02	447622	chr02_447622	T	C	0|0	1|1	SNP	2965	0.612903	chr02_447622	.|.	.|.	.|.	a	b	a	.|.	b	a	b	b	b	b	.|.	.|.	b	b	a	h	.|.	b	a	a	.|.	.|.	b	a	a	.|.	b	b	b	.|.	.|.	b	.|.	b	.|.	.|.
chr02	475620	chr02_475620	C	G	0|0	1|1	SNP	2965	1	chr02_475620	a	b	a	a	b	a	b	b	a	b	b	b	b	b	a	b	b	a	h	a	b	a	a	a	b	b	a	a	b	b	b	b	a	b	b	b	b	b	a
chr02	558679	chr02_558679	C	A	0|0	1|1	SNP	2965	0.827957	chr02_558679	a	b	a	a	.|.	a	b	b	a	b	a	.|.	b	b	a	b	b	.|.	h	a	.|.	a	a	a	b	.|.	a	a	b	b	b	b	.|.	.|.	b	b	b	b	a
chr02	568707	chr02_568707	A	G	1|1	0|0	SNP	2373	0.462366		a	b	a	.|.	b	a	.|.	b	.|.	.|.	.|.	b	b	.|.	.|.	b	b	.|.	h	.|.	b	a	.|.	.|.	b	b	a	a	b	.|.	.|.	b	.|.	.|.	b	b	b	.|.	.|.
chr02	578531	chr02_578531	T	C	1|1	0|0	SNP	2965	1	chr02_578531	a	b	a	a	b	a	b	b	a	b	a	b	b	b	a	b	b	a	h	a	b	a	a	a	b	b	a	a	b	b	b	b	a	b	b	b	b	b	a
chr02	581406	chr02_581406	G	T	0|0	1|1	SNP	2965	1		a	b	a	a	b	a	b	b	a	b	a	b	b	b	a	b	b	a	h	a	b	a	a	a	b	b	a	a	b	b	b	b	a	b	b	b	b	b	a
chr02	615971	chr02_615971	A	AAG	0|0	1|1	INDEL	2978	0.784946		.|.	.|.	.|.	a	.|.	a	b	b	a	.|.	a	b	b	b	a	b	b	.|.	.|.	a	b	a	.|.	.|.	b	.|.	a	a	b	b	.|.	b	a	b	a	b	b	b	.|.
chr02	616013	chr02_616013	A	G	1|1	0|0	SNP	2965	0.795699	chr02_616013	.|.	.|.	-	a	.|.	a	b	b	a	.|.	a	b	b	b	a	b	b	.|.	.|.	a	b	a	.|.	.|.	b	.|.	a	a	b	b	.|.	b	a	b	a	b	b	b	.|.
chr02	616164	chr02_616164	G	A	1|1	0|0	SNP	2965	0.946237		.|.	b	.|.	a	.|.	.|.	b	b	a	b	a	b	b	b	a	b	b	.|.	h	a	b	a	a	a	b	b	a	a	b	b	b	b	a	b	a	b	b	b	a
chr02	616175	chr02_616175	A	G	1|1	0|0	SNP	2965	0.946237		.|.	b	.|.	a	.|.	.|.	b	b	a	b	a	b	b	b	a	b	b	.|.	h	a	b	a	a	a	b	b	a	a	b	b	b	b	a	b	a	b	b	b	a
chr02	616321	chr02_616321	AC	CA	1|1	0|0	SNPs	2947	0.956989		a	b	.|.	a	.|.	.|.	b	b	a	b	a	b	b	b	a	b	b	.|.	h	a	b	a	a	a	b	b	a	a	b	b	b	b	a	b	a	b	b	b	a
chr02	618101	chr02_618101	C	T	0|0	1|1	SNP	2965	0.946237		a	b	a	a	.|.	a	b	b	a	b	a	b	b	b	a	b	b	.|.	h	.|.	b	a	a	a	b	b	a	a	b	b	-	b	a	b	a	b	b	b	a
chr02	621645	chr02_621645	C	T	1|1	0|0	SNP	2965	0.602151	chr02_621645	a	b	a	.|.	b	a	b	b	a	b	a	b	b	b	.|.	b	.|.	.|.	h	.|.	b	a	.|.	.|.	b	b	a	a	b	.|.	b	b	a	.|.	.|.	.|.	b	b	.|.
chr02	621885	chr02_621885	T	C	0|0	1|1	SNP	2965	0.978495		a	b	a	a	b	a	b	b	a	b	a	b	b	b	a	b	b	.|.	h	a	b	a	a	a	b	b	a	a	b	b	b	b	a	b	a	b	b	b	a
chr02	668864	chr02_668864	G	T	1|1	0|0	SNP	2965	0.774194	chr02_668864	a	.|.	a	.|.	.|.	.|.	b	b	a	b	.|.	b	b	b	.|.	b	b	a	h	a	b	a	a	a	b	.|.	a	.|.	.|.	b	b	b	a	b	.|.	b	b	b	a
chr02	668929	chr02_668929	T	C	1|1	0|0	SNP	2965	0.774194		a	.|.	a	.|.	.|.	.|.	b	b	a	b	.|.	b	b	b	.|.	b	b	a	h	a	b	a	a	a	b	.|.	a	.|.	.|.	b	b	b	a	b	.|.	b	b	b	a
chr02	687546	chr02_687546	A	C	0|0	1|1	SNP	2965	0.989247	chr02_687546	a	b	a	a	b	a	b	b	a	b	a	b	b	b	a	b	b	a	h	a	b	a	a	a	b	b	a	a	b	b	b	b	a	b	-	b	b	b	a
chr02	725331	chr02_725331	A	G	1|1	0|0	SNP	2965	0.946237	chr02_725331	a	b	a	a	.|.	a	b	b	a	b	a	b	b	b	a	b	b	a	h	a	b	a	a	a	b	.|.	a	a	b	b	b	b	a	a	a	b	b	b	a
chr02	732706	chr02_732706	T	C	0|0	1|1	SNP	2965	0.623656		-	b	a	a	.|.	a	.|.	.|.	a	.|.	a	b	b	b	.|.	b	.|.	.|.	h	.|.	.|.	a	a	.|.	b	b	a	.|.	b	b	b	b	a	.|.	a	.|.	b	.|.	a
chr02	751683	chr02_751683	C	T	1|1	0|0	SNP	2965	0.602151	chr02_751683	.|.	b	a	.|.	.|.	.|.	b	b	a	b	a	.|.	.|.	b	a	b	b	.|.	h	.|.	b	a	a	a	b	b	a	.|.	.|.	b	b	b	a	.|.	.|.	.|.	.|.	b	a
chr02	788869	chr02_788869	G	A	0|0	1|1	SNP	2965	0.806452	chr02_788869	a	.|.	.|.	a	.|.	.|.	b	b	a	b	.|.	b	b	b	.|.	b	b	a	h	a	b	a	a	a	b	.|.	a	a	.|.	b	b	b	a	a	a	b	b	b	a
chr02	800929	chr02_800929	A	G	0|0	1|1	SNP	2965	0.88172	chr02_800929	a	b	.|.	a	.|.	.|.	b	b	a	b	a	b	b	b	b	b	b	a	h	a	b	a	a	a	b	b	a	a	b	b	b	b	a	a	.|.	b	b	b	a
chr02	802368	chr02_802368	T	C	0|0	1|1	SNP	2965	0.989247		a	b	a	a	b	a	b	b	a	b	a	b	b	b	b	b	b	.|.	h	a	b	a	a	a	b	b	a	a	b	b	b	b	a	a	a	b	b	b	a
chr02	854389	chr02_854389	C	T	0|0	1|1	SNP	2965	0.935484	chr02_854389	a	b	a	a	b	a	b	b	a	b	a	b	b	b	.|.	b	b	a	h	a	b	a	a	.|.	a	b	a	a	b	a	b	b	a	.|.	a	b	b	b	a
chr02	939096	chr02_939096	G	A	0|0	1|1	SNP	2965	0.612903	chr02_939096	a	b	a	a	.|.	a	b	b	.|.	b	a	b	.|.	.|.	b	b	b	.|.	a	.|.	b	a	.|.	a	.|.	.|.	a	a	.|.	a	b	b	.|.	.|.	.|.	.|.	b	b	a
chr02	971808	chr02_971808	G	T	0|0	1|1	SNP	2965	1	chr02_971808	a	b	a	a	b	a	b	b	a	b	a	b	b	b	b	b	b	a	a	a	b	a	a	a	a	b	a	a	b	a	b	b	a	a	a	b	b	b	a
chr02	971910	chr02_971910	G	A	0|0	1|1	SNP	2965	1		a	b	a	a	b	a	b	b	a	b	a	b	b	b	b	b	b	a	a	a	b	a	a	a	a	b	a	a	b	a	b	b	a	a	a	b	b	b	a
chr02	971927	chr02_971927	T	TA	0|0	1|1	INDEL	2936	1		a	b	a	a	b	a	b	b	a	b	a	b	b	b	b	b	b	a	a	a	b	a	a	a	a	b	a	a	b	a	b	b	a	a	a	b	b	b	a
chr02	971953	chr02_971953	TT	CA	0|0	1|1	SNPs	2947	1		a	b	a	a	b	a	b	b	a	b	a	b	b	b	b	b	b	a	a	a	b	a	a	a	a	b	a	a	b	a	b	b	a	a	a	b	b	b	a
chr02	990692	chr02_990692	T	C	1|1	0|0	SNP	2965	0.645161		a	a	a	.|.	-	a	-	-	.|.	.|.	a	-	-	a	.|.	-	a	.|.	a	.|.	-	a	.|.	.|.	a	a	a	.|.	-	.|.	a	a	.|.	.|.	a	a	-	a	.|.
chr02	996987	chr02_996987	C	T	0|0	1|1	SNP	2965	1	chr02_996987	a	b	a	a	b	a	b	b	a	b	a	b	b	b	b	b	b	a	a	a	b	a	a	a	a	b	a	a	b	a	b	h	a	a	a	b	b	b	a
chr02	997006	chr02_997006	C	T	1|1	0|0	SNP	2965	1		a	b	a	a	b	a	b	b	a	b	a	b	b	b	b	b	b	a	a	a	b	a	a	a	a	b	a	a	b	a	b	h	a	a	a	b	b	b	a
chr02	997015	chr02_997015	G	A	1|1	0|0	SNP	2965	1		a	b	a	a	b	a	b	b	a	b	a	b	b	b	b	b	b	a	a	a	b	a	a	a	a	b	a	a	b	a	b	h	a	a	a	b	b	b	a
chr02	997032	chr02_997032	C	T	1|1	0|0	SNP	2965	1		a	b	a	a	b	a	b	b	a	b	a	b	b	b	b	b	b	a	a	a	b	a	a	a	a	b	a	a	b	a	b	h	a	a	a	b	b	b	a
chr02	997225	chr02_997225	G	A	1|1	0|0	SNP	2965	1		a	b	a	a	b	a	b	b	a	b	a	b	b	b	b	b	b	a	a	a	b	a	a	a	a	b	a	a	b	a	b	h	a	a	a	b	b	b	a
chr02	1040909	chr02_1040909	C	G	0|0	1|1	SNP	2965	1	chr02_1040909	a	b	a	a	b	a	b	b	a	b	a	b	b	b	b	b	b	a	a	a	b	a	a	a	a	b	a	a	b	a	b	h	a	a	a	b	b	b	a
chr02	1078625	chr02_1078625	C	T	0|0	1|1	SNP	2965	0.967742	chr02_1078625	a	b	a	a	b	a	b	b	a	b	a	b	b	b	b	b	b	a	a	a	b	a	a	a	a	b	b	a	b	a	b	h	a	a	a	b	b	b	a
chr02	1087404	chr02_1087404	T	C	0|0	1|1	SNP	2965	0.860215	chr02_1087404	.|.	.|.	.|.	.|.	.|.	.|.	b	b	a	b	a	b	b	b	b	b	b	a	a	a	b	a	a	a	a	b	b	a	b	.|.	b	h	a	a	a	.|.	b	b	a
chr02	1089844	chr02_1089844	C	A	0|0	1|1	SNP	2965	0.989247		a	-	a	a	-	a	b	b	a	b	a	b	b	b	b	b	b	.|.	a	a	-	a	a	a	a	b	b	a	b	a	b	h	a	a	a	b	b	b	a
chr02	1094838	chr02_1094838	G	C	0|0	1|1	SNP	2965	0.870968	chr02_1094838	a	b	a	a	b	a	b	b	a	b	a	b	b	b	b	b	b	.|.	a	a	b	a	a	.|.	a	b	b	a	b	a	b	h	.|.	a	a	b	b	b	a
chr02	1098367	chr02_1098367	T	C	0|0	1|1	SNP	2965	0.655914		a	b	a	a	.|.	.|.	b	.|.	a	b	.|.	b	b	b	b	b	b	.|.	.|.	a	b	.|.	a	.|.	a	b	b	a	b	.|.	b	a	.|.	a	a	.|.	b	b	a
chr02	1104996	chr02_1104996	T	A	0|0	1|1	SNP	2965	1	chr02_1104996	a	b	a	a	b	a	b	b	a	b	a	b	b	b	b	b	b	a	a	a	b	a	a	a	a	b	b	a	b	a	b	h	a	a	a	b	b	b	a
chr02	1328876	chr02_1328876	A	G	0|0	1|1	SNP	2965	0.526882	chr02_1328876	.|.	.|.	.|.	a	.|.	.|.	b	b	a	b	.|.	.|.	b	b	.|.	b	b	a	a	a	b	.|.	.|.	.|.	a	b	b	.|.	b	.|.	.|.	h	.|.	.|.	a	.|.	b	.|.	a
chr02	1328897	chr02_1328897	A	G	0|0	1|1	SNP	2965	0.526882		.|.	.|.	.|.	a	.|.	.|.	b	b	a	b	.|.	.|.	b	b	.|.	b	b	a	a	a	b	.|.	.|.	.|.	a	b	b	.|.	b	.|.	.|.	h	.|.	.|.	a	.|.	b	.|.	a
chr02	1329008	chr02_1329008	T	A	0|0	1|1	SNP	2965	0.526882		.|.	.|.	.|.	a	.|.	.|.	b	b	a	b	.|.	.|.	b	b	.|.	b	b	a	a	a	b	.|.	.|.	.|.	a	b	b	.|.	b	.|.	.|.	h	.|.	.|.	a	.|.	b	.|.	a
chr02	1329045	chr02_1329045	G	A	0|0	1|1	SNP	2965	0.526882		.|.	.|.	.|.	a	.|.	.|.	b	b	a	b	.|.	.|.	b	b	.|.	b	b	a	a	a	b	.|.	.|.	.|.	a	b	b	.|.	b	.|.	.|.	h	.|.	.|.	a	.|.	b	.|.	a
chr02	1329057	chr02_1329057	A	T	0|0	1|1	SNP	2965	0.526882		.|.	.|.	.|.	a	.|.	.|.	b	b	a	b	.|.	.|.	b	b	.|.	b	b	a	a	a	b	.|.	.|.	.|.	a	b	b	.|.	b	.|.	.|.	h	.|.	.|.	a	.|.	b	.|.	a
chr02	1329099	chr02_1329099	T	C	0|0	1|1	SNP	194	0.473118		a	.|.	a	a	h	.|.	.|.	.|.	a	.|.	a	.|.	.|.	.|.	a	.|.	.|.	.|.	a	a	.|.	a	a	a	a	.|.	.|.	a	.|.	a	.|.	a	a	.|.	a	.|.	.|.	.|.	a
chr02	1329108	chr02_1329108	A	G	0|0	1|1	SNP	208	0.473118		a	.|.	a	a	h	.|.	.|.	.|.	a	.|.	a	.|.	.|.	.|.	a	.|.	.|.	.|.	a	a	.|.	a	a	a	a	.|.	.|.	a	.|.	a	.|.	a	a	.|.	a	.|.	.|.	.|.	a
chr02	1329129	chr02_1329129	T	C	0|0	1|1	SNP	198	0.473118		a	.|.	a	a	h	.|.	.|.	.|.	a	.|.	a	.|.	.|.	.|.	a	.|.	.|.	.|.	a	a	.|.	a	a	a	a	.|.	.|.	a	.|.	a	.|.	a	a	.|.	a	.|.	.|.	.|.	a
chr02	1329178	chr02_1329178	T	A	0|0	1|1	SNP	242	0.462366		a	.|.	a	a	h	.|.	.|.	.|.	a	.|.	a	.|.	.|.	.|.	a	.|.	.|.	.|.	a	a	.|.	a	.|.	a	a	.|.	.|.	a	.|.	a	.|.	a	a	.|.	a	.|.	.|.	.|.	a
chr02	1329774	chr02_1329774	T	C	0|0	1|1	SNP	2965	0.913978		a	b	.|.	.|.	b	b	b	b	a	b	a	b	b	b	a	b	b	a	a	a	b	a	a	.|.	a	b	b	a	b	a	b	h	.|.	a	a	b	b	b	a
chr02	1338021	chr02_1338021	CA	C	0|0	1|1	INDEL	2044	0.408602		.|.	b	.|.	.|.	.|.	.|.	b	b	.|.	.|.	a	.|.	b	b	.|.	b	b	.|.	a	a	b	.|.	.|.	.|.	.|.	.|.	b	.|.	.|.	a	b	h	.|.	.|.	.|.	.|.	b	b	a
chr02	1422097	chr02_1422097	A	T	1|1	0|0	SNP	2965	1	chr02_1422097	a	b	a	a	b	b	b	b	a	b	a	b	b	b	a	b	b	a	a	a	b	a	a	a	a	a	b	a	b	a	b	h	a	a	a	b	b	b	b
chr02	1462903	chr02_1462903	A	T	1|1	0|0	SNP	2965	0.989247	chr02_1462903	a	b	a	a	b	b	b	b	a	b	a	b	b	b	a	b	b	a	a	a	b	a	a	a	a	a	b	a	b	a	b	h	a	a	a	b	b	b	b
chr02	1463084	chr02_1463084	T	C	1|1	0|0	SNP	2965	0.967742		a	b	a	a	b	b	b	b	a	b	a	b	b	b	a	b	b	a	a	a	b	a	a	a	a	a	b	a	b	a	b	h	a	a	a	b	b	b	b
chr02	1477272	chr02_1477272	A	G	1|1	0|0	SNP	2965	0.784946	chr02_1477272	.|.	.|.	a	.|.	.|.	b	b	.|.	.|.	b	.|.	.|.	b	b	a	b	b	.|.	a	a	b	a	a	a	a	.|.	b	a	.|.	a	b	b	a	a	a	b	.|.	b	b
chr02	1477309	chr02_1477309	G	A	1|1	0|0	SNP	2965	0.784946		.|.	.|.	a	.|.	.|.	b	b	.|.	.|.	b	.|.	.|.	b	b	a	b	b	.|.	a	a	b	a	a	a	a	.|.	b	a	.|.	a	b	b	a	a	a	b	.|.	b	b
chr02	1477998	chr02_1477998	T	C	1|1	0|0	SNP	2965	0.505376		a	-	.|.	a	.|.	.|.	.|.	.|.	a	.|.	a	-	b	.|.	a	b	.|.	.|.	a	a	.|.	a	a	a	a	a	b	a	b	a	.|.	.|.	a	.|.	.|.	.|.	.|.	.|.	b
chr02	1535725	chr02_1535725	G	A	1|1	0|0	SNP	2965	1	chr02_1535725	a	b	a	a	b	b	b	b	a	b	a	b	b	b	a	b	b	a	a	a	b	a	a	a	a	a	b	a	b	a	b	a	a	a	a	b	b	b	a
chr02	1591452	chr02_1591452	G	GT	1|1	0|0	INDEL	2966	1		a	b	a	a	b	b	b	b	a	b	a	b	b	b	a	b	b	a	a	a	b	a	a	a	a	a	b	a	b	a	b	a	a	a	a	b	b	b	a
chr02	1591639	chr02_1591639	T	C	1|1	0|0	SNP	2965	1	chr02_1591639	a	b	a	a	b	b	b	b	a	b	a	b	b	b	a	b	b	a	a	a	b	a	a	a	a	a	b	a	b	a	b	a	a	a	a	b	b	b	a
chr02	1591653	chr02_1591653	CC	TT	1|1	0|0	SNPs	2947	1		a	b	a	a	b	b	b	b	a	b	a	b	b	b	a	b	b	a	a	a	b	a	a	a	a	a	b	a	b	a	b	a	a	a	a	b	b	b	a
chr02	1621176	chr02_1621176	TT	CC	1|1	0|0	SNPs	2947	0.827957		a	b	.|.	a	.|.	.|.	b	.|.	a	b	a	b	b	b	a	b	b	.|.	a	a	b	a	a	a	a	a	a	a	b	a	b	a	a	a	a	b	b	b	a
chr02	1623514	chr02_1623514	TCG	T	1|1	0|0	INDEL	2969	1		a	b	a	a	b	b	b	b	a	b	a	b	b	b	a	b	b	a	a	a	b	a	a	a	a	a	a	a	b	a	b	a	a	a	a	b	b	b	a
chr02	1628898	chr02_1628898	C	T	1|1	0|0	SNP	2965	0.612903	chr02_1628898	.|.	.|.	.|.	a	.|.	.|.	.|.	b	a	.|.	a	.|.	.|.	b	a	b	b	a	a	a	b	a	a	.|.	a	.|.	a	a	b	a	b	.|.	.|.	a	a	.|.	.|.	b	a
chr02	1679421	chr02_1679421	C	T	1|1	0|0	SNP	2002	0.408602		.|.	b	h	a	.|.	b	b	b	a	b	a	.|.	.|.	b	.|.	.|.	.|.	.|.	a	.|.	.|.	a	.|.	a	.|.	.|.	a	.|.	.|.	.|.	.|.	.|.	.|.	.|.	.|.	b	b	.|.	a
chr02	1679520	chr02_1679520	A	G	1|1	0|0	SNP	1960	0.408602		.|.	b	h	a	.|.	b	b	b	a	b	a	.|.	.|.	b	.|.	.|.	.|.	.|.	a	.|.	.|.	a	.|.	a	.|.	.|.	a	.|.	.|.	.|.	.|.	.|.	.|.	.|.	.|.	b	b	.|.	a
chr02	1680510	chr02_1680510	T	G	1|1	0|0	SNP	2965	1	chr02_1680510	a	b	a	a	b	b	b	b	a	b	a	b	b	b	a	b	b	a	a	a	b	a	a	a	a	a	a	a	b	a	b	a	a	a	a	b	b	b	a
chr02	1937609	chr02_1937609	G	C	1|1	0|0	SNP	2965	0.860215	chr02_1937609	a	b	a	.|.	.|.	b	b	b	a	b	a	b	b	b	a	b	b	.|.	b	a	a	a	.|.	a	a	-	a	a	b	a	a	a	.|.	.|.	a	b	b	b	a
chr02	2006948	chr02_2006948	A	C	1|1	0|0	SNP	2965	1	chr02_2006948	a	b	b	a	b	b	b	b	a	b	b	b	b	b	a	b	b	a	b	a	a	a	a	a	a	a	a	a	b	a	a	a	a	a	a	b	b	b	a
chr02	2038121	chr02_2038121	T	TTTTCCATATGG	1|1	0|0	INDEL	2966	0.645161		a	b	b	a	b	b	b	b	.|.	b	b	b	b	b	.|.	b	b	.|.	b	.|.	a	a	.|.	.|.	a	a	a	a	b	.|.	a	.|.	a	.|.	a	.|.	b	b	.|.
chr02	2143987	chr02_2143987	A	G	1|1	0|0	SNP	2965	0.860215	chr02_2143987	a	.|.	b	a	.|.	b	b	b	a	b	b	.|.	b	b	a	b	b	.|.	b	.|.	a	a	a	a	a	a	a	a	b	a	a	a	a	a	a	b	b	b	a
chr02	2291502	chr02_2291502	G	A	1|1	0|0	SNP	2965	1	chr02_2291502	a	b	b	a	b	b	b	b	a	b	b	b	b	b	a	b	b	a	b	a	a	a	a	a	a	a	a	a	b	a	a	a	a	a	a	b	b	b	a
chr02	2304327	chr02_2304327	G	A	1|1	0|0	SNP	2965	0.978495	chr02_2304327	a	b	b	a	.|.	b	b	b	a	b	b	b	b	b	a	b	b	.|.	b	a	a	a	a	a	a	a	a	a	b	a	a	a	a	a	-	b	b	b	a
chr02	2310618	chr02_2310618	C	T	1|1	0|0	SNP	2965	0.892473	chr02_2310618	a	b	b	a	-	b	b	b	a	b	b	.|.	b	b	a	b	b	.|.	b	a	a	a	a	.|.	a	a	a	a	b	.|.	a	a	a	a	a	b	b	b	a
chr02	2314037	chr02_2314037	A	G	1|1	0|0	SNP	2965	0.634409		a	.|.	b	a	.|.	.|.	.|.	.|.	a	b	.|.	.|.	.|.	.|.	a	-	.|.	a	.|.	a	a	a	a	a	a	a	a	a	.|.	a	a	a	a	a	a	.|.	.|.	.|.	a
chr02	2317247	chr02_2317247	A	G	1|1	0|0	SNP	2965	0.870968	chr02_2317247	.|.	.|.	b	a	.|.	b	b	b	a	b	b	b	b	b	a	b	b	a	b	a	a	a	a	a	a	.|.	a	.|.	b	a	a	a	a	a	-	b	b	b	a
chr02	2321296	chr02_2321296	C	T	1|1	0|0	SNP	2965	0.494624		.|.	.|.	.|.	.|.	b	.|.	b	.|.	a	.|.	b	.|.	.|.	b	.|.	b	.|.	.|.	.|.	.|.	a	a	a	.|.	a	a	a	a	b	.|.	a	a	.|.	.|.	a	.|.	.|.	b	.|.
chr02	2336060	chr02_2336060	G	A	1|1	0|0	SNP	2965	0.989247	chr02_2336060	a	b	b	a	b	b	b	b	a	a	b	b	b	b	a	b	b	a	b	a	a	a	a	a	a	a	a	a	b	a	a	a	a	a	a	b	b	b	a
chr02	2347634	chr02_2347634	G	GAA	1|1	0|0	INDEL	2973	0.591398		a	b	b	.|.	b	b	.|.	.|.	.|.	.|.	b	b	b	.|.	.|.	b	b	.|.	b	.|.	a	a	a	.|.	.|.	a	a	a	b	.|.	a	a	a	.|.	a	.|.	b	b	.|.
chr02	2351759	chr02_2351759	A	AT	1|1	0|0	INDEL	2966	0.860215		a	.|.	.|.	a	.|.	.|.	.|.	b	a	a	b	b	.|.	b	a	b	b	.|.	b	a	a	a	a	a	a	a	a	a	.|.	a	a	a	a	a	a	.|.	b	b	a
chr02	2351827	chr02_2351827	C	CGA	1|1	0|0	INDEL	2965	0.774194		.|.	b	b	a	.|.	.|.	b	b	a	a	b	b	b	b	.|.	b	b	a	b	.|.	a	a	a	a	a	a	a	a	b	a	a	.|.	a	a	a	.|.	b	b	a
chr02	2351858	chr02_2351858	G	A	1|1	0|0	SNP	2965	0.645161	chr02_2351858	.|.	b	b	a	.|.	.|.	b	b	.|.	a	b	b	.|.	b	.|.	b	b	a	b	.|.	a	a	a	a	a	a	a	a	b	a	a	.|.	a	.|.	a	.|.	b	b	a
chr02	2353454	chr02_2353454	G	A	1|1	0|0	SNP	2965	1		a	b	b	a	b	b	b	b	a	a	b	b	b	b	a	b	b	a	b	a	a	a	a	a	a	a	a	a	b	a	a	a	a	a	a	b	b	b	a
chr02	2355280	chr02_2355280	G	A	1|1	0|0	SNP	2965	0.989247		a	b	b	a	b	b	b	b	a	a	b	b	b	b	a	b	b	.|.	b	a	a	a	a	a	a	a	a	a	b	a	a	a	a	a	a	b	b	b	a
chr02	2671267	chr02_2671267	A	G	1|1	0|0	SNP	2965	0.612903	chr02_2671267	a	.|.	b	a	b	.|.	.|.	b	a	a	b	b	.|.	b	a	a	b	.|.	b	a	.|.	a	.|.	.|.	a	a	a	a	a	a	.|.	.|.	.|.	.|.	b	b	.|.	a	a
chr02	2671714	chr02_2671714	C	G	1|1	0|0	SNP	2965	0.612903		a	.|.	b	a	b	.|.	.|.	b	a	a	b	b	.|.	b	a	a	b	.|.	b	a	.|.	a	.|.	.|.	a	a	a	a	a	a	.|.	.|.	.|.	.|.	b	b	.|.	a	a
chr02	2671771	chr02_2671771	A	T	1|1	0|0	SNP	2965	0.612903		a	.|.	b	a	b	.|.	.|.	b	a	a	b	b	.|.	b	a	a	b	.|.	b	a	.|.	a	.|.	.|.	a	a	a	a	a	a	.|.	.|.	.|.	.|.	b	b	.|.	a	a
chr02	2770551	chr02_2770551	GA	G	1|1	0|0	INDEL	2951	0.870968		a	b	b	a	.|.	.|.	b	b	a	.|.	b	b	b	b	a	a	b	.|.	b	a	a	a	b	a	-	a	a	a	a	a	a	.|.	a	a	b	b	b	a	a
chr02	2859806	chr02_2859806	T	C	1|1	0|0	SNP	2965	0.88172	chr02_2859806	a	b	b	a	.|.	b	b	b	a	a	.|.	b	.|.	a	a	a	b	.|.	b	a	a	a	b	a	b	.|.	a	a	a	a	a	a	.|.	a	b	b	b	a	a
chr02	2859861	chr02_2859861	C	G	1|1	0|0	SNP	2965	0.903226		a	.|.	b	a	.|.	b	b	b	a	a	.|.	b	.|.	a	a	a	b	a	b	a	a	a	b	a	b	.|.	a	a	a	a	a	a	a	a	b	b	b	a	a
chr02	2921982	chr02_2921982	C	T	1|1	0|0	SNP	2965	0.473118		.|.	.|.	.|.	.|.	.|.	.|.	.|.	b	a	.|.	b	.|.	.|.	a	.|.	a	.|.	.|.	.|.	a	a	.|.	.|.	a	.|.	.|.	a	.|.	a	.|.	a	a	.|.	.|.	b	.|.	b	a	.|.
chr02	2970976	chr02_2970976	A	T	1|1	0|0	SNP	2965	0.623656	chr02_2970976	a	b	b	.|.	b	b	b	b	a	.|.	b	b	b	a	.|.	a	.|.	.|.	b	.|.	a	.|.	b	.|.	b	a	a	a	a	.|.	a	a	.|.	.|.	b	.|.	b	a	a
chr02	3014010	chr02_3014010	A	T	1|1	0|0	SNP	2965	0.806452	chr02_3014010	a	.|.	.|.	a	.|.	.|.	b	b	a	a	b	b	b	a	.|.	a	b	.|.	b	a	a	.|.	.|.	a	b	.|.	a	a	.|.	a	a	a	a	a	b	b	b	a	a
chr02	3049784	chr02_3049784	G	GAA	1|1	0|0	INDEL	2969	0.956989		a	b	b	a	b	b	b	b	a	a	b	b	b	a	a	a	b	.|.	b	a	a	a	b	.|.	b	a	a	a	a	a	a	a	a	a	b	b	b	a	a
chr02	3128486	chr02_3128486	AATG	CATC	1|1	0|0	SNPs	2947	0.731183		a	.|.	.|.	a	.|.	.|.	.|.	.|.	a	a	.|.	.|.	b	-	a	a	b	.|.	b	a	a	a	.|.	a	b	a	a	a	a	a	a	a	a	a	b	.|.	b	a	a
chr02	3129529	chr02_3129529	G	A	1|1	0|0	SNP	2965	0.505376	chr02_3129529	a	b	b	a	.|.	.|.	b	b	a	a	.|.	b	b	a	.|.	a	.|.	.|.	.|.	.|.	.|.	.|.	b	.|.	.|.	.|.	a	.|.	a	.|.	a	a	a	a	.|.	.|.	b	a	a
chr02	3130165	chr02_3130165	T	C	1|1	0|0	SNP	2965	0.548387		a	b	b	a	.|.	.|.	b	b	a	a	.|.	b	b	a	.|.	a	.|.	.|.	.|.	.|.	.|.	a	b	.|.	.|.	.|.	a	a	a	.|.	a	a	a	a	.|.	.|.	b	a	a
chr02	3184150	chr02_3184150	G	C	1|1	0|0	SNP	2965	0.688172	chr02_3184150	a	.|.	b	a	.|.	.|.	.|.	b	a	a	.|.	b	.|.	a	a	a	b	a	b	a	a	a	b	a	b	.|.	a	a	.|.	a	a	a	a	.|.	b	b	b	.|.	a
chr02	3208708	chr02_3208708	T	C	1|1	0|0	SNP	2965	0.548387	chr02_3208708	.|.	.|.	b	.|.	.|.	.|.	.|.	b	a	a	.|.	b	.|.	a	a	a	b	.|.	b	.|.	.|.	a	.|.	.|.	b	a	a	a	.|.	.|.	a	.|.	.|.	.|.	.|.	.|.	b	a	a
chr02	3362365	chr02_3362365	GT	G	1|1	0|0	INDEL	2951	0.946237		a	.|.	b	a	.|.	.|.	b	b	a	a	b	b	b	a	a	a	b	a	b	a	a	a	b	a	b	a	a	a	a	a	a	a	a	a	b	b	b	a	a
chr02	3477557	chr02_3477557	C	T	1|1	0|0	SNP	2965	0.591398	chr02_3477557	.|.	.|.	.|.	a	.|.	b	b	b	a	.|.	b	b	b	a	.|.	a	b	.|.	b	.|.	a	a	b	.|.	b	.|.	a	a	a	.|.	a	.|.	.|.	a	b	.|.	b	.|.	a
chr02	3477574	chr02_3477574	T	C	1|1	0|0	SNP	2965	0.591398		.|.	.|.	.|.	a	.|.	b	b	b	a	.|.	b	b	b	a	.|.	a	b	.|.	b	.|.	a	a	b	.|.	b	.|.	a	a	a	.|.	a	.|.	.|.	a	b	.|.	b	.|.	a
chr02	3477591	chr02_3477591	T	G	1|1	0|0	SNP	2965	0.591398		.|.	.|.	.|.	a	.|.	b	b	b	a	.|.	b	b	b	a	.|.	a	b	.|.	b	.|.	a	a	b	.|.	b	.|.	a	a	a	.|.	a	.|.	.|.	a	b	.|.	b	.|.	a
chr02	3477600	chr02_3477600	G	A	1|1	0|0	SNP	2965	0.591398		.|.	.|.	.|.	a	.|.	b	b	b	a	.|.	b	b	b	a	.|.	a	b	.|.	b	.|.	a	a	b	.|.	b	.|.	a	a	a	.|.	a	.|.	.|.	a	b	.|.	b	.|.	a
chr02	3548184	chr02_3548184	C	T	1|1	0|0	SNP	2965	0.505376	chr02_3548184	.|.	b	b	.|.	b	.|.	.|.	b	a	a	.|.	.|.	.|.	a	.|.	a	b	a	.|.	.|.	.|.	.|.	.|.	a	b	.|.	a	a	.|.	a	a	a	a	a	b	.|.	b	.|.	a
chr02	4277193	chr02_4277193	T	C	1|1	0|0	SNP	2965	0.83871	chr02_4277193	a	b	b	a	b	b	b	b	a	a	b	b	b	a	.|.	a	b	.|.	b	a	a	a	.|.	.|.	b	a	a	b	a	a	a	a	a	a	b	b	b	a	a
chr02	4277515	chr02_4277515	CTTTTGCT	C	1|1	0|0	INDEL	2973	0.83871		a	b	b	a	b	b	b	b	a	a	b	b	b	a	.|.	a	b	.|.	b	a	a	a	.|.	.|.	b	a	a	b	a	a	a	a	a	a	b	b	b	a	a
chr02	4355295	chr02_4355295	C	T	1|1	0|0	SNP	2965	0.989247	chr02_4355295	a	b	b	a	b	b	b	b	a	a	b	b	b	a	a	a	b	.|.	b	a	a	a	b	a	b	a	a	b	a	a	a	a	a	a	b	b	b	a	a
chr02	4564915	chr02_4564915	A	G	1|1	0|0	SNP	2965	0.946237	chr02_4564915	a	b	b	-	.|.	b	b	b	a	a	b	b	b	a	a	a	b	.|.	b	a	a	a	b	a	b	a	a	b	a	a	a	a	a	a	b	b	b	a	a
chr02	4564946	chr02_4564946	C	T	1|1	0|0	SNP	2965	0.946237		a	b	b	a	.|.	b	b	b	a	a	b	b	b	a	a	a	b	.|.	b	a	a	a	b	a	b	a	a	b	a	a	a	a	a	a	b	b	b	a	a
chr02	4565491	chr02_4565491	G	A	1|1	0|0	SNP	2965	1		a	b	b	a	b	b	b	b	a	a	b	b	b	a	a	a	b	a	b	a	a	a	b	a	b	a	a	b	a	a	a	a	a	a	b	b	b	a	a
chr02	4650742	chr02_4650742	C	T	1|1	0|0	SNP	2847	0.580645	chr02_4650742	.|.	b	b	.|.	.|.	b	b	b	a	a	b	b	b	a	.|.	a	b	.|.	b	.|.	a	a	b	a	b	.|.	a	b	.|.	.|.	a	a	.|.	a	b	.|.	b	a	a
chr02	4650765	chr02_4650765	T	G	1|1	0|0	SNP	2401	0.55914		.|.	b	b	.|.	.|.	b	b	b	a	a	b	b	b	a	.|.	a	b	.|.	b	.|.	a	a	b	.|.	b	.|.	a	b	.|.	.|.	a	a	.|.	.|.	b	.|.	b	a	a
chr02	5496772	chr02_5496772	T	C	1|1	0|0	SNP	2492	0.494624		a	.|.	b	.|.	.|.	b	b	b	a	a	b	b	b	.|.	.|.	a	b	.|.	b	.|.	.|.	a	b	.|.	.|.	.|.	a	b	.|.	.|.	a	a	.|.	.|.	b	.|.	b	.|.	a
chr02	5497035	chr02_5497035	A	G	1|1	0|0	SNP	2724	0.494624		a	.|.	b	.|.	.|.	b	b	b	a	a	b	b	b	.|.	.|.	a	b	.|.	b	.|.	.|.	a	b	.|.	.|.	.|.	a	b	.|.	.|.	a	a	.|.	.|.	b	.|.	b	.|.	a
chr02	6015657	chr02_6015657	T	A	1|1	0|0	SNP	2965	0.924731	chr02_6015657	a	b	b	a	.|.	b	b	.|.	a	a	b	b	b	a	a	a	b	.|.	b	a	a	a	b	a	b	a	a	b	a	a	a	a	a	a	.|.	b	b	a	a
chr02	6015675	chr02_6015675	G	A	1|1	0|0	SNP	2965	0.924731		a	b	b	a	.|.	b	b	b	a	a	b	b	.|.	a	a	a	b	.|.	b	a	a	a	b	a	b	a	a	b	a	a	a	a	a	a	.|.	b	b	a	a
chr02	7051605	chr02_7051605	T	TGAGTTTGTA	1|1	0|0	INDEL	2900	1		a	b	b	b	b	b	b	b	a	a	b	-	b	a	a	a	h	a	b	a	a	a	b	a	b	a	a	-	a	a	a	a	a	a	b	b	b	a	a
chr02	7051806	chr02_7051806	T	C	1|1	0|0	SNP	2965	0.978495	chr02_7051806	a	.|.	b	b	b	b	b	b	a	a	b	b	b	a	a	a	h	.|.	h	a	a	a	b	a	b	a	a	b	a	a	a	a	a	a	b	b	b	a	a
chr02	7051906	chr02_7051906	C	CT	1|1	0|0	INDEL	2966	0.978495		a	.|.	b	b	b	b	b	b	a	a	b	b	b	a	a	a	h	.|.	h	a	a	a	b	a	b	a	a	b	a	a	a	a	a	a	b	b	b	a	a
chr02	7240597	chr02_7240597	T	A	1|1	0|0	SNP	2829	0.602151		a	.|.	.|.	.|.	.|.	.|.	.|.	.|.	a	a	-	-	.|.	.|.	a	a	a	a	b	.|.	a	a	.|.	.|.	a	.|.	a	-	a	a	a	a	.|.	a	-	.|.	b	a	-
chr02	7246136	chr02_7246136	A	G	1|1	0|0	SNP	1062	0.516129		.|.	b	b	b	b	b	b	b	h	.|.	b	b	b	.|.	.|.	.|.	b	.|.	b	.|.	.|.	a	b	.|.	b	.|.	.|.	b	.|.	.|.	.|.	.|.	.|.	.|.	b	b	b	.|.	.|.
chr02	7246231	chr02_7246231	AT	GC	1|1	0|0	SNPs	1840	0.516129		.|.	b	b	b	b	b	b	b	h	.|.	b	b	b	.|.	.|.	.|.	b	.|.	b	.|.	.|.	a	b	.|.	b	.|.	.|.	b	.|.	.|.	.|.	.|.	.|.	.|.	b	b	b	.|.	.|.
chr02	7246254	chr02_7246254	A	G	1|1	0|0	SNP	1132	0.516129		.|.	b	b	b	b	b	b	b	h	.|.	b	b	b	.|.	.|.	.|.	b	.|.	b	.|.	.|.	a	b	.|.	b	.|.	.|.	b	.|.	.|.	.|.	.|.	.|.	.|.	b	b	b	.|.	.|.
chr02	7477944	chr02_7477944	T	G	1|1	0|0	SNP	2965	0.44086		a	b	b	.|.	b	.|.	.|.	.|.	.|.	.|.	b	b	b	.|.	.|.	a	h	.|.	.|.	.|.	.|.	a	.|.	.|.	.|.	a	a	.|.	a	.|.	.|.	.|.	a	.|.	b	.|.	b	.|.	.|.
chr02	7530566	chr02_7530566	A	G	1|1	0|0	SNP	2965	0.505376	chr02_7530566	.|.	.|.	.|.	.|.	.|.	.|.	.|.	b	a	a	.|.	.|.	.|.	a	.|.	a	h	a	.|.	a	a	.|.	b	.|.	b	a	a	.|.	.|.	a	a	a	a	.|.	.|.	.|.	b	a	.|.
chr02	7531314	chr02_7531314	G	A	1|1	0|0	SNP	2965	1		a	b	b	b	b	b	b	b	a	a	b	b	b	a	a	a	h	a	b	a	a	a	b	a	b	a	a	b	a	a	a	a	a	a	b	b	b	a	a
chr02	7554966	chr02_7554966	T	A	1|1	0|0	SNP	2965	0.473118		.|.	.|.	.|.	.|.	.|.	.|.	.|.	.|.	a	a	b	.|.	.|.	a	a	a	.|.	.|.	.|.	a	.|.	a	.|.	a	.|.	.|.	.|.	.|.	.|.	a	a	a	a	a	b	.|.	.|.	a	a
chr02	7555097	chr02_7555097	T	C	1|1	0|0	SNP	2965	0.473118		.|.	.|.	.|.	.|.	.|.	.|.	.|.	.|.	a	a	b	.|.	.|.	a	a	a	.|.	.|.	.|.	a	.|.	a	.|.	a	.|.	.|.	.|.	.|.	.|.	a	a	a	a	a	b	.|.	.|.	a	a
chr02	7555109	chr02_7555109	G	A	1|1	0|0	SNP	2965	0.473118		.|.	.|.	.|.	.|.	.|.	.|.	.|.	.|.	a	a	b	.|.	.|.	a	a	a	.|.	.|.	.|.	a	.|.	a	.|.	a	.|.	.|.	.|.	.|.	.|.	a	a	a	a	a	b	.|.	.|.	a	a
chr02	7573776	chr02_7573776	GT	G	1|1	0|0	INDEL	2983	0.72043		a	.|.	.|.	.|.	.|.	.|.	.|.	-	a	a	.|.	.|.	.|.	a	a	a	a	a	.|.	a	a	a	.|.	a	.|.	a	a	.|.	a	a	a	a	a	a	.|.	.|.	.|.	a	a
chr02	7573832	chr02_7573832	C	T	1|1	0|0	SNP	2965	0.655914		a	.|.	.|.	.|.	-	h	.|.	.|.	a	a	.|.	.|.	.|.	a	a	a	a	a	.|.	a	a	a	.|.	a	.|.	a	a	.|.	a	a	a	a	a	a	.|.	.|.	.|.	a	a
chr02	7573906	chr02_7573906	T	C	1|1	0|0	SNP	2965	0.655914		a	.|.	.|.	.|.	.|.	h	.|.	.|.	a	a	.|.	.|.	.|.	a	a	a	a	.|.	.|.	a	a	a	.|.	a	.|.	a	a	.|.	a	a	a	a	a	a	.|.	.|.	.|.	a	a
chr02	7589968	chr02_7589968	ACATAGAAGGAT	A	1|1	0|0	INDEL	2983	0.784946		.|.	b	b	b	b	b	b	b	a	a	b	b	b	a	a	a	h	.|.	b	a	a	a	b	.|.	b	a	a	b	a	.|.	a	a	.|.	a	b	b	b	.|.	a
chr02	7589998	chr02_7589998	A	G	1|1	0|0	SNP	2965	0.784946	chr02_7589998	.|.	b	b	b	b	b	b	b	a	a	b	b	b	a	a	a	h	.|.	b	a	a	a	b	.|.	b	a	a	b	a	.|.	a	a	.|.	a	b	b	b	.|.	a
chr02	7590025	chr02_7590025	CAAGTC	TAAGTG	1|1	0|0	SNPs	2947	0.784946		.|.	b	b	b	b	b	b	b	a	a	b	b	b	a	a	a	h	.|.	b	a	a	a	b	.|.	b	a	a	b	a	.|.	a	a	.|.	a	b	b	b	.|.	a
chr02	7590049	chr02_7590049	TAA	CAT	1|1	0|0	SNPs	2947	0.741935		.|.	b	b	b	b	b	b	b	a	a	b	b	b	.|.	a	a	h	.|.	b	a	a	a	b	.|.	b	.|.	a	b	a	.|.	a	a	.|.	.|.	b	b	b	.|.	a
chr02	7696913	chr02_7696913	GT	G	1|1	0|0	INDEL	2986	0.731183		a	.|.	b	b	.|.	b	b	b	-	.|.	.|.	b	b	-	a	a	h	a	b	.|.	a	a	b	a	b	-	a	b	a	a	a	a	a	a	.|.	b	b	.|.	a
chr02	7697149	chr02_7697149	C	A	1|1	0|0	SNP	2965	0.645161	chr02_7697149	a	b	b	.|.	.|.	.|.	b	.|.	a	.|.	.|.	b	b	a	a	a	a	a	b	.|.	a	a	.|.	a	b	a	a	.|.	a	a	.|.	a	a	a	b	.|.	b	.|.	.|.
chr02	7702411	chr02_7702411	C	T	1|1	0|0	SNP	2965	0.763441	chr02_7702411	a	.|.	.|.	-	b	-	.|.	b	a	a	-	-	.|.	a	a	a	a	a	b	a	a	a	.|.	a	.|.	.|.	a	.|.	a	.|.	a	a	a	a	b	b	b	a	a
chr02	7702869	chr02_7702869	G	A	1|1	0|0	SNP	2965	0.526882		.|.	.|.	.|.	.|.	.|.	.|.	.|.	b	a	a	b	.|.	b	a	a	a	b	.|.	b	a	a	a	b	.|.	b	.|.	a	.|.	.|.	a	a	a	.|.	a	.|.	.|.	.|.	.|.	.|.
chr02	7826617	chr02_7826617	C	T	1|1	0|0	SNP	2965	1	chr02_7826617	a	b	b	b	b	b	b	b	a	a	b	b	b	a	a	a	h	a	b	a	a	a	b	a	b	a	a	b	a	a	a	a	a	a	b	b	b	a	a
chr02	8081503	chr02_8081503	G	A	1|1	0|0	SNP	2965	0.870968	chr02_8081503	a	.|.	.|.	.|.	.|.	.|.	b	b	a	a	b	b	b	a	a	a	h	.|.	b	a	a	a	b	a	a	a	a	b	a	a	a	a	a	a	b	b	b	a	a
chr02	8082170	chr02_8082170	C	T	1|1	0|0	SNP	2965	0.72043		.|.	b	.|.	b	.|.	.|.	b	b	a	a	b	.|.	b	a	a	a	h	.|.	b	a	a	a	b	a	a	a	a	.|.	a	a	a	a	a	.|.	b	.|.	b	a	a
chr02	8084912	chr02_8084912	G	A	1|1	0|0	SNP	2965	0.870968		.|.	b	b	b	b	b	b	b	a	a	b	b	b	a	a	a	h	.|.	b	a	.|.	a	b	a	a	a	a	b	a	a	a	.|.	.|.	a	.|.	b	b	a	a
chr02	8094587	chr02_8094587	C	T	1|1	0|0	SNP	2965	0.462366		a	.|.	.|.	.|.	.|.	.|.	.|.	b	a	a	.|.	.|.	.|.	a	a	a	.|.	a	b	a	.|.	a	.|.	a	a	.|.	a	b	.|.	a	a	a	.|.	a	.|.	.|.	.|.	.|.	a
chr02	8113174	chr02_8113174	C	T	1|1	0|0	SNP	2965	1	chr02_8113174	a	b	b	b	b	b	b	b	a	a	b	b	b	a	a	a	h	a	b	a	a	a	b	a	a	a	a	b	a	a	a	a	a	a	b	b	b	a	a
chr02	8113189	chr02_8113189	G	A	1|1	0|0	SNP	2965	1		a	b	b	b	b	b	b	b	a	a	b	b	b	a	a	a	h	a	b	a	a	a	b	a	a	a	a	b	a	a	a	a	a	a	b	b	b	a	a
chr02	8113221	chr02_8113221	C	T	1|1	0|0	SNP	2965	1		a	b	b	b	b	b	b	b	a	a	b	b	b	a	a	a	h	a	b	a	a	a	b	a	a	a	a	b	a	a	a	a	a	a	b	b	b	a	a
chr02	8332638	chr02_8332638	A	T	1|1	0|0	SNP	2965	0.505376	chr02_8332638	a	.|.	b	.|.	b	b	.|.	.|.	a	.|.	.|.	.|.	.|.	a	a	a	h	.|.	.|.	a	a	a	.|.	.|.	a	a	a	.|.	a	a	.|.	a	a	a	b	.|.	b	.|.	.|.
chr02	8332769	chr02_8332769	C	A	1|1	0|0	SNP	2965	0.526882		a	.|.	b	.|.	b	b	.|.	.|.	a	.|.	.|.	.|.	.|.	a	a	a	h	.|.	.|.	a	a	a	b	.|.	a	a	a	.|.	a	a	.|.	a	a	a	b	.|.	b	.|.	.|.
chr02	8332777	chr02_8332777	G	A	1|1	0|0	SNP	2965	0.526882		a	.|.	b	.|.	b	b	.|.	.|.	a	.|.	.|.	.|.	.|.	a	a	a	h	.|.	.|.	a	a	a	b	.|.	a	a	a	.|.	a	a	.|.	a	a	a	b	.|.	b	.|.	.|.
chr02	8371192	chr02_8371192	G	A	1|1	0|0	SNP	2965	1	chr02_8371192	a	b	b	b	b	b	b	b	a	a	b	b	b	a	a	a	h	a	b	a	a	a	b	a	a	a	a	b	a	a	a	a	a	a	b	b	b	a	a
chr02	8376028	chr02_8376028	G	A	1|1	0|0	SNP	2965	0.946237		a	b	b	.|.	.|.	b	b	b	a	a	b	b	b	a	a	a	h	.|.	b	a	a	a	b	a	a	a	a	b	a	a	a	a	a	a	b	b	b	a	a
chr02	8396735	chr02_8396735	A	AT	1|1	0|0	INDEL	2936	0.849462		a	b	b	.|.	b	b	b	b	a	a	.|.	.|.	b	a	a	a	h	.|.	b	a	a	a	b	a	a	a	a	b	a	a	a	a	a	a	b	b	b	a	a
chr02	8407626	chr02_8407626	G	A	1|1	0|0	SNP	2965	1	chr02_8407626	a	b	b	b	b	b	b	b	a	a	b	b	b	a	a	a	h	a	b	a	a	a	b	a	a	a	a	b	a	a	a	a	a	a	b	b	b	a	a
chr02	8447848	chr02_8447848	G	A	1|1	0|0	SNP	2965	1	chr02_8447848	a	b	b	b	b	b	b	b	a	a	b	b	b	a	a	a	h	a	b	a	a	a	b	a	a	a	a	b	a	a	a	a	a	a	b	b	b	a	a
chr02	8723348	chr02_8723348	A	AT	1|1	0|0	INDEL	2936	0.483871		.|.	.|.	.|.	.|.	.|.	.|.	.|.	.|.	a	a	.|.	.|.	.|.	a	.|.	a	h	a	b	.|.	.|.	a	.|.	a	a	.|.	.|.	.|.	.|.	a	a	a	.|.	.|.	.|.	.|.	b	a	a
chr02	8759701	chr02_8759701	GG	AA	1|1	0|0	SNPs	2947	0.892473		a	.|.	.|.	h	.|.	b	b	b	a	a	h	b	b	a	a	a	h	a	b	a	a	a	.|.	a	a	a	a	.|.	a	a	a	a	a	a	b	b	b	a	a
chr02	8759723	chr02_8759723	G	A	1|1	0|0	SNP	2965	0.88172	chr02_8759723	a	.|.	.|.	h	.|.	b	b	b	a	a	h	b	b	a	a	a	h	a	b	a	a	a	.|.	a	a	a	a	.|.	a	a	a	a	a	a	b	.|.	b	a	a
chr02	8765345	chr02_8765345	T	C	1|1	0|0	SNP	2965	0.569892	chr02_8765345	a	b	.|.	b	-	.|.	b	.|.	a	a	.|.	b	b	a	a	a	h	.|.	.|.	a	.|.	a	b	.|.	.|.	a	a	.|.	a	.|.	a	a	.|.	a	b	.|.	b	.|.	a
chr02	8765365	chr02_8765365	A	C	1|1	0|0	SNP	2965	0.569892		a	b	.|.	b	b	.|.	b	.|.	a	a	.|.	b	b	a	a	a	h	.|.	.|.	a	.|.	a	b	.|.	.|.	a	a	.|.	a	.|.	a	a	.|.	a	b	.|.	b	.|.	a
chr02	8765371	chr02_8765371	G	A	1|1	0|0	SNP	2965	0.569892		a	b	.|.	b	b	.|.	b	.|.	a	a	.|.	b	b	a	a	a	h	.|.	.|.	a	.|.	a	b	.|.	.|.	a	a	.|.	a	.|.	a	a	.|.	a	b	.|.	b	.|.	a
chr02	8765676	chr02_8765676	T	G	1|1	0|0	SNP	2965	0.430108		a	.|.	.|.	b	b	.|.	b	.|.	a	a	.|.	b	.|.	a	a	a	h	.|.	.|.	.|.	.|.	a	b	.|.	.|.	.|.	a	.|.	a	.|.	a	a	.|.	.|.	.|.	.|.	b	.|.	.|.
chr02	8791828	chr02_8791828	C	T	1|1	0|0	SNP	1430	0.44086		-	.|.	.|.	.|.	.|.	.|.	b	.|.	-	-	.|.	b	b	-	.|.	a	.|.	.|.	.|.	a	.|.	-	b	.|.	-	.|.	-	.|.	.|.	.|.	.|.	.|.	.|.	.|.	.|.	.|.	.|.	.|.	-
chr02	9042483	chr02_9042483	A	G	1|1	0|0	SNP	1698	0.408602		.|.	b	b	b	.|.	.|.	b	b	a	.|.	.|.	b	.|.	.|.	a	.|.	a	.|.	b	.|.	a	.|.	.|.	.|.	a	a	a	.|.	a	.|.	a	.|.	a	a	b	.|.	b	a	a
chr02	9079639	chr02_9079639	T	A	1|1	0|0	SNP	2965	0.967742	chr02_9079639	a	b	b	b	b	b	b	b	a	a	b	b	b	a	a	a	h	.|.	b	a	a	a	b	a	a	a	a	b	a	a	a	a	a	a	b	b	b	a	a
chr02	9097722	chr02_9097722	C	T	1|1	0|0	SNP	2965	0.602151	chr02_9097722	a	b	b	.|.	b	b	b	-	a	a	.|.	b	b	.|.	.|.	a	h	.|.	b	a	.|.	a	b	.|.	a	.|.	a	b	a	.|.	a	a	.|.	a	b	b	b	a	.|.
chr02	9427618	chr02_9427618	T	C	1|1	0|0	SNP	2965	1	chr02_9427618	a	b	b	b	b	b	b	b	a	a	b	b	b	a	a	a	h	a	b	a	a	a	b	a	a	a	a	b	a	a	a	a	a	a	b	b	b	a	a
chr02	9500351	chr02_9500351	C	T	1|1	0|0	SNP	2965	0.677419	chr02_9500351	a	b	.|.	.|.	.|.	b	b	b	a	a	b	.|.	.|.	a	a	a	h	a	b	.|.	.|.	a	b	a	a	a	a	b	a	a	a	a	.|.	a	b	.|.	b	.|.	a
chr02	9501217	chr02_9501217	G	A	1|1	0|0	SNP	2965	0.580645		a	b	b	b	.|.	b	.|.	.|.	a	a	b	b	b	a	a	a	.|.	.|.	b	a	.|.	a	.|.	.|.	a	.|.	.|.	b	a	a	a	a	a	a	.|.	.|.	.|.	a	.|.
chr02	9508600	chr02_9508600	G	A	1|1	0|0	SNP	2965	0.967742	chr02_9508600	a	b	b	b	b	.|.	b	b	a	a	b	b	b	a	a	a	-	.|.	b	a	a	a	b	a	a	a	a	b	a	a	a	a	a	a	b	b	b	a	a
chr02	9526697	chr02_9526697	CT	C	1|1	0|0	INDEL	2966	0.591398		a	b	b	b	.|.	b	b	.|.	a	a	.|.	b	.|.	.|.	.|.	a	a	.|.	b	.|.	a	a	b	.|.	a	a	a	b	a	.|.	a	a	.|.	a	b	.|.	.|.	a	a
chr02	9589965	chr02_9589965	G	A	0|0	1|1	SNP	2474	0.494624		a	h	b	b	-	b	b	.|.	a	a	b	b	b	a	.|.	a	b	.|.	.|.	.|.	.|.	a	.|.	.|.	b	.|.	a	a	b	.|.	.|.	b	.|.	a	.|.	.|.	.|.	a	b
chr02	9590034	chr02_9590034	C	T	0|0	1|1	SNP	2210	0.505376		a	h	b	b	b	-	b	b	a	a	b	b	b	a	.|.	a	b	.|.	.|.	.|.	.|.	a	.|.	.|.	b	.|.	a	a	b	.|.	.|.	b	.|.	a	.|.	.|.	.|.	a	b
chr02	9602621	chr02_9602621	G	A	1|1	0|0	SNP	2965	0.505376	chr02_9602621	.|.	.|.	h	.|.	.|.	.|.	.|.	.|.	.|.	.|.	b	.|.	h	a	.|.	a	.|.	.|.	a	.|.	.|.	a	a	.|.	.|.	a	a	a	h	a	a	.|.	a	a	h	.|.	a	a	b
chr02	9602670	chr02_9602670	GAA	AAG	0|0	1|1	SNPs	1063	0.537634		.|.	-	h	.|.	.|.	.|.	.|.	.|.	.|.	.|.	b	.|.	h	a	.|.	a	-	.|.	a	.|.	.|.	a	a	.|.	.|.	a	a	a	h	a	a	.|.	a	a	h	.|.	a	a	b
chr02	9602690	chr02_9602690	C	T	1|1	0|0	SNP	2965	0.505376		a	b	.|.	b	b	b	.|.	.|.	a	a	b	.|.	b	a	.|.	a	.|.	.|.	h	.|.	a	a	.|.	.|.	.|.	a	a	a	.|.	.|.	a	.|.	.|.	.|.	b	.|.	a	a	b
chr02	9602693	chr02_9602693	T	C	0|0	1|1	SNP	2316	0.569892		a	b	.|.	b	b	b	.|.	b	a	a	b	.|.	b	a	.|.	a	.|.	.|.	h	.|.	.|.	a	.|.	.|.	.|.	a	a	a	.|.	.|.	a	.|.	.|.	.|.	b	b	a	a	b
chr02	9602701	chr02_9602701	C	T	0|0	1|1	SNP	2305	0.548387		a	b	.|.	b	b	b	.|.	b	a	-	b	.|.	b	a	.|.	a	.|.	.|.	h	.|.	.|.	a	.|.	.|.	.|.	a	a	a	.|.	.|.	a	.|.	.|.	.|.	b	b	a	a	b
chr02	9602725	chr02_9602725	T	C	0|0	1|1	SNP	2044	0.548387		a	b	.|.	b	b	b	.|.	b	a	a	b	.|.	b	a	.|.	a	.|.	.|.	h	.|.	.|.	a	.|.	.|.	.|.	a	a	a	.|.	.|.	a	.|.	.|.	.|.	b	b	a	a	b
chr02	9602861	chr02_9602861	G	A	0|0	1|1	SNP	2600	0.612903		a	b	.|.	b	b	b	.|.	b	a	a	b	.|.	b	a	.|.	a	.|.	.|.	h	.|.	a	a	.|.	.|.	.|.	a	a	a	.|.	.|.	a	.|.	.|.	.|.	b	b	a	a	b
chr02	9696660	chr02_9696660	A	G	1|1	0|0	SNP	2965	0.989247	chr02_9696660	a	b	b	b	b	b	b	b	a	a	b	b	b	a	b	a	b	b	h	b	a	a	a	a	b	a	a	a	b	a	a	b	a	a	b	b	a	a	b
chr02	9696691	chr02_9696691	T	A	0|0	1|1	SNP	2965	1		a	b	b	b	b	b	b	b	a	a	b	b	b	a	b	a	b	b	h	b	a	a	a	a	b	a	a	a	b	a	a	b	a	a	b	b	a	a	b
chr02	9696816	chr02_9696816	C	G	1|1	0|0	SNP	2965	0.989247		a	b	b	b	b	b	b	b	a	a	b	b	b	a	b	a	b	.|.	h	b	a	a	a	a	b	a	a	a	b	a	a	b	a	a	b	b	a	a	b
chr02	9776277	chr02_9776277	CT	C	0|0	1|1	INDEL	2983	1		a	b	b	b	b	b	b	b	a	a	b	b	b	a	b	a	b	b	h	b	a	a	a	a	b	a	a	a	b	a	a	b	a	a	b	b	a	a	b
chr02	9776315	chr02_9776315	T	C	0|0	1|1	SNP	2965	1	chr02_9776315	a	b	b	b	b	b	b	b	a	a	b	b	b	a	b	a	b	b	h	b	a	a	a	a	b	a	a	a	b	a	a	b	a	a	b	b	a	a	b
chr02	9781329	chr02_9781329	C	T	0|0	1|1	SNP	204	0.516129		.|.	.|.	.|.	.|.	.|.	.|.	-	-	a	a	.|.	.|.	.|.	a	.|.	a	.|.	.|.	h	.|.	.|.	a	a	.|.	-	a	a	a	-	.|.	a	.|.	.|.	a	-	.|.	a	a	.|.
chr02	9784901	chr02_9784901	A	T	0|0	1|1	SNP	2965	0.967742		a	b	b	b	b	b	b	b	a	a	b	b	b	h	b	a	b	.|.	h	b	a	a	a	a	b	.|.	a	a	b	a	a	b	a	a	b	b	a	a	b
chr02	9784937	chr02_9784937	GAACA	G	0|0	1|1	INDEL	2970	0.946237		a	b	b	b	b	b	b	b	a	a	b	b	b	h	b	a	b	.|.	h	b	a	a	a	.|.	b	.|.	a	a	b	a	a	b	a	a	b	b	a	a	b
chr02	9795403	chr02_9795403	TG	T	0|0	1|1	INDEL	2951	1		a	b	b	b	b	b	b	b	a	a	b	b	b	a	b	a	b	b	h	b	a	a	a	a	b	a	a	a	b	a	a	b	a	a	b	b	a	a	b
chr02	10188963	chr02_10188963	G	C	0|0	1|1	SNP	2965	0.989247	chr02_10188963	a	b	b	b	b	b	b	b	a	a	b	b	b	a	b	a	b	b	h	b	a	a	a	a	b	a	a	a	b	a	a	b	a	a	b	b	a	a	b
chr02	10188965	chr02_10188965	C	T	1|1	0|0	SNP	2965	0.989247		a	b	b	b	b	b	b	b	a	a	b	b	b	a	b	a	b	b	h	b	a	a	a	a	b	a	a	a	b	a	a	b	a	a	b	b	a	a	b
chr02	10188982	chr02_10188982	C	G	1|1	0|0	SNP	2965	0.989247		a	b	b	b	b	b	b	b	a	a	b	b	b	a	b	a	b	b	h	b	a	a	a	a	b	a	a	a	b	a	a	b	a	a	b	b	a	a	b
chr02	10188995	chr02_10188995	G	C	1|1	0|0	SNP	2965	0.989247		a	b	b	b	b	b	b	b	a	a	b	b	b	a	b	a	b	b	h	b	a	a	a	a	b	a	a	a	b	a	a	b	a	a	b	b	a	a	b
chr02	10189014	chr02_10189014	G	T	1|1	0|0	SNP	2965	0.989247		a	b	b	b	b	b	b	b	a	a	b	b	b	a	b	a	b	b	h	b	a	a	a	a	b	a	a	a	b	a	a	b	a	a	b	b	a	a	b
chr02	10445848	chr02_10445848	A	G	1|1	0|0	SNP	2965	0.634409	chr02_10445848	a	b	b	b	.|.	.|.	.|.	b	a	a	.|.	b	.|.	a	.|.	a	b	.|.	h	.|.	a	a	a	.|.	.|.	a	a	a	.|.	.|.	a	b	a	.|.	b	.|.	a	a	b
chr02	10445898	chr02_10445898	A	G	1|1	0|0	SNP	2965	0.634409		a	b	b	b	.|.	.|.	.|.	b	a	a	.|.	b	.|.	a	.|.	a	b	.|.	h	.|.	a	a	a	.|.	.|.	a	a	a	.|.	.|.	a	b	a	.|.	b	.|.	a	a	b
chr02	10446101	chr02_10446101	T	C	1|1	0|0	SNP	2965	0.623656		a	b	b	b	.|.	.|.	.|.	b	a	a	.|.	b	.|.	a	.|.	a	b	.|.	h	.|.	a	a	a	.|.	.|.	a	a	.|.	.|.	.|.	a	b	a	.|.	b	.|.	a	a	b
chr02	10446111	chr02_10446111	C	T	1|1	0|0	SNP	2965	0.623656		a	b	b	b	.|.	.|.	.|.	b	a	a	.|.	b	.|.	a	.|.	a	b	.|.	h	.|.	a	a	a	.|.	.|.	a	a	.|.	.|.	.|.	a	b	a	.|.	b	.|.	a	a	b
chr02	10446146	chr02_10446146	CGCGG	TGCGA	1|1	0|0	SNPs	2947	0.623656		a	b	b	b	.|.	.|.	.|.	b	a	a	.|.	b	.|.	a	.|.	a	b	.|.	h	.|.	a	a	a	.|.	.|.	a	a	.|.	.|.	.|.	a	b	a	.|.	b	.|.	a	a	b
chr02	11196878	chr02_11196878	A	T	1|1	0|0	SNP	2965	0.924731	chr02_11196878	a	b	b	b	b	b	b	b	a	a	b	b	b	.|.	a	a	h	.|.	b	a	a	a	b	.|.	a	a	a	b	a	.|.	a	a	a	b	b	b	b	a	a
chr02	11196895	chr02_11196895	T	A	1|1	0|0	SNP	2965	0.924731		a	b	b	b	b	b	b	b	a	a	b	b	b	.|.	a	a	h	.|.	b	a	a	a	b	.|.	a	a	a	b	a	.|.	a	a	a	b	b	b	b	a	a
chr02	11199109	chr02_11199109	C	T	1|1	0|0	SNP	2965	1		a	b	b	b	b	b	b	b	a	a	b	b	b	b	a	a	h	a	b	a	a	a	b	a	a	a	a	b	a	a	a	a	a	b	b	b	b	a	a
chr02	11199203	chr02_11199203	A	G	1|1	0|0	SNP	2965	1		a	b	b	b	b	b	b	b	a	a	b	b	b	b	a	a	h	a	b	a	a	a	b	a	a	a	a	b	a	a	a	a	a	b	b	b	b	a	a
chr02	11270765	chr02_11270765	C	T	1|1	0|0	SNP	2965	1	chr02_11270765	a	b	b	b	b	b	b	b	a	a	b	b	b	b	a	a	h	a	b	a	a	a	b	a	a	a	a	b	a	a	a	a	a	b	b	b	b	a	a
chr02	11270779	chr02_11270779	A	G	1|1	0|0	SNP	2965	1		a	b	b	b	b	b	b	b	a	a	b	b	b	b	a	a	h	a	b	a	a	a	b	a	a	a	a	b	a	a	a	a	a	b	b	b	b	a	a
chr02	11270794	chr02_11270794	G	A	1|1	0|0	SNP	2965	0.989247		a	b	b	.|.	b	b	b	b	a	a	b	b	b	b	a	a	h	a	b	a	a	a	b	a	a	a	a	b	a	a	a	a	a	b	b	b	b	a	a
chr02	11363112	chr02_11363112	T	C	1|1	0|0	SNP	2965	0.408602		a	.|.	b	.|.	.|.	.|.	b	b	.|.	.|.	.|.	b	.|.	.|.	.|.	a	a	.|.	.|.	.|.	a	a	.|.	.|.	a	a	a	b	a	.|.	.|.	a	.|.	.|.	b	.|.	.|.	a	.|.
chr02	11413386	chr02_11413386	G	T	1|1	0|0	SNP	2965	0.548387	chr02_11413386	a	.|.	.|.	.|.	.|.	.|.	b	b	a	.|.	b	.|.	.|.	.|.	a	a	h	.|.	b	.|.	a	a	b	.|.	a	a	a	.|.	a	a	a	a	a	.|.	b	.|.	b	a	a
chr02	11442519	chr02_11442519	T	A	1|1	0|0	SNP	2965	0.623656	chr02_11442519	.|.	b	b	b	b	b	b	b	a	a	.|.	.|.	b	b	a	a	h	.|.	.|.	a	a	a	.|.	.|.	a	a	a	b	a	a	a	.|.	.|.	b	.|.	b	.|.	a	.|.
chr02	11442537	chr02_11442537	CT	C	1|1	0|0	INDEL	2496	0.623656		.|.	b	b	b	b	b	b	b	a	a	.|.	.|.	b	b	a	a	h	.|.	.|.	a	a	a	.|.	.|.	a	a	a	b	a	a	a	.|.	.|.	b	.|.	b	.|.	a	.|.
chr02	11443874	chr02_11443874	C	T	1|1	0|0	SNP	2965	0.505376		a	b	b	b	b	b	.|.	.|.	.|.	.|.	.|.	b	b	.|.	.|.	a	.|.	.|.	b	.|.	.|.	a	.|.	.|.	a	a	a	b	a	.|.	a	.|.	.|.	.|.	b	.|.	b	a	.|.
chr02	11618787	chr02_11618787	T	C	1|1	0|0	SNP	2965	0.978495	chr02_11618787	a	b	b	b	b	b	b	b	a	a	b	b	b	b	a	a	h	.|.	b	a	a	a	b	.|.	a	a	a	b	a	a	a	a	a	b	b	b	b	a	a
chr02	11618966	chr02_11618966	G	T	1|1	0|0	SNP	2965	0.924731		a	b	b	b	.|.	b	b	b	a	a	b	b	b	b	a	a	h	.|.	b	a	a	a	b	a	a	a	a	b	a	a	a	a	a	.|.	b	b	b	a	a
chr02	11618990	chr02_11618990	T	C	1|1	0|0	SNP	2965	0.956989		a	b	b	b	.|.	b	b	b	a	a	b	b	b	b	a	a	h	.|.	b	a	a	a	b	a	a	a	a	b	a	a	a	a	a	b	b	b	b	a	a
chr02	11619014	chr02_11619014	A	C	1|1	0|0	SNP	2965	0.956989		a	b	b	b	.|.	b	b	b	a	a	b	b	b	b	a	a	h	.|.	b	a	a	a	b	a	a	a	a	b	a	a	a	a	a	b	b	b	b	a	a
chr02	11619035	chr02_11619035	AC	GA	1|1	0|0	SNPs	2947	0.956989		a	b	b	b	.|.	b	b	b	a	a	b	b	b	b	a	a	h	.|.	b	a	a	a	b	a	a	a	a	b	a	a	a	a	a	b	b	b	b	a	a
chr02	11631501	chr02_11631501	TTGG	CTGA	1|1	0|0	SNPs	2947	0.666667		a	b	b	.|.	.|.	.|.	b	b	a	a	b	b	b	b	a	a	h	.|.	b	.|.	a	a	.|.	a	a	a	a	b	a	a	a	a	.|.	b	.|.	.|.	b	a	a
chr02	11641915	chr02_11641915	G	A	1|1	0|0	SNP	2965	0.849462	chr02_11641915	a	b	b	.|.	b	b	b	b	a	a	b	b	b	b	a	a	h	.|.	.|.	.|.	a	a	.|.	a	a	a	a	.|.	a	a	a	a	.|.	b	b	b	b	a	.|.
chr02	11641967	chr02_11641967	C	CT	1|1	0|0	INDEL	2936	0.83871		a	b	b	.|.	b	b	b	b	a	a	b	b	b	b	a	a	h	.|.	.|.	.|.	a	a	.|.	a	a	.|.	a	.|.	a	a	a	a	.|.	b	b	b	b	a	.|.
chr02	11641981	chr02_11641981	A	G	1|1	0|0	SNP	2965	0.827957		a	b	b	.|.	b	b	b	b	a	a	b	b	b	b	a	a	h	.|.	.|.	.|.	a	a	.|.	a	a	.|.	a	.|.	a	a	a	a	.|.	b	b	b	b	a	.|.
chr02	11642246	chr02_11642246	C	G	1|1	0|0	SNP	2965	0.967742		a	b	b	b	b	b	b	b	a	a	b	b	b	b	a	a	h	.|.	b	a	a	a	b	a	a	a	a	b	a	a	a	a	a	b	b	b	b	a	a
chr02	11643825	chr02_11643825	T	TA	1|1	0|0	INDEL	2967	0.978495		a	b	b	b	b	b	b	b	a	a	b	b	b	b	a	a	h	.|.	b	a	a	a	b	.|.	a	a	a	b	a	a	a	a	a	b	b	b	b	a	a
chr02	11886419	chr02_11886419	G	T	1|1	0|0	SNP	2965	0.709677		-	b	b	b	b	b	b	b	a	.|.	b	b	b	b	.|.	a	h	.|.	b	.|.	.|.	a	b	.|.	-	a	-	b	.|.	-	a	.|.	.|.	b	b	b	b	a	b
chr02	12578264	chr02_12578264	T	A	1|1	0|0	SNP	2965	0.892473	chr02_12578264	a	b	b	b	.|.	b	b	b	a	a	b	b	.|.	b	a	a	h	.|.	b	a	a	a	.|.	a	a	a	a	b	a	a	a	a	a	b	b	b	b	a	b
chr02	12680083	chr02_12680083	A	G	1|1	0|0	SNP	2965	0.870968	chr02_12680083	a	b	b	b	b	.|.	b	b	a	a	b	b	.|.	b	a	h	h	.|.	.|.	a	a	a	b	a	a	a	a	b	a	h	a	a	a	b	b	b	b	a	b
chr02	12680196	chr02_12680196	A	G	1|1	0|0	SNP	2965	0.870968		a	b	b	b	b	.|.	b	b	a	a	b	b	.|.	b	a	h	h	.|.	.|.	a	a	a	b	a	a	a	a	b	a	h	a	a	a	b	b	b	b	a	b
chr02	13155239	chr02_13155239	C	G	1|1	0|0	SNP	2965	0.817204	chr02_13155239	a	.|.	b	.|.	.|.	.|.	b	b	a	a	.|.	b	b	b	a	a	a	a	b	a	a	a	b	a	a	.|.	a	b	a	a	a	a	a	b	b	b	b	a	b
chr02	13264003	chr02_13264003	T	C	1|1	0|0	SNP	2965	0.580645		a	.|.	.|.	.|.	.|.	.|.	.|.	.|.	a	a	.|.	.|.	.|.	.|.	a	a	a	a	.|.	a	a	a	.|.	a	a	a	a	.|.	a	a	a	a	a	.|.	.|.	.|.	b	a	.|.
chr02	13282831	chr02_13282831	A	C	1|1	0|0	SNP	2965	0.645161	chr02_13282831	a	.|.	b	.|.	.|.	b	b	b	a	a	b	b	b	b	a	a	h	.|.	b	.|.	.|.	a	b	.|.	a	a	a	b	.|.	.|.	a	a	a	b	.|.	.|.	b	a	.|.
chr02	13282852	chr02_13282852	G	A	1|1	0|0	SNP	2965	0.709677		a	.|.	b	.|.	.|.	b	b	b	a	a	b	.|.	b	b	a	a	h	.|.	-	a	.|.	a	b	.|.	a	a	a	b	a	a	a	a	a	b	.|.	.|.	b	a	.|.
chr02	13282896	chr02_13282896	A	T	1|1	0|0	SNP	2965	0.688172		a	.|.	b	.|.	.|.	b	b	b	a	a	b	b	b	b	a	a	h	.|.	b	.|.	a	a	b	.|.	a	a	a	b	.|.	.|.	a	a	a	b	.|.	.|.	b	a	.|.
chr02	13282918	chr02_13282918	G	A	1|1	0|0	SNP	2965	0.645161		a	.|.	b	.|.	.|.	b	b	b	a	a	b	b	b	b	a	a	h	.|.	b	.|.	.|.	a	b	.|.	a	a	a	b	.|.	.|.	a	a	a	b	.|.	.|.	b	a	.|.
chr02	13314091	chr02_13314091	TA	AT	1|1	0|0	SNPs	2947	0.698925		.|.	b	b	b	b	b	b	b	a	a	b	b	b	b	a	a	h	.|.	b	a	.|.	a	b	.|.	a	a	a	b	a	.|.	a	.|.	a	b	.|.	.|.	b	a	b
chr02	13324619	chr02_13324619	G	A	1|1	0|0	SNP	2349	0.537634	chr02_13324619	.|.	b	b	b	b	.|.	b	b	a	.|.	b	b	b	b	a	a	a	.|.	.|.	.|.	a	a	.|.	.|.	a	.|.	.|.	b	a	.|.	a	a	.|.	.|.	b	.|.	b	a	b
chr02	13324832	chr02_13324832	G	A	1|1	0|0	SNP	2965	0.516129		.|.	.|.	.|.	b	.|.	.|.	.|.	.|.	a	a	b	.|.	.|.	b	a	a	h	.|.	b	.|.	.|.	-	.|.	a	a	.|.	.|.	.|.	a	a	a	a	.|.	.|.	.|.	.|.	b	a	b
chr02	13326331	chr02_13326331	A	G	1|1	0|0	SNP	2965	0.978495		a	b	b	b	b	b	b	b	a	a	b	b	b	b	a	a	h	.|.	b	a	a	a	b	a	a	a	a	b	a	a	a	a	a	b	b	b	b	a	b
chr02	13326880	chr02_13326880	A	G	1|1	0|0	SNP	2965	0.494624		a	.|.	.|.	.|.	.|.	.|.	b	b	a	a	.|.	.|.	.|.	b	.|.	a	.|.	.|.	b	.|.	a	a	b	a	a	a	a	.|.	.|.	a	.|.	a	a	.|.	.|.	.|.	b	.|.	.|.
chr02	13361205	chr02_13361205	C	T	1|1	0|0	SNP	2454	0.548387	chr02_13361205	.|.	.|.	.|.	.|.	.|.	.|.	b	b	.|.	a	b	b	.|.	-	a	a	h	.|.	b	a	.|.	a	b	.|.	a	.|.	a	.|.	a	.|.	a	a	.|.	.|.	b	b	b	.|.	b
chr02	13494834	chr02_13494834	AT	A	1|1	0|0	INDEL	2986	0.741935		a	.|.	.|.	-	.|.	.|.	b	b	a	a	b	.|.	.|.	b	a	a	h	.|.	b	a	-	a	.|.	a	-	a	a	b	a	a	a	a	.|.	.|.	-	b	-	a	b
chr02	13543145	chr02_13543145	C	A	1|1	0|0	SNP	2965	0.537634	chr02_13543145	.|.	.|.	.|.	.|.	.|.	.|.	b	b	.|.	a	.|.	.|.	b	b	a	a	.|.	.|.	.|.	a	a	a	.|.	a	a	a	a	.|.	.|.	a	a	a	a	.|.	.|.	.|.	b	a	b
chr02	13576862	chr02_13576862	G	A	1|1	0|0	SNP	2965	0.83871	chr02_13576862	.|.	b	.|.	b	.|.	b	b	b	a	a	b	b	b	b	-	a	b	.|.	b	a	a	a	b	-	-	a	a	b	a	a	-	a	-	.|.	b	b	b	a	b
chr02	13580114	chr02_13580114	A	C	1|1	0|0	SNP	2965	0.870968		a	b	b	b	b	b	b	b	a	a	b	b	b	.|.	a	a	h	.|.	b	a	a	a	b	.|.	a	a	a	b	a	.|.	a	a	a	b	b	.|.	b	a	.|.
chr02	13580546	chr02_13580546	A	G	1|1	0|0	SNP	2965	0.913978		a	.|.	b	.|.	b	b	b	b	a	a	b	b	b	b	a	a	h	a	b	a	a	a	.|.	a	a	a	a	b	a	a	a	a	a	b	b	b	b	a	b
chr02	13582569	chr02_13582569	G	T	1|1	0|0	SNP	2965	0.806452	chr02_13582569	a	b	b	b	b	b	b	b	a	a	b	b	b	b	a	a	h	.|.	b	a	.|.	a	b	a	.|.	a	a	b	a	.|.	a	a	.|.	b	b	b	b	a	b
chr02	13587815	chr02_13587815	A	C	1|1	0|0	SNP	2965	0.451613		a	.|.	.|.	.|.	.|.	.|.	b	b	a	.|.	.|.	.|.	.|.	b	.|.	a	h	.|.	b	.|.	a	a	.|.	a	a	.|.	a	.|.	.|.	a	a	a	a	.|.	b	.|.	b	.|.	.|.
chr02	13593729	chr02_13593729	T	C	1|1	0|0	SNP	2965	0.483871		a	.|.	b	b	.|.	.|.	.|.	.|.	a	a	.|.	b	b	.|.	a	a	h	a	.|.	a	.|.	a	b	.|.	a	.|.	a	b	a	a	a	a	.|.	.|.	.|.	b	b	a	.|.
chr02	13631428	chr02_13631428	A	AAG	1|1	0|0	INDEL	2969	0.956989		.|.	b	b	.|.	.|.	b	b	b	a	a	b	b	b	b	a	a	h	.|.	b	a	a	a	b	a	a	a	a	b	a	a	a	a	a	b	b	b	b	a	b
chr02	13631620	chr02_13631620	A	G	1|1	0|0	SNP	2965	0.913978		-	b	b	.|.	b	b	b	b	a	a	b	b	b	b	a	a	h	.|.	b	a	a	a	b	.|.	a	.|.	a	b	a	a	a	a	a	b	b	b	b	a	b
chr02	13764324	chr02_13764324	T	C	1|1	0|0	SNP	2965	0.946237	chr02_13764324	a	b	b	b	b	b	b	b	a	a	b	b	b	b	a	a	h	.|.	b	a	a	a	b	.|.	a	a	a	b	a	a	a	a	a	b	b	b	b	a	b
chr02	13766301	chr02_13766301	A	G	1|1	0|0	SNP	2965	1		a	b	b	b	b	b	b	b	a	a	b	b	b	b	a	a	h	a	b	a	a	a	b	a	a	a	a	b	a	a	a	a	a	b	b	b	b	a	b
chr02	13773064	chr02_13773064	T	C	1|1	0|0	SNP	2965	1	chr02_13773064	a	b	b	b	b	b	b	b	a	a	b	b	b	b	a	a	h	a	b	a	a	a	b	a	a	a	a	b	a	a	a	a	a	b	b	b	b	a	b
chr02	13802712	chr02_13802712	T	A	1|1	0|0	SNP	2965	0.989247	chr02_13802712	a	b	b	b	b	b	b	b	a	a	b	b	b	b	a	a	h	.|.	b	a	a	a	b	a	a	a	a	b	a	a	a	a	a	b	b	b	b	a	b
chr02	13895877	chr02_13895877	G	T	1|1	0|0	SNP	2965	0.849462	chr02_13895877	.|.	b	b	b	b	b	b	b	a	a	b	b	b	b	a	a	h	.|.	b	a	a	a	b	a	a	.|.	a	b	a	a	a	a	a	b	b	.|.	b	a	b
chr02	13895894	chr02_13895894	C	A	1|1	0|0	SNP	2965	0.827957		.|.	b	b	.|.	b	.|.	b	b	a	a	b	b	b	b	a	a	h	.|.	b	a	a	a	b	a	a	.|.	a	b	a	a	a	a	a	b	b	.|.	b	a	b
chr02	13895939	chr02_13895939	A	T	1|1	0|0	SNP	2965	0.913978		.|.	b	b	b	b	b	b	b	a	a	b	b	b	b	a	a	h	a	b	a	a	a	b	a	a	.|.	a	b	a	a	a	a	-	b	b	b	b	a	b
chr02	13896014	chr02_13896014	G	A	1|1	0|0	SNP	2965	0.849462		.|.	b	b	b	b	b	b	b	a	a	b	b	b	b	a	a	h	.|.	b	a	a	a	b	a	a	.|.	a	b	a	a	a	a	a	b	b	.|.	b	a	b
chr02	13907751	chr02_13907751	GT	G	1|1	0|0	INDEL	2966	0.827957		a	b	b	b	b	b	b	b	a	a	b	b	.|.	.|.	a	a	h	.|.	b	a	a	a	.|.	a	a	a	a	.|.	a	a	a	a	a	b	.|.	.|.	b	a	b
chr02	13919657	chr02_13919657	T	C	1|1	0|0	SNP	2965	0.892473	chr02_13919657	.|.	b	b	b	b	b	b	b	a	a	b	b	b	b	a	a	h	.|.	b	a	a	a	b	.|.	a	a	a	b	.|.	a	a	a	a	b	b	b	b	a	.|.
chr02	13919690	chr02_13919690	T	TA	1|1	0|0	INDEL	2973	0.892473		.|.	b	b	b	b	b	b	b	a	a	b	b	b	b	a	-	h	.|.	b	a	a	a	b	.|.	a	a	a	b	.|.	a	a	a	a	b	b	b	b	a	.|.
chr02	13919846	chr02_13919846	G	T	1|1	0|0	SNP	2965	0.892473		.|.	b	b	b	b	b	b	b	a	a	b	b	b	b	a	a	h	.|.	b	a	a	a	b	.|.	a	a	a	b	.|.	a	a	a	a	b	b	b	b	a	.|.
chr02	13921222	chr02_13921222	A	T	1|1	0|0	SNP	2965	0.698925		.|.	.|.	.|.	.|.	.|.	.|.	.|.	b	a	a	b	.|.	.|.	b	a	a	h	a	b	a	a	a	.|.	a	a	a	a	b	.|.	a	a	a	.|.	.|.	b	b	.|.	a	b
chr02	13947628	chr02_13947628	A	G	1|1	0|0	SNP	2965	1	chr02_13947628	a	b	b	b	b	b	b	b	a	a	b	b	b	b	a	a	h	a	b	a	a	a	b	a	a	a	a	b	a	a	a	a	a	b	b	b	b	a	b
chr02	13947738	chr02_13947738	G	A	1|1	0|0	SNP	2965	1		a	b	b	b	b	b	b	b	a	a	b	b	b	b	a	a	h	a	b	a	a	a	b	a	a	a	a	b	a	a	a	a	a	b	b	b	b	a	b
chr02	14046990	chr02_14046990	A	G	1|1	0|0	SNP	2965	1	chr02_14046990	a	b	b	b	b	b	b	b	a	a	b	b	b	b	a	a	h	a	b	a	a	a	b	a	a	a	a	b	a	a	a	a	a	b	b	b	b	a	b
chr02	14097700	chr02_14097700	T	G	1|1	0|0	SNP	2965	1	chr02_14097700	a	b	b	b	b	b	b	b	a	a	b	b	b	b	a	a	h	a	b	a	a	a	b	a	a	a	a	b	a	a	a	a	a	b	b	b	b	a	b
chr02	14098693	chr02_14098693	C	T	1|1	0|0	SNP	2965	1		a	b	b	b	b	b	b	b	a	a	b	b	b	b	a	a	h	a	b	a	a	a	b	a	a	a	a	b	a	a	a	a	a	b	b	b	b	a	b
chr02	14226317	chr02_14226317	C	A	1|1	0|0	SNP	2965	0.978495	chr02_14226317	a	b	b	b	b	b	b	b	a	a	b	b	b	b	a	a	h	.|.	b	a	a	a	b	a	a	a	a	b	a	a	a	a	a	b	b	b	b	a	b
chr02	14590162	chr02_14590162	AG	A	1|1	0|0	INDEL	2957	0.935484		a	.|.	b	b	.|.	b	b	b	a	a	b	b	b	b	a	a	h	.|.	b	a	a	a	b	a	a	a	a	.|.	a	a	a	a	a	.|.	b	b	b	a	-
chr02	14594939	chr02_14594939	A	G	1|1	0|0	SNP	2965	0.989247	chr02_14594939	a	b	b	b	b	b	b	b	a	a	b	b	b	b	a	a	h	.|.	b	a	a	a	b	a	a	a	a	b	a	a	a	a	a	b	b	b	b	a	b
chr02	14595026	chr02_14595026	T	C	1|1	0|0	SNP	2965	0.989247		a	b	b	b	b	b	b	b	a	a	b	b	b	b	a	a	h	.|.	b	a	a	a	b	a	a	a	a	b	a	a	a	a	a	b	b	b	b	a	b
chr02	14595512	chr02_14595512	TGG	AGA	1|1	0|0	SNPs	226	0.473118		-	b	b	b	b	b	b	b	.|.	.|.	b	b	b	b	.|.	.|.	b	.|.	b	.|.	.|.	.|.	b	.|.	.|.	.|.	.|.	b	.|.	.|.	.|.	.|.	.|.	b	b	b	b	.|.	b
chr02	14595560	chr02_14595560	A	AAC	1|1	0|0	INDEL	2966	0.698925		a	b	b	b	b	b	b	b	a	.|.	b	b	b	b	.|.	a	h	.|.	b	.|.	.|.	.|.	b	.|.	a	-	-	b	-	.|.	h	-	-	b	b	b	b	.|.	b
chr02	14595590	chr02_14595590	TG	CA	1|1	0|0	SNPs	2947	0.774194		a	b	b	b	b	b	b	b	a	a	b	b	b	b	.|.	a	h	.|.	b	.|.	.|.	.|.	b	.|.	a	a	a	b	a	.|.	h	a	a	b	b	b	b	.|.	b
chr02	14595618	chr02_14595618	G	A	1|1	0|0	SNP	937	0.44086		.|.	b	b	.|.	b	.|.	b	b	.|.	.|.	b	b	b	b	.|.	a	b	.|.	b	.|.	.|.	.|.	b	.|.	.|.	.|.	a	b	.|.	.|.	.|.	.|.	.|.	.|.	.|.	.|.	.|.	.|.	.|.
chr02	14601233	chr02_14601233	G	A	1|1	0|0	SNP	2965	0.956989	chr02_14601233	a	b	b	b	.|.	b	b	b	a	a	b	b	b	b	a	a	h	.|.	b	a	a	a	b	a	a	a	a	.|.	a	a	a	a	a	b	b	b	b	a	b
chr02	14601300	chr02_14601300	A	G	1|1	0|0	SNP	2965	0.956989		a	b	b	b	.|.	b	b	b	a	a	b	b	b	b	a	a	h	.|.	b	a	a	a	b	a	a	a	a	.|.	a	a	a	a	a	b	b	b	b	a	b
chr02	14612638	chr02_14612638	A	T	1|1	0|0	SNP	2965	0.763441	chr02_14612638	a	b	b	b	b	b	b	b	a	a	b	b	b	b	.|.	a	h	.|.	b	.|.	a	a	b	.|.	a	a	a	b	a	.|.	a	a	.|.	.|.	b	b	b	.|.	.|.
chr02	14620560	chr02_14620560	T	A	1|1	0|0	SNP	334	0.483871		.|.	b	b	b	b	b	b	b	.|.	.|.	b	b	b	b	.|.	.|.	h	.|.	b	.|.	-	.|.	b	.|.	.|.	.|.	.|.	b	.|.	.|.	.|.	.|.	.|.	b	b	b	b	.|.	b
chr02	14622768	chr02_14622768	T	A	1|1	0|0	SNP	2965	0.903226	chr02_14622768	a	b	b	b	b	b	b	b	a	a	b	b	b	b	a	a	h	.|.	b	a	a	.|.	b	.|.	a	a	a	b	a	a	a	a	a	b	b	b	b	a	b
chr02	14622789	chr02_14622789	A	C	1|1	0|0	SNP	2965	0.903226		a	b	b	b	b	b	b	b	a	a	b	b	b	b	a	a	h	.|.	b	a	a	.|.	b	.|.	a	a	a	b	a	a	a	a	a	b	b	b	b	a	b
chr02	14671172	chr02_14671172	T	C	1|1	0|0	SNP	1570	0.408602		a	.|.	.|.	.|.	.|.	.|.	.|.	b	a	a	b	.|.	.|.	.|.	a	a	a	.|.	.|.	a	.|.	a	.|.	.|.	a	.|.	.|.	.|.	.|.	a	a	a	a	.|.	.|.	.|.	.|.	a	b
chr02	14671179	chr02_14671179	T	C	1|1	0|0	SNP	1573	0.408602		a	.|.	.|.	.|.	.|.	.|.	.|.	b	a	a	b	.|.	.|.	.|.	a	a	a	.|.	.|.	a	.|.	a	.|.	.|.	a	.|.	.|.	.|.	.|.	a	a	a	a	.|.	.|.	.|.	.|.	a	b
chr02	14675702	chr02_14675702	G	A	1|1	0|0	SNP	2965	0.989247	chr02_14675702	a	b	b	b	b	b	b	b	a	a	b	b	b	b	a	a	-	.|.	b	a	a	a	b	a	a	a	a	b	a	a	a	a	a	b	b	b	b	a	b
chr02	14748838	chr02_14748838	TCATCGT	CCATCAC	1|1	0|0	SNPs	2937	0.860215		a	b	b	b	b	b	b	b	a	a	b	b	b	b	.|.	a	.|.	.|.	b	a	a	a	b	.|.	a	.|.	a	b	a	a	a	a	.|.	b	.|.	b	b	.|.	b
chr02	14761305	chr02_14761305	G	A	1|1	0|0	SNP	2965	0.537634	chr02_14761305	a	.|.	b	.|.	.|.	.|.	.|.	.|.	a	.|.	b	b	.|.	.|.	.|.	a	h	.|.	.|.	.|.	a	a	.|.	.|.	a	.|.	a	b	.|.	a	a	a	a	b	.|.	.|.	b	a	b
chr02	14761311	chr02_14761311	C	T	1|1	0|0	SNP	2965	0.537634		a	.|.	b	.|.	.|.	.|.	.|.	.|.	a	.|.	b	b	.|.	.|.	.|.	a	h	.|.	.|.	.|.	a	a	.|.	.|.	a	.|.	a	b	.|.	a	a	a	a	b	.|.	.|.	b	a	b
chr02	14775527	chr02_14775527	C	G	1|1	0|0	SNP	2965	1	chr02_14775527	a	b	b	b	b	b	b	b	a	a	b	b	b	b	a	a	h	a	b	a	a	a	b	a	a	a	a	b	a	a	a	a	a	b	b	b	b	a	b
chr02	14910035	chr02_14910035	G	A	1|1	0|0	SNP	2965	0.989247	chr02_14910035	a	b	b	b	b	b	b	b	a	a	b	b	b	b	a	a	h	.|.	b	a	a	a	b	a	a	a	a	b	a	a	a	a	a	b	b	b	b	a	b
chr02	15036681	chr02_15036681	A	C	1|1	0|0	SNP	2965	0.451613		.|.	.|.	.|.	.|.	.|.	b	b	b	a	a	.|.	b	.|.	b	a	a	b	.|.	b	a	a	a	.|.	a	a	.|.	.|.	.|.	.|.	a	a	.|.	.|.	.|.	.|.	.|.	.|.	a	.|.
chr02	15139145	chr02_15139145	T	TC	1|1	0|0	INDEL	2060	0.612903		.|.	b	b	b	b	b	b	b	.|.	.|.	b	b	b	b	.|.	a	h	.|.	b	.|.	a	a	b	.|.	.|.	.|.	a	b	.|.	.|.	.|.	h	.|.	b	b	b	b	.|.	b
chr02	15139152	chr02_15139152	T	A	1|1	0|0	SNP	1658	0.612903	chr02_15139152	.|.	b	b	b	b	b	b	b	.|.	.|.	b	b	b	b	.|.	a	h	.|.	b	.|.	a	a	b	.|.	.|.	.|.	a	b	.|.	.|.	.|.	h	.|.	b	b	b	b	.|.	b
chr02	15144672	chr02_15144672	A	C	1|1	0|0	SNP	2965	0.849462	chr02_15144672	.|.	.|.	b	b	.|.	.|.	b	b	a	a	b	b	b	b	a	a	h	.|.	b	a	a	a	b	a	a	a	a	b	a	a	a	a	a	b	b	.|.	b	a	b
chr02	15226818	chr02_15226818	G	A	1|1	0|0	SNP	2965	1	chr02_15226818	a	b	b	b	b	b	b	b	a	a	b	b	b	b	a	a	h	a	b	a	a	a	b	a	a	a	a	b	a	a	a	a	a	b	b	b	b	a	b
chr02	15227811	chr02_15227811	C	T	1|1	0|0	SNP	2965	1		a	b	b	b	b	b	b	b	a	a	b	b	b	b	a	a	h	a	b	a	a	a	b	a	a	a	a	b	a	a	a	a	a	b	b	b	b	a	b
chr02	15232151	chr02_15232151	T	C	1|1	0|0	SNP	2965	0.688172	chr02_15232151	a	b	b	.|.	.|.	b	b	b	a	-	.|.	.|.	b	b	a	a	a	.|.	b	.|.	.|.	a	.|.	a	a	.|.	a	.|.	.|.	.|.	a	a	a	b	.|.	b	b	a	.|.
chr02	15236033	chr02_15236033	TAC	T	1|1	0|0	INDEL	2974	0.978495		a	b	b	b	b	b	b	b	a	a	b	b	b	b	a	a	h	.|.	b	a	a	a	b	a	a	a	a	b	a	a	a	a	a	b	b	b	b	a	b
chr02	15299872	chr02_15299872	C	T	1|1	0|0	SNP	2965	0.795699	chr02_15299872	a	b	b	b	b	b	b	b	a	a	b	.|.	b	b	a	a	h	.|.	b	a	.|.	a	b	.|.	a	a	a	b	a	a	a	a	a	.|.	b	b	b	a	b
chr02	15299899	chr02_15299899	TGCAGC	CGCAGT	1|1	0|0	SNPs	2947	0.795699		a	b	b	b	b	b	b	b	a	a	b	.|.	b	b	a	a	h	.|.	b	a	.|.	a	b	.|.	a	a	a	b	a	a	a	a	a	.|.	b	b	b	a	b
chr02	15299935	chr02_15299935	A	G	1|1	0|0	SNP	2965	0.688172		a	b	b	b	b	b	b	b	a	a	b	.|.	b	.|.	a	a	h	.|.	b	a	.|.	a	b	.|.	a	a	a	b	a	a	a	a	a	.|.	.|.	.|.	b	a	b
chr02	15313522	chr02_15313522	A	G	1|1	0|0	SNP	2965	1	chr02_15313522	a	b	b	b	b	b	b	b	a	a	b	b	b	b	a	a	h	a	b	a	a	a	b	a	a	a	a	b	a	a	a	a	a	b	b	b	b	a	b
chr02	15340174	chr02_15340174	C	T	1|1	0|0	SNP	2965	1	chr02_15340174	a	b	b	b	b	b	b	b	a	a	b	b	b	b	a	a	h	h	b	a	a	a	b	a	a	a	a	b	a	a	a	a	a	b	b	b	b	a	b
chr02	15340401	chr02_15340401	C	CT	1|1	0|0	INDEL	2957	0.967742		a	b	b	b	b	b	b	b	a	a	b	b	b	b	a	a	h	h	b	a	a	a	b	.|.	a	a	a	b	a	a	a	a	a	b	b	b	b	a	b
chr02	15771889	chr02_15771889	C	T	1|1	0|0	SNP	2965	1	chr02_15771889	a	b	b	b	b	b	b	b	a	a	b	b	b	b	a	a	h	a	b	a	a	a	b	a	a	a	a	b	a	a	a	a	a	b	b	b	b	a	b
chr02	15771965	chr02_15771965	A	T	1|1	0|0	SNP	2965	1		a	b	b	b	b	b	b	b	a	a	b	b	-	b	a	a	h	a	b	a	a	a	b	a	a	a	a	b	a	a	a	a	a	b	b	b	b	a	b
chr02	15772028	chr02_15772028	TC	T	1|1	0|0	INDEL	2972	0.989247		a	b	b	b	b	b	b	b	a	a	b	b	.|.	b	a	a	h	a	b	a	a	a	b	a	a	a	a	b	a	a	a	a	a	b	b	b	b	a	b
chr02	15772047	chr02_15772047	GA	G	1|1	0|0	INDEL	2957	0.989247		a	b	b	b	b	b	b	b	a	a	b	b	.|.	b	a	a	h	a	b	a	a	a	b	a	a	a	a	b	a	a	a	a	a	b	b	b	b	a	b
chr02	15772084	chr02_15772084	G	A	1|1	0|0	SNP	2965	0.784946		.|.	.|.	b	-	-	.|.	b	b	.|.	a	b	b	b	b	a	a	h	.|.	b	.|.	a	.|.	.|.	.|.	a	a	a	b	.|.	a	a	a	a	.|.	b	b	b	a	b
chr02	15772123	chr02_15772123	G	A	1|1	0|0	SNP	2965	0.784946		.|.	.|.	b	b	b	.|.	b	b	.|.	a	b	b	b	b	a	a	h	.|.	b	.|.	a	.|.	.|.	.|.	a	a	a	b	.|.	a	a	a	a	.|.	b	b	b	a	b
chr02	15791176	chr02_15791176	A	G	1|1	0|0	SNP	2965	0.677419	chr02_15791176	a	b	b	b	b	.|.	b	b	.|.	a	.|.	b	b	b	a	a	a	.|.	.|.	a	.|.	a	.|.	.|.	a	a	a	b	a	.|.	a	.|.	a	a	b	b	b	a	b
chr02	15800251	chr02_15800251	T	C	1|1	0|0	SNP	2965	0.989247	chr02_15800251	a	b	b	b	b	b	b	b	a	a	b	b	b	b	a	a	h	a	b	a	a	a	b	a	a	a	a	b	a	a	a	a	a	a	b	b	b	a	b
chr02	15800277	chr02_15800277	C	T	1|1	0|0	SNP	2965	1		a	b	b	b	b	b	b	b	a	a	b	b	b	b	a	a	h	a	b	a	a	a	b	a	a	a	a	b	a	a	a	a	a	a	b	b	b	a	b
chr02	15800318	chr02_15800318	C	T	1|1	0|0	SNP	2965	1		a	b	b	b	b	b	b	b	a	a	b	b	b	b	a	a	h	a	b	a	a	a	b	a	a	a	a	b	a	a	a	a	a	a	b	b	b	a	b
chr02	15813424	chr02_15813424	T	A	1|1	0|0	SNP	2965	1	chr02_15813424	a	b	b	b	b	b	b	b	a	a	b	b	b	b	a	a	h	a	b	a	a	a	b	a	a	a	a	b	a	a	a	a	a	a	b	b	b	a	b
chr02	15827433	chr02_15827433	C	T	1|1	0|0	SNP	2965	0.451613		a	.|.	a	b	b	.|.	b	.|.	a	a	.|.	.|.	b	.|.	a	a	.|.	.|.	b	a	.|.	a	.|.	.|.	.|.	.|.	.|.	b	a	.|.	a	a	a	a	b	b	b	a	.|.
chr02	15828136	chr02_15828136	CGTCAA	TGTCAG	1|1	0|0	SNPs	2947	0.462366		a	.|.	a	b	b	.|.	b	.|.	a	a	.|.	.|.	b	.|.	a	a	.|.	.|.	b	a	.|.	.|.	.|.	.|.	.|.	.|.	a	b	a	.|.	a	a	a	a	b	b	b	a	.|.
chr02	15828162	chr02_15828162	A	AAT	1|1	0|0	INDEL	2978	0.462366		a	.|.	a	b	b	.|.	b	.|.	a	a	.|.	.|.	b	.|.	a	a	.|.	.|.	b	a	.|.	.|.	.|.	.|.	.|.	.|.	a	b	a	.|.	a	a	a	a	b	b	b	a	.|.
chr02	15828172	chr02_15828172	G	A	1|1	0|0	SNP	2965	0.462366		a	.|.	a	b	b	.|.	b	.|.	a	a	.|.	.|.	b	.|.	a	a	.|.	.|.	b	a	.|.	.|.	.|.	.|.	.|.	.|.	a	b	a	.|.	a	a	a	a	b	b	b	a	.|.
chr02	15867623	chr02_15867623	C	G	1|1	0|0	SNP	2965	0.827957	chr02_15867623	a	.|.	.|.	.|.	.|.	.|.	b	a	a	a	b	.|.	b	b	a	a	h	.|.	b	a	a	a	.|.	a	a	a	a	.|.	a	a	a	a	a	a	b	b	b	a	b
chr02	15868893	chr02_15868893	C	T	1|1	0|0	SNP	2946	0.505376		a	-	.|.	.|.	.|.	-	b	a	.|.	a	.|.	.|.	.|.	.|.	a	a	h	.|.	b	.|.	a	a	.|.	.|.	a	.|.	a	-	.|.	.|.	.|.	.|.	.|.	.|.	.|.	.|.	-	a	.|.
chr02	15998489	chr02_15998489	C	G	1|1	0|0	SNP	2965	0.989247	chr02_15998489	a	b	a	b	b	b	b	a	a	a	b	b	b	b	a	a	h	.|.	b	a	a	a	b	a	a	a	a	b	a	a	a	a	a	a	b	b	a	a	b
chr02	15998813	chr02_15998813	T	C	1|1	0|0	SNP	2965	0.451613		.|.	.|.	a	.|.	.|.	.|.	.|.	a	a	a	.|.	.|.	.|.	b	.|.	a	.|.	.|.	b	.|.	a	a	.|.	a	.|.	.|.	.|.	.|.	a	a	a	.|.	a	.|.	.|.	b	.|.	.|.	b
chr02	16005012	chr02_16005012	C	A	1|1	0|0	SNP	2965	1	chr02_16005012	a	b	a	b	b	b	b	a	a	a	b	b	b	b	a	a	-	a	b	a	a	a	b	a	a	a	a	b	a	a	a	a	a	a	b	b	a	a	b
chr02	16022516	chr02_16022516	T	A	1|1	0|0	SNP	2965	0.430108		.|.	.|.	a	.|.	.|.	.|.	.|.	a	a	a	.|.	.|.	.|.	b	.|.	a	.|.	.|.	.|.	.|.	a	a	.|.	.|.	a	.|.	a	.|.	a	a	a	a	.|.	a	b	.|.	a	.|.	.|.
chr02	16022518	chr02_16022518	CT	C	1|1	0|0	INDEL	2971	0.430108		.|.	.|.	a	.|.	.|.	.|.	.|.	a	a	a	.|.	.|.	.|.	b	.|.	a	.|.	.|.	.|.	.|.	a	a	.|.	.|.	a	.|.	a	.|.	a	a	a	a	.|.	a	b	.|.	a	.|.	.|.
chr02	16022578	chr02_16022578	C	T	1|1	0|0	SNP	2965	0.430108		.|.	.|.	a	.|.	.|.	.|.	.|.	a	a	a	.|.	.|.	.|.	b	.|.	a	.|.	.|.	.|.	.|.	a	a	.|.	.|.	a	.|.	a	.|.	a	a	a	a	.|.	a	b	.|.	a	.|.	.|.
chr02	16082886	chr02_16082886	C	T	1|1	0|0	SNP	2965	0.989247	chr02_16082886	a	b	a	b	b	b	b	a	a	a	b	b	b	b	a	a	h	a	b	a	a	a	b	a	a	a	a	b	a	a	a	a	a	a	b	b	a	a	b
chr02	16083180	chr02_16083180	T	G	1|1	0|0	SNP	2965	0.989247		a	b	a	b	b	b	b	a	a	a	b	b	b	b	a	a	h	a	b	a	a	a	b	a	a	a	a	b	a	a	a	a	a	a	b	b	a	a	b
chr02	16085149	chr02_16085149	A	G	1|1	0|0	SNP	2965	0.44086		.|.	.|.	.|.	.|.	.|.	.|.	.|.	.|.	a	a	.|.	b	.|.	b	a	a	.|.	a	.|.	a	a	.|.	.|.	.|.	.|.	.|.	a	.|.	.|.	a	a	a	a	.|.	.|.	.|.	.|.	.|.	.|.
chr02	16122480	chr02_16122480	G	A	1|1	0|0	SNP	2965	0.774194	chr02_16122480	a	.|.	a	b	b	.|.	b	a	a	a	b	b	b	b	.|.	a	h	.|.	b	a	a	a	b	b	a	a	a	b	a	a	a	a	a	a	.|.	.|.	a	a	b
chr02	16124849	chr02_16124849	T	A	1|1	0|0	SNP	2965	0.709677		a	.|.	a	.|.	.|.	b	b	a	a	a	b	.|.	b	b	a	a	h	.|.	b	.|.	a	a	b	.|.	a	a	a	b	a	a	a	a	a	.|.	b	.|.	a	a	b
chr02	16208068	chr02_16208068	A	G	1|1	0|0	SNP	2965	1	chr02_16208068	a	b	a	b	b	b	b	a	a	a	b	b	b	b	a	a	b	a	b	a	a	b	b	b	a	a	a	b	a	a	a	a	a	a	b	b	a	a	b
chr02	16208892	chr02_16208892	T	C	1|1	0|0	SNP	2965	0.548387		a	b	.|.	.|.	.|.	.|.	b	a	a	a	b	b	.|.	b	a	a	b	.|.	b	a	a	b	.|.	.|.	a	.|.	a	b	a	a	a	a	.|.	.|.	.|.	b	a	a	.|.
chr02	16220315	chr02_16220315	G	A	1|1	0|0	SNP	2965	1	chr02_16220315	a	b	a	b	-	b	b	a	a	a	b	b	b	b	a	a	b	a	b	a	a	b	b	b	a	a	a	b	a	a	a	a	a	a	b	b	a	a	b
chr02	16340369	chr02_16340369	C	G	1|1	0|0	SNP	2965	1	chr02_16340369	a	b	a	b	b	b	b	a	a	a	b	b	b	b	a	a	b	a	b	a	a	b	b	b	a	a	a	b	a	a	a	a	a	a	b	b	a	a	b
chr02	16359073	chr02_16359073	T	C	1|1	0|0	SNP	2965	1	chr02_16359073	a	b	a	b	b	b	b	a	a	a	b	b	b	b	a	a	b	a	b	a	a	b	b	b	a	a	a	b	a	a	a	a	a	a	b	b	a	a	b
chr02	16359276	chr02_16359276	A	G	1|1	0|0	SNP	2965	1		a	b	a	b	b	b	b	a	a	a	b	b	b	b	a	a	b	a	b	a	a	b	b	b	a	a	a	b	a	a	a	a	a	a	b	b	a	a	b
chr02	16801841	chr02_16801841	TCAG	CCGA	1|1	0|0	SNPs	2937	0.548387		a	.|.	a	.|.	b	.|.	.|.	a	b	a	.|.	.|.	b	b	a	a	.|.	.|.	b	a	a	.|.	.|.	b	a	a	a	.|.	.|.	a	a	.|.	.|.	a	.|.	.|.	a	a	.|.
chr02	16801865	chr02_16801865	A	G	1|1	0|0	SNP	2965	0.526882	chr02_16801865	a	.|.	a	.|.	b	.|.	.|.	a	b	a	.|.	.|.	b	b	.|.	a	.|.	.|.	b	a	a	.|.	.|.	b	a	a	a	.|.	.|.	a	.|.	.|.	.|.	a	.|.	.|.	a	a	.|.
chr02	16801891	chr02_16801891	GCG	ACA	1|1	0|0	SNPs	2947	0.505376		a	.|.	a	.|.	b	.|.	.|.	a	b	a	.|.	.|.	b	b	.|.	.|.	.|.	.|.	b	a	a	.|.	.|.	b	a	a	a	.|.	.|.	a	.|.	.|.	.|.	a	.|.	.|.	a	a	.|.
chr02	16862731	chr02_16862731	A	G	1|1	0|0	SNP	2965	1	chr02_16862731	a	b	a	b	b	b	b	a	b	a	b	b	b	b	a	a	b	a	b	a	a	b	b	b	a	a	a	b	a	a	a	a	a	a	b	b	a	a	b
chr02	16863127	chr02_16863127	G	A	1|1	0|0	SNP	2965	0.526882		a	.|.	a	.|.	.|.	.|.	.|.	a	.|.	a	b	.|.	.|.	b	a	a	b	.|.	b	a	a	b	.|.	.|.	.|.	.|.	a	.|.	.|.	a	a	a	.|.	.|.	.|.	.|.	a	a	b
chr02	16870258	chr02_16870258	G	C	1|1	0|0	SNP	2965	0.892473	chr02_16870258	a	b	a	b	.|.	b	b	a	b	a	b	b	b	b	a	a	b	a	b	a	a	b	b	.|.	a	a	a	b	a	a	a	a	a	a	.|.	.|.	a	a	b
chr02	16880759	chr02_16880759	C	T	1|1	0|0	SNP	2965	0.817204	chr02_16880759	a	b	a	b	b	b	b	a	b	.|.	b	b	b	b	.|.	-	b	.|.	b	.|.	a	b	b	b	a	a	a	b	a	.|.	a	a	.|.	.|.	b	b	a	a	b
chr02	16880943	chr02_16880943	A	C	1|1	0|0	SNP	2965	0.849462		a	b	a	b	b	b	b	a	b	.|.	b	b	b	b	.|.	a	b	.|.	b	a	a	b	b	b	a	a	a	b	a	.|.	a	a	.|.	.|.	b	b	a	a	b
chr02	16880970	chr02_16880970	T	G	1|1	0|0	SNP	2965	0.849462		a	b	a	b	b	b	b	a	b	.|.	b	b	b	b	.|.	a	b	.|.	b	a	a	b	b	b	a	a	a	b	a	.|.	a	a	.|.	.|.	b	b	a	a	b
chr02	16940885	chr02_16940885	A	T	1|1	0|0	SNP	2965	0.978495	chr02_16940885	a	b	a	b	b	b	b	a	b	a	b	b	b	b	a	a	b	.|.	b	a	a	b	b	b	a	a	a	b	a	a	a	a	a	a	b	b	a	a	b
chr02	16940895	chr02_16940895	G	T	1|1	0|0	SNP	2965	0.989247		a	b	a	b	b	b	b	a	b	a	b	b	b	b	a	a	b	.|.	b	a	a	b	b	b	a	a	a	b	a	a	a	a	a	a	b	b	a	a	b
chr02	16940902	chr02_16940902	G	A	1|1	0|0	SNP	2965	0.989247		a	b	a	b	b	b	b	a	b	a	b	b	b	b	a	a	b	.|.	b	a	a	b	b	b	a	a	a	b	a	a	a	a	a	a	b	b	a	a	b
chr02	16940939	chr02_16940939	C	A	1|1	0|0	SNP	2965	0.989247		a	b	a	b	b	b	b	a	b	a	b	b	b	b	a	a	b	.|.	b	a	a	b	b	b	a	a	a	b	a	a	a	a	a	a	b	b	a	a	b
chr02	17245064	chr02_17245064	T	C	1|1	0|0	SNP	2965	0.548387	chr02_17245064	a	b	a	b	b	b	.|.	a	.|.	b	.|.	b	.|.	.|.	a	a	b	.|.	.|.	a	a	b	.|.	.|.	a	a	a	b	.|.	a	a	a	a	a	.|.	.|.	a	.|.	.|.
chr02	17258407	chr02_17258407	G	A	1|1	0|0	SNP	2965	0.870968	chr02_17258407	a	.|.	a	.|.	.|.	.|.	b	a	b	b	b	.|.	b	b	a	a	b	.|.	b	a	a	b	.|.	a	a	a	a	b	a	a	a	a	a	a	b	a	a	a	b
chr02	17258493	chr02_17258493	G	C	1|1	0|0	SNP	2965	0.870968		a	.|.	a	.|.	.|.	.|.	b	a	b	b	b	.|.	b	b	a	a	b	.|.	b	a	a	b	.|.	a	a	a	a	b	a	a	a	a	a	a	b	a	a	a	b
chr02	17258538	chr02_17258538	A	T	1|1	0|0	SNP	2965	0.870968		a	.|.	a	.|.	.|.	.|.	b	a	b	b	b	.|.	b	b	a	a	b	.|.	b	a	a	b	.|.	a	a	a	a	b	a	a	a	a	a	a	b	a	a	a	b
chr02	17259559	chr02_17259559	C	A	1|1	0|0	SNP	2965	0.989247		a	b	a	b	b	b	b	a	b	b	b	b	b	b	a	a	b	.|.	b	a	a	b	b	a	a	a	a	b	a	a	a	a	a	a	b	a	a	a	b
chr02	17280336	chr02_17280336	TCAATC	CCAATG	1|1	0|0	SNPs	2947	1		a	b	a	b	b	b	b	a	b	b	b	b	b	b	a	a	b	b	b	a	a	b	b	a	a	a	a	b	a	a	a	a	a	a	b	a	a	a	b
chr02	17302714	chr02_17302714	C	T	1|1	0|0	SNP	2947	0.763441	chr02_17302714	.|.	b	.|.	b	b	b	b	-	b	b	b	b	b	b	.|.	a	b	b	b	.|.	.|.	b	b	.|.	a	.|.	a	b	a	a	a	a	.|.	.|.	b	a	a	a	b
chr02	17365923	chr02_17365923	T	C	1|1	0|0	SNP	2965	0.602151	chr02_17365923	.|.	.|.	.|.	.|.	.|.	.|.	b	a	b	b	.|.	.|.	b	.|.	a	a	b	.|.	b	a	a	b	b	.|.	a	.|.	a	.|.	a	.|.	a	a	a	.|.	b	a	a	a	.|.
chr02	17365950	chr02_17365950	GT	AC	1|1	0|0	SNPs	2947	0.602151		.|.	.|.	.|.	.|.	.|.	.|.	b	a	b	b	.|.	.|.	b	.|.	a	a	b	.|.	b	a	a	b	b	.|.	a	.|.	a	.|.	a	.|.	a	a	a	.|.	b	a	a	a	.|.
chr02	17366072	chr02_17366072	G	A	1|1	0|0	SNP	2828	0.419355		.|.	.|.	.|.	.|.	.|.	.|.	b	.|.	b	b	.|.	.|.	b	.|.	.|.	a	b	.|.	b	a	a	b	.|.	.|.	a	.|.	a	.|.	.|.	.|.	.|.	.|.	a	.|.	.|.	a	a	.|.	.|.
chr02	17411447	chr02_17411447	G	A	1|1	0|0	SNP	2965	1	chr02_17411447	a	b	a	b	b	b	b	a	b	b	b	b	b	b	a	a	b	b	b	a	a	b	b	a	a	a	a	b	a	a	a	a	a	a	b	a	a	a	b
chr02	17611996	chr02_17611996	A	G	1|1	0|0	SNP	2965	0.946237	chr02_17611996	a	b	a	b	b	b	b	a	b	a	b	b	b	b	a	a	b	.|.	b	a	a	b	.|.	a	a	a	a	b	a	b	a	a	a	a	b	a	a	a	b
chr02	17612077	chr02_17612077	C	T	1|1	0|0	SNP	2965	0.924731		a	b	a	b	b	b	b	a	b	a	b	b	b	b	a	a	b	.|.	b	a	a	b	.|.	a	a	a	a	b	a	b	a	a	a	a	b	a	a	a	b
chr02	17612633	chr02_17612633	G	A	1|1	0|0	SNP	2965	0.935484		a	b	a	b	b	b	b	a	b	a	b	b	b	b	a	a	b	.|.	b	a	a	b	.|.	a	a	a	a	b	a	b	a	a	a	a	b	a	a	a	b
chr02	17909599	chr02_17909599	A	G	0|0	1|1	SNP	2965	0.967742		h	h	.|.	h	.|.	.|.	b	b	b	b	b	b	b	b	b	b	b	b	b	b	b	b	b	b	b	b	b	b	b	b	b	b	b	b	b	b	b	b	b
chr02	17909605	chr02_17909605	A	G	0|0	1|1	SNP	2965	0.967742		h	h	.|.	h	.|.	.|.	b	b	b	b	b	b	b	b	b	b	b	b	b	b	b	b	b	b	b	b	b	b	b	b	b	b	b	b	b	b	b	b	b
chr02	17909614	chr02_17909614	C	T	0|0	1|1	SNP	2965	0.967742		h	h	.|.	h	.|.	.|.	b	b	b	b	b	b	b	b	b	b	b	b	b	b	b	b	b	b	b	b	b	b	b	b	b	b	b	b	b	b	b	b	b
chr02	17909624	chr02_17909624	ACT	GCC	0|0	1|1	SNPs	2947	0.967742		h	h	.|.	h	.|.	.|.	b	b	b	b	b	b	b	b	b	b	b	b	b	b	b	b	b	b	b	b	b	b	b	b	b	b	b	b	b	b	b	b	b
chr02	17959389	chr02_17959389	C	T	1|1	0|0	SNP	2965	0.494624		a	b	a	b	b	.|.	.|.	a	.|.	a	.|.	b	b	b	a	a	.|.	.|.	.|.	.|.	a	b	.|.	.|.	a	.|.	.|.	b	.|.	b	a	a	a	.|.	.|.	a	a	.|.	b
chr02	18106941	chr02_18106941	T	G	1|1	0|0	SNP	2965	0.978495	chr02_18106941	a	b	a	b	.|.	b	b	a	b	a	b	b	b	b	a	a	b	.|.	b	a	a	b	b	a	a	a	a	-	a	b	a	a	a	a	b	a	a	a	b
chr02	18144830	chr02_18144830	A	T	1|1	0|0	SNP	2965	0.677419	chr02_18144830	a	.|.	a	.|.	.|.	b	b	a	b	a	.|.	b	.|.	b	a	a	.|.	.|.	b	a	a	b	b	a	a	.|.	a	.|.	a	b	a	a	a	a	.|.	.|.	a	a	b
chr02	18145067	chr02_18145067	TTTAG	ATTAA	1|1	0|0	SNPs	2947	0.763441		.|.	.|.	a	.|.	.|.	.|.	b	a	b	a	b	.|.	b	b	a	a	b	b	b	a	a	.|.	.|.	a	a	a	a	.|.	a	b	a	a	a	a	b	a	a	a	b
chr02	18201748	chr02_18201748	C	CCGACA	1|1	0|0	INDEL	2973	0.924731		a	b	a	b	b	b	b	a	b	a	b	b	b	b	a	a	b	.|.	b	a	a	b	.|.	.|.	a	a	a	b	a	b	a	a	a	a	b	a	a	a	b
chr02	18202612	chr02_18202612	C	G	1|1	0|0	SNP	2965	0.677419	chr02_18202612	a	.|.	.|.	.|.	.|.	.|.	.|.	a	.|.	a	b	b	b	b	a	a	b	.|.	b	a	a	b	b	a	a	a	a	.|.	a	b	a	a	a	.|.	b	.|.	a	.|.	b
chr02	18236192	chr02_18236192	G	C	1|1	0|0	SNP	2965	0.623656	chr02_18236192	a	b	a	.|.	.|.	.|.	b	a	b	a	b	.|.	.|.	b	a	a	b	.|.	.|.	a	a	.|.	.|.	a	a	.|.	a	.|.	a	b	.|.	a	a	a	b	.|.	a	a	b
chr02	18241912	chr02_18241912	T	C	1|1	0|0	SNP	2965	0.989247	chr02_18241912	a	b	a	b	b	b	b	a	b	a	b	b	b	b	a	a	b	.|.	b	a	a	b	b	a	a	a	a	b	a	b	a	a	a	a	b	a	a	a	b
chr02	18248779	chr02_18248779	G	GA	1|1	0|0	INDEL	2970	0.860215		a	.|.	.|.	b	.|.	.|.	b	a	b	a	b	b	b	b	a	a	b	b	b	a	a	b	.|.	.|.	a	a	a	b	a	b	a	a	a	a	b	a	a	a	b
chr02	18268852	chr02_18268852	G	T	1|1	0|0	SNP	2965	0.505376	chr02_18268852	.|.	.|.	.|.	.|.	.|.	.|.	b	a	.|.	a	b	b	.|.	.|.	.|.	a	.|.	.|.	b	a	a	b	.|.	.|.	a	.|.	a	.|.	.|.	.|.	a	a	a	a	.|.	.|.	a	a	b
chr02	18268878	chr02_18268878	T	C	1|1	0|0	SNP	2965	0.505376		.|.	.|.	.|.	.|.	.|.	.|.	b	a	.|.	a	b	b	.|.	.|.	.|.	a	.|.	.|.	b	a	a	b	.|.	.|.	a	.|.	a	.|.	.|.	.|.	a	a	a	a	.|.	.|.	a	a	b
chr02	18766662	chr02_18766662	A	G	0|0	1|1	SNP	2965	0.451613		.|.	.|.	.|.	.|.	.|.	.|.	b	b	b	h	.|.	b	.|.	.|.	a	h	h	.|.	h	.|.	.|.	h	.|.	.|.	h	.|.	h	.|.	b	.|.	h	b	.|.	.|.	h	.|.	b	b	.|.
chr02	18766680	chr02_18766680	A	G	0|0	1|1	SNP	2965	0.451613		.|.	.|.	.|.	.|.	.|.	.|.	b	b	b	h	.|.	b	.|.	.|.	a	h	h	.|.	h	.|.	.|.	h	.|.	.|.	h	.|.	h	.|.	b	.|.	h	b	.|.	.|.	h	.|.	b	b	.|.
chr02	18766689	chr02_18766689	A	G	0|0	1|1	SNP	2965	0.451613		.|.	.|.	.|.	.|.	.|.	.|.	b	b	b	h	.|.	b	.|.	.|.	a	h	h	.|.	h	.|.	.|.	h	.|.	.|.	h	.|.	h	.|.	b	.|.	h	b	.|.	.|.	h	.|.	b	b	.|.
chr02	18814347	chr02_18814347	G	A	1|1	0|0	SNP	2965	1	chr02_18814347	a	b	a	b	b	b	b	a	b	a	b	b	b	b	a	a	b	b	b	a	a	b	b	a	a	a	a	b	a	b	a	a	a	a	b	a	a	a	b
chr02	19088020	chr02_19088020	G	A	1|1	0|0	SNP	2965	1	chr02_19088020	a	b	a	b	b	b	b	a	b	a	b	b	b	b	a	a	b	b	b	a	a	b	b	a	a	a	a	b	a	b	a	a	a	a	-	a	a	a	b
chr02	19148518	chr02_19148518	C	G	1|1	0|0	SNP	1244	0.580645		.|.	b	.|.	b	b	b	b	.|.	b	h	b	b	b	b	-	.|.	b	.|.	b	.|.	.|.	b	b	.|.	-	.|.	.|.	b	.|.	b	.|.	h	.|.	.|.	b	.|.	-	.|.	b
chr02	19148703	chr02_19148703	C	T	1|1	0|0	SNP	1163	0.537634		.|.	b	.|.	b	b	b	b	.|.	b	h	b	b	b	b	.|.	.|.	b	.|.	b	.|.	.|.	b	b	.|.	.|.	.|.	.|.	b	.|.	b	.|.	h	.|.	.|.	b	.|.	.|.	.|.	b
chr02	19149034	chr02_19149034	A	G	1|1	0|0	SNP	2965	1		a	b	a	b	b	b	b	a	b	a	b	b	b	b	a	a	b	b	b	a	a	b	b	a	a	a	a	b	a	b	a	a	a	a	b	a	a	a	b
chr02	19149247	chr02_19149247	G	A	1|1	0|0	SNP	2965	0.989247		a	b	a	b	b	b	b	a	b	a	b	b	b	b	a	a	b	.|.	b	a	a	b	b	a	a	a	a	b	a	b	a	a	a	a	b	a	a	a	b
chr02	19150216	chr02_19150216	G	A	1|1	0|0	SNP	2965	0.967742		a	b	a	b	b	b	b	a	b	a	b	b	b	b	a	a	b	.|.	b	a	a	b	b	a	a	a	a	b	a	.|.	a	a	a	a	b	a	a	a	b
chr02	19150486	chr02_19150486	A	G	1|1	0|0	SNP	2965	0.989247		a	b	a	b	b	b	b	a	b	a	b	b	b	b	a	a	b	.|.	b	a	a	b	b	a	a	a	a	b	a	b	a	a	a	a	b	a	a	a	b
chr02	19150522	chr02_19150522	G	A	1|1	0|0	SNP	2965	0.989247		a	b	a	b	b	b	b	a	b	a	b	b	b	b	a	a	b	.|.	b	a	a	b	b	a	a	a	a	b	a	b	a	a	a	a	b	a	a	a	b
chr02	19175524	chr02_19175524	A	C	1|1	0|0	SNP	2965	0.978495	chr02_19175524	a	b	a	.|.	b	b	b	a	b	a	b	b	b	b	a	a	b	.|.	b	a	a	b	b	a	a	a	a	b	a	b	a	a	a	a	b	a	a	a	b
chr02	19199522	chr02_19199522	G	A	1|1	0|0	SNP	2965	1	chr02_19199522	a	b	a	b	b	b	b	a	b	a	b	b	b	b	a	a	b	b	b	a	a	b	b	a	a	a	a	b	a	b	a	a	a	a	b	a	a	a	b
chr02	19219246	chr02_19219246	T	TAA	1|1	0|0	INDEL	2930	0.978495		.|.	b	.|.	b	b	b	b	a	b	a	b	b	b	b	a	a	b	b	b	a	a	b	b	a	a	a	a	b	a	b	a	a	a	a	b	a	a	a	b
chr02	19244144	chr02_19244144	G	A	1|1	0|0	SNP	2965	0.591398	chr02_19244144	a	.|.	a	h	.|.	.|.	.|.	a	h	a	.|.	.|.	.|.	.|.	a	a	.|.	.|.	h	.|.	a	h	.|.	a	a	a	a	.|.	a	.|.	a	a	a	a	h	a	a	a	b
chr02	19244221	chr02_19244221	C	T	1|1	0|0	SNP	2965	0.591398		a	.|.	a	h	.|.	.|.	.|.	a	h	a	.|.	.|.	.|.	.|.	a	a	.|.	.|.	h	.|.	a	h	.|.	a	a	a	a	.|.	a	.|.	a	a	a	a	h	a	a	a	b
chr02	19244511	chr02_19244511	C	T	1|1	0|0	SNP	2965	0.602151		a	.|.	a	h	.|.	.|.	.|.	a	h	a	.|.	.|.	.|.	.|.	a	a	.|.	.|.	h	.|.	a	h	.|.	a	a	a	a	.|.	a	.|.	a	a	a	a	h	a	a	a	b
chr02	19244521	chr02_19244521	C	A	1|1	0|0	SNP	2965	0.602151		a	.|.	a	h	.|.	.|.	.|.	a	h	a	.|.	.|.	.|.	.|.	a	a	.|.	.|.	h	.|.	a	h	.|.	a	a	a	a	.|.	a	.|.	a	a	a	a	h	a	a	a	b
chr02	19244555	chr02_19244555	G	A	1|1	0|0	SNP	2965	0.602151		a	.|.	a	h	.|.	.|.	.|.	a	h	a	.|.	.|.	.|.	.|.	a	a	.|.	.|.	h	.|.	a	h	.|.	a	a	a	a	.|.	a	.|.	a	a	a	a	h	a	a	a	b
chr02	19273634	chr02_19273634	T	C	1|1	0|0	SNP	2965	0.677419	chr02_19273634	a	b	a	b	.|.	b	.|.	a	.|.	a	b	b	.|.	b	.|.	a	b	.|.	b	a	.|.	b	.|.	.|.	a	.|.	a	-	a	b	.|.	a	a	a	.|.	.|.	a	a	b
chr02	19278770	chr02_19278770	T	C	1|1	0|0	SNP	2965	1	chr02_19278770	a	b	a	b	b	b	b	a	b	a	b	b	b	b	a	a	b	b	b	a	a	b	b	a	a	a	a	b	a	b	a	a	a	a	b	a	a	a	b
chr02	19279403	chr02_19279403	GA	G	1|1	0|0	INDEL	2983	0.989247		a	b	a	b	b	b	b	a	b	a	b	b	b	b	a	a	b	.|.	b	a	a	b	b	a	a	a	a	b	a	b	a	a	a	a	b	a	a	a	b
chr02	20358218	chr02_20358218	A	G	1|1	0|0	SNP	2965	0.655914	chr02_20358218	.|.	.|.	a	b	b	b	.|.	a	b	a	.|.	b	b	b	.|.	a	b	.|.	b	a	a	b	b	.|.	.|.	a	a	.|.	.|.	b	a	a	a	a	b	.|.	a	.|.	b
chr02	20621635	chr02_20621635	G	A	1|1	0|0	SNP	2954	0.462366		.|.	b	a	.|.	.|.	.|.	.|.	a	.|.	a	.|.	.|.	.|.	b	a	a	.|.	.|.	b	.|.	.|.	b	.|.	.|.	a	.|.	a	.|.	.|.	.|.	a	a	.|.	.|.	b	a	a	.|.	.|.
chr02	20622236	chr02_20622236	T	C	1|1	0|0	SNP	2946	0.526882	chr02_20622236	.|.	b	a	b	b	b	.|.	a	.|.	.|.	b	b	b	.|.	.|.	a	b	.|.	b	.|.	a	b	b	a	a	.|.	a	.|.	.|.	.|.	.|.	a	.|.	.|.	b	.|.	a	a	.|.
chr02	20622253	chr02_20622253	T	G	1|1	0|0	SNP	2965	0.591398		a	b	a	b	b	b	.|.	a	.|.	a	.|.	b	b	.|.	.|.	a	b	.|.	b	.|.	a	b	.|.	a	a	a	a	.|.	.|.	.|.	a	a	a	.|.	.|.	.|.	a	a	.|.
chr02	20622283	chr02_20622283	A	G	1|1	0|0	SNP	2965	0.537634		a	b	a	b	b	b	.|.	a	.|.	a	.|.	b	b	.|.	.|.	.|.	b	.|.	b	.|.	a	b	.|.	a	a	a	a	.|.	.|.	.|.	a	a	.|.	.|.	.|.	.|.	a	a	.|.
chr02	20622616	chr02_20622616	G	A	1|1	0|0	SNP	2784	0.569892		a	.|.	a	b	.|.	.|.	.|.	a	.|.	a	.|.	b	b	.|.	a	a	.|.	.|.	b	a	.|.	b	.|.	.|.	a	.|.	a	.|.	a	.|.	a	.|.	a	a	.|.	a	a	a	.|.
chr02	20622631	chr02_20622631	A	G	1|1	0|0	SNP	2965	0.548387		a	-	a	.|.	.|.	.|.	.|.	a	.|.	a	-	-	.|.	.|.	a	a	-	.|.	b	a	.|.	.|.	.|.	.|.	a	.|.	a	.|.	a	.|.	a	.|.	a	a	.|.	a	a	a	.|.
chr02	20779094	chr02_20779094	T	G	1|1	0|0	SNP	2965	0.989247	chr02_20779094	a	b	a	b	b	b	b	a	b	a	b	b	b	b	a	a	b	b	b	a	a	b	b	a	a	a	a	b	a	b	a	a	a	a	b	a	a	a	b
chr02	20786772	chr02_20786772	CT	C	1|1	0|0	INDEL	2951	1		a	b	a	b	b	b	b	a	b	a	b	b	b	b	a	a	b	b	b	a	a	b	b	a	a	a	a	b	a	b	a	a	a	a	b	a	a	a	b
chr02	20787019	chr02_20787019	C	A	1|1	0|0	SNP	2965	0.537634	chr02_20787019	a	b	a	b	.|.	.|.	.|.	.|.	b	a	.|.	b	b	b	a	a	b	.|.	.|.	a	a	b	b	.|.	a	.|.	a	.|.	a	b	a	a	.|.	.|.	.|.	.|.	a	a	b
chr02	20871319	chr02_20871319	CCCGAA	TCCGAG	1|1	0|0	SNPs	2947	1		a	b	a	b	b	b	b	a	b	a	b	b	b	b	a	-	b	b	b	a	a	b	b	a	a	a	a	b	a	b	a	a	a	a	b	a	a	a	b
chr02	20871367	chr02_20871367	C	CG	1|1	0|0	INDEL	2965	1		a	b	a	b	b	b	b	a	b	a	b	b	b	b	a	a	b	b	b	a	a	b	b	a	a	a	a	b	a	b	a	a	a	a	b	a	a	a	b
chr02	20871409	chr02_20871409	T	G	1|1	0|0	SNP	2965	1	chr02_20871409	a	b	a	b	b	b	b	a	b	a	b	b	b	b	a	a	b	b	b	a	a	b	b	a	a	a	a	b	a	b	a	a	a	a	b	a	a	a	b
chr02	20872666	chr02_20872666	C	T	1|1	0|0	SNP	2965	0.849462		.|.	.|.	.|.	.|.	.|.	.|.	b	a	b	a	b	b	.|.	b	a	a	b	.|.	b	.|.	a	b	b	a	a	a	a	b	a	b	a	a	a	a	b	a	a	a	b
chr02	20885616	chr02_20885616	T	G	1|1	0|0	SNP	2965	1	chr02_20885616	a	b	a	b	b	b	b	a	b	a	b	b	b	b	a	a	b	b	b	a	a	b	b	a	a	a	a	b	a	b	a	a	a	a	b	a	a	a	b
chr02	20885622	chr02_20885622	G	A	1|1	0|0	SNP	2965	1		a	b	a	b	b	b	b	a	b	a	b	b	b	b	a	a	b	b	b	a	a	b	b	a	a	a	a	b	a	b	a	a	a	a	b	a	a	a	b
chr02	20888236	chr02_20888236	G	A	1|1	0|0	SNP	2965	0.44086		a	.|.	a	b	b	b	.|.	.|.	.|.	.|.	b	.|.	b	.|.	.|.	a	.|.	.|.	.|.	a	a	.|.	.|.	.|.	a	a	a	.|.	a	.|.	.|.	.|.	.|.	a	b	.|.	a	.|.	.|.
chr02	20908436	chr02_20908436	C	T	1|1	0|0	SNP	2965	1	chr02_20908436	a	b	a	b	b	b	b	a	b	a	b	b	b	b	a	a	b	b	b	a	a	b	b	a	a	a	a	b	a	b	a	a	a	a	b	a	a	a	b
chr02	20952828	chr02_20952828	G	A	1|1	0|0	SNP	2965	0.741935	chr02_20952828	a	b	a	.|.	.|.	b	b	a	.|.	a	b	b	b	b	.|.	a	b	.|.	b	a	a	.|.	b	.|.	a	a	a	b	a	.|.	a	a	.|.	a	b	.|.	a	.|.	b
chr02	20952927	chr02_20952927	T	C	1|1	0|0	SNP	2965	0.731183		a	b	.|.	.|.	.|.	b	b	a	.|.	a	b	b	b	b	.|.	a	b	.|.	b	a	a	.|.	b	.|.	a	a	a	b	a	.|.	a	a	.|.	a	b	.|.	a	.|.	b
chr02	21062831	chr02_21062831	A	G	1|1	0|0	SNP	461	0.526882	chr02_21062831	.|.	b	.|.	b	b	b	b	.|.	b	-	b	b	b	b	.|.	.|.	b	.|.	b	.|.	h	b	.|.	.|.	.|.	.|.	-	b	.|.	b	.|.	.|.	.|.	.|.	b	.|.	h	-	b
chr02	21062956	chr02_21062956	G	A	1|1	0|0	SNP	411	0.526882		h	b	.|.	b	b	b	b	.|.	b	.|.	b	b	b	b	.|.	-	b	b	b	h	h	b	b	.|.	.|.	.|.	.|.	b	.|.	b	.|.	.|.	-	.|.	b	.|.	h	.|.	b
chr02	21062970	chr02_21062970	G	A	1|1	0|0	SNP	413	0.473118		h	b	.|.	b	b	b	b	.|.	b	.|.	b	b	b	b	.|.	.|.	b	b	b	h	.|.	b	b	.|.	.|.	.|.	.|.	b	.|.	b	.|.	.|.	.|.	.|.	b	.|.	.|.	.|.	b
chr02	21062981	chr02_21062981	A	G	1|1	0|0	SNP	406	0.483871		h	b	.|.	b	b	b	b	.|.	b	.|.	b	b	b	b	.|.	.|.	b	b	b	h	.|.	b	b	.|.	.|.	.|.	.|.	b	.|.	b	.|.	.|.	.|.	.|.	b	.|.	.|.	.|.	b
chr02	21063059	chr02_21063059	A	G	1|1	0|0	SNP	120	0.462366		.|.	b	.|.	b	b	b	b	.|.	b	-	b	b	b	b	.|.	.|.	b	b	b	.|.	.|.	b	b	.|.	.|.	.|.	.|.	b	.|.	b	.|.	.|.	.|.	.|.	b	.|.	.|.	.|.	b
chr02	21090070	chr02_21090070	T	C	1|1	0|0	SNP	2965	0.451613		a	.|.	a	.|.	.|.	.|.	.|.	a	.|.	.|.	.|.	.|.	.|.	.|.	.|.	a	.|.	.|.	.|.	a	a	.|.	.|.	.|.	a	a	a	.|.	a	.|.	.|.	a	.|.	.|.	.|.	a	a	a	.|.
chr02	21090414	chr02_21090414	T	G	1|1	0|0	SNP	2965	0.827957	chr02_21090414	a	b	a	b	b	b	b	a	b	a	b	b	b	.|.	.|.	a	b	.|.	b	a	a	b	b	a	a	a	a	b	a	b	a	a	a	a	.|.	.|.	a	a	b
chr02	21095428	chr02_21095428	AGT	A	1|1	0|0	INDEL	2967	0.83871		a	b	a	b	.|.	b	b	a	b	a	b	b	.|.	b	.|.	a	b	.|.	b	a	a	b	b	a	a	a	a	b	a	b	a	a	a	a	b	a	a	a	b
chr02	21095458	chr02_21095458	T	TGGA	1|1	0|0	INDEL	2970	0.72043		a	b	a	b	.|.	b	b	a	b	a	b	b	.|.	b	.|.	a	b	.|.	b	.|.	.|.	b	b	a	a	a	a	b	a	b	a	a	.|.	a	b	a	a	a	b
chr02	21104877	chr02_21104877	T	TC	1|1	0|0	INDEL	2936	0.849462		a	.|.	a	.|.	.|.	.|.	h	a	.|.	a	b	b	b	b	a	a	b	.|.	b	a	a	.|.	b	.|.	a	.|.	a	b	a	b	a	a	a	a	b	a	a	a	b
chr02	21104969	chr02_21104969	C	T	1|1	0|0	SNP	2965	0.849462	chr02_21104969	a	.|.	a	.|.	.|.	.|.	h	a	.|.	a	b	b	b	b	a	a	b	.|.	b	a	a	.|.	b	.|.	a	.|.	a	b	a	b	a	a	a	a	b	a	a	a	b
chr02	21105417	chr02_21105417	G	A	1|1	0|0	SNP	2965	0.731183		a	b	a	b	b	b	b	a	b	.|.	b	b	b	b	.|.	a	b	.|.	b	a	a	b	b	.|.	a	a	a	b	a	.|.	a	a	a	.|.	.|.	.|.	a	a	.|.
chr02	21105442	chr02_21105442	C	T	1|1	0|0	SNP	2965	0.731183		a	b	a	b	b	b	b	a	b	.|.	b	b	b	b	.|.	a	b	.|.	b	a	a	b	b	.|.	a	a	a	b	a	.|.	a	a	a	.|.	.|.	.|.	a	a	.|.
chr02	21155204	chr02_21155204	T	A	1|1	0|0	SNP	2965	0.752688	chr02_21155204	a	b	a	b	b	b	b	.|.	b	a	.|.	b	b	.|.	a	a	b	.|.	b	a	a	b	b	.|.	a	a	a	b	a	.|.	a	a	a	a	b	a	a	a	b
chr02	21160629	chr02_21160629	G	A	1|1	0|0	SNP	2965	0.956989	chr02_21160629	a	b	a	b	b	b	b	a	b	a	b	b	-	b	a	a	b	.|.	b	a	a	b	b	.|.	a	a	a	b	a	.|.	a	a	a	a	b	a	a	a	b
chr02	21188791	chr02_21188791	C	T	1|1	0|0	SNP	2965	0.946237	chr02_21188791	a	b	a	b	.|.	b	b	a	b	a	b	b	b	b	a	a	b	.|.	b	a	a	b	b	a	a	.|.	a	b	a	b	a	a	a	a	b	a	a	a	b
chr02	21208807	chr02_21208807	G	A	1|1	0|0	SNP	2965	0.784946	chr02_21208807	a	b	a	.|.	b	b	b	a	b	a	b	b	b	b	.|.	a	b	.|.	b	a	a	b	.|.	.|.	a	a	a	b	a	.|.	a	a	.|.	a	b	a	a	a	.|.
chr02	21208966	chr02_21208966	T	C	1|1	0|0	SNP	2965	0.806452		a	b	a	.|.	b	b	b	a	b	a	b	b	b	b	.|.	a	b	.|.	b	a	a	b	.|.	.|.	a	a	a	b	-	.|.	a	a	.|.	a	b	a	a	a	.|.
chr02	21215263	chr02_21215263	G	A	1|1	0|0	SNP	2965	0.849462	chr02_21215263	a	b	a	b	b	b	b	a	b	a	b	b	b	-	a	a	b	.|.	b	a	a	b	b	.|.	a	.|.	a	b	a	b	a	a	a	.|.	b	a	a	a	b
chr02	21228534	chr02_21228534	C	T	1|1	0|0	SNP	2965	1	chr02_21228534	a	b	a	b	b	b	b	a	b	a	b	b	b	b	a	a	b	b	b	a	a	b	b	a	a	a	a	b	a	b	a	a	a	a	b	a	a	a	b
chr02	21256283	chr02_21256283	C	G	1|1	0|0	SNP	2965	0.860215	chr02_21256283	a	b	a	b	b	b	b	a	b	a	b	b	b	b	.|.	a	b	b	b	a	a	b	b	a	a	.|.	a	b	.|.	b	a	a	.|.	a	b	a	a	.|.	b
chr02	21256818	chr02_21256818	G	A	1|1	0|0	SNP	2965	0.806452		a	b	a	-	b	b	b	a	b	a	b	.|.	b	.|.	.|.	a	b	.|.	b	a	a	b	b	.|.	a	a	a	b	a	.|.	a	a	a	a	b	.|.	a	a	.|.
chr02	21257319	chr02_21257319	C	T	1|1	0|0	SNP	2965	1		a	b	a	b	b	b	b	a	b	a	b	b	b	b	a	a	b	b	b	a	a	b	b	a	a	a	a	b	a	b	a	a	a	a	b	a	a	a	b
chr02	21257416	chr02_21257416	C	A	1|1	0|0	SNP	2965	1		a	b	a	b	b	b	b	a	b	a	b	b	b	b	a	a	b	b	b	a	a	b	b	a	a	a	a	b	a	b	a	a	a	a	b	a	a	a	b
chr02	21312314	chr02_21312314	A	C	1|1	0|0	SNP	930	0.430108		.|.	b	a	b	b	b	b	.|.	b	.|.	b	b	b	b	.|.	.|.	b	.|.	b	.|.	.|.	b	b	.|.	.|.	.|.	.|.	b	h	b	.|.	.|.	.|.	.|.	b	.|.	h	.|.	b
chr02	21312375	chr02_21312375	G	A	1|1	0|0	SNP	1013	0.430108		.|.	b	a	b	b	b	b	.|.	b	.|.	b	b	b	b	.|.	.|.	b	.|.	b	.|.	.|.	b	b	.|.	.|.	.|.	.|.	b	h	b	.|.	.|.	.|.	.|.	b	.|.	h	.|.	b
chr02	21424754	chr02_21424754	G	A	1|1	0|0	SNP	2965	1	chr02_21424754	a	b	a	b	b	b	b	a	b	a	b	b	b	b	a	a	b	b	b	a	a	b	b	a	a	a	a	b	a	b	a	a	a	a	b	a	a	a	b
chr02	21425442	chr02_21425442	T	C	1|1	0|0	SNP	2965	1		a	b	a	b	b	b	b	a	b	a	b	b	b	b	a	a	b	b	b	a	a	b	b	a	a	a	a	b	a	b	a	a	a	a	b	a	a	a	b
chr02	21428912	chr02_21428912	C	T	1|1	0|0	SNP	2965	1		a	b	a	b	b	b	b	a	b	a	b	b	b	b	a	a	b	b	b	a	a	b	b	a	a	a	a	b	a	b	a	a	a	a	b	a	a	a	b
chr02	21527966	chr02_21527966	G	A	1|1	0|0	SNP	2965	1	chr02_21527966	a	b	a	b	b	b	b	a	b	a	b	b	b	b	a	a	b	b	b	a	a	b	b	a	a	a	a	b	a	b	a	a	a	a	b	a	a	a	b
chr02	21537604	chr02_21537604	A	G	1|1	0|0	SNP	2965	0.989247	chr02_21537604	a	b	a	b	b	b	b	a	b	a	b	b	b	b	a	a	b	.|.	b	a	a	b	b	a	a	a	a	b	a	b	a	a	a	a	b	a	a	a	b
chr02	21537614	chr02_21537614	T	C	1|1	0|0	SNP	2965	0.989247		a	b	a	b	b	b	b	a	b	a	b	b	b	b	a	a	b	.|.	b	a	a	b	b	a	a	a	a	b	a	b	a	a	a	a	b	a	a	a	b
chr02	21542133	chr02_21542133	A	G	1|1	0|0	SNP	2965	0.989247		a	b	a	b	b	b	b	a	b	a	b	b	b	b	a	a	b	.|.	b	a	a	b	b	a	a	a	a	b	a	b	a	a	a	a	b	a	a	a	b
chr02	21542173	chr02_21542173	G	A	1|1	0|0	SNP	2965	0.989247		a	b	a	b	b	b	b	a	b	a	b	b	b	b	a	a	b	.|.	b	a	a	b	b	a	a	a	a	b	a	b	a	a	a	a	b	a	a	a	b
chr02	21542442	chr02_21542442	T	C	1|1	0|0	SNP	2965	0.989247		a	b	a	b	b	b	b	a	b	a	b	b	b	b	a	a	b	.|.	b	a	a	b	b	a	a	a	a	b	a	b	a	a	a	a	b	a	a	a	b
chr02	21740410	chr02_21740410	C	T	1|1	0|0	SNP	2965	0.483871		.|.	.|.	a	.|.	b	.|.	b	a	.|.	a	.|.	-	.|.	b	a	a	.|.	.|.	b	a	.|.	b	.|.	.|.	a	.|.	a	b	a	.|.	a	a	.|.	a	.|.	a	a	.|.	.|.
chr02	21998866	chr02_21998866	T	A	1|1	0|0	SNP	2965	0.634409	chr02_21998866	a	b	a	b	.|.	-	.|.	a	b	a	.|.	b	.|.	b	a	a	b	.|.	.|.	a	a	b	.|.	a	a	a	a	.|.	a	.|.	a	a	a	a	.|.	.|.	a	a	.|.
chr02	22015126	chr02_22015126	T	C	1|1	0|0	SNP	2965	0.924731	chr02_22015126	a	b	a	b	b	b	b	a	b	a	b	b	b	b	a	a	b	.|.	b	a	a	b	b	a	a	a	a	b	.|.	b	a	a	a	a	b	a	a	a	b
chr02	22137464	chr02_22137464	T	C	1|1	0|0	SNP	2965	0.473118		.|.	.|.	a	.|.	-	.|.	.|.	a	.|.	a	b	.|.	b	b	.|.	a	.|.	.|.	b	a	.|.	.|.	b	a	a	.|.	a	.|.	.|.	b	a	a	.|.	.|.	.|.	.|.	a	a	b
chr02	22172363	chr02_22172363	T	C	1|1	0|0	SNP	2965	0.591398	chr02_22172363	a	b	.|.	.|.	b	b	.|.	.|.	b	a	b	b	.|.	b	a	a	b	.|.	b	a	a	b	b	.|.	.|.	.|.	.|.	.|.	a	b	a	a	a	a	.|.	.|.	a	a	b
chr02	22264018	chr02_22264018	A	G	1|1	0|0	SNP	2965	0.763441	chr02_22264018	.|.	b	a	.|.	.|.	.|.	b	a	b	a	b	b	b	b	a	a	.|.	.|.	b	a	a	.|.	b	a	a	.|.	a	b	.|.	b	a	.|.	a	a	.|.	a	a	a	b
chr02	22301753	chr02_22301753	T	A	1|1	0|0	SNP	2619	0.419355		a	.|.	a	.|.	.|.	.|.	.|.	a	.|.	.|.	.|.	b	.|.	.|.	.|.	a	.|.	.|.	b	.|.	a	b	.|.	.|.	a	a	a	.|.	a	.|.	a	a	.|.	.|.	.|.	.|.	a	a	.|.
chr02	22458799	chr02_22458799	T	G	1|1	0|0	SNP	2965	0.612903	chr02_22458799	a	.|.	.|.	.|.	.|.	.|.	.|.	b	.|.	a	b	b	.|.	b	.|.	a	b	b	b	.|.	a	b	.|.	a	a	.|.	a	.|.	a	b	a	a	a	.|.	b	.|.	a	a	b
chr02	22460871	chr02_22460871	T	C	1|1	0|0	SNP	2965	0.935484		a	.|.	a	b	.|.	b	b	b	b	a	b	b	b	b	a	a	b	.|.	b	a	a	b	b	a	a	a	a	b	a	b	a	a	a	a	b	a	a	a	b
chr02	22460902	chr02_22460902	T	C	1|1	0|0	SNP	2965	0.935484		a	.|.	a	b	.|.	b	b	b	b	a	b	b	b	b	a	a	b	.|.	b	a	a	b	b	a	a	a	a	b	a	b	a	a	a	a	b	a	a	a	b
chr02	22460924	chr02_22460924	C	T	1|1	0|0	SNP	2965	0.935484		a	.|.	a	b	.|.	b	b	b	b	a	b	b	b	b	a	a	b	.|.	b	a	a	b	b	a	a	a	a	b	a	b	a	a	a	a	b	a	a	a	b
chr02	22484093	chr02_22484093	G	A	1|1	0|0	SNP	2965	0.989247	chr02_22484093	a	b	a	b	b	b	b	b	b	a	b	b	a	b	a	a	b	.|.	b	a	a	b	b	a	a	a	a	b	a	b	a	a	a	a	b	a	a	a	b
chr02	22484366	chr02_22484366	C	T	1|1	0|0	SNP	2965	0.913978		a	b	a	b	.|.	b	b	b	b	a	b	b	a	-	a	a	b	.|.	b	a	a	b	b	a	a	a	a	b	a	b	a	a	a	a	.|.	a	a	a	b
chr02	22518871	chr02_22518871	T	C	1|1	0|0	SNP	2965	1	chr02_22518871	a	b	a	b	b	b	b	b	b	a	b	b	a	b	a	a	b	b	b	a	a	b	b	a	a	a	a	b	a	b	a	a	a	a	b	a	a	a	b
chr02	22519080	chr02_22519080	G	T	1|1	0|0	SNP	2965	1		a	b	a	b	b	b	b	b	b	a	b	b	a	b	a	a	b	b	b	a	a	b	b	a	a	a	a	b	a	b	a	a	a	a	b	a	a	a	b
chr02	22519591	chr02_22519591	CA	C	1|1	0|0	INDEL	2986	0.967742		a	b	-	b	-	b	b	b	b	a	b	b	a	b	a	a	b	.|.	b	a	a	b	b	a	a	a	a	b	a	b	a	a	a	a	b	a	a	a	b
chr02	22535623	chr02_22535623	CA	C	1|1	0|0	INDEL	2986	0.924731		a	b	a	b	b	b	b	b	b	a	.|.	b	a	b	a	a	b	.|.	h	a	a	b	b	a	a	.|.	a	b	a	b	a	a	a	a	b	a	a	a	b
chr02	22535633	chr02_22535633	G	T	1|1	0|0	SNP	2965	0.935484	chr02_22535633	a	b	a	b	b	b	b	b	b	a	-	b	a	b	a	a	b	.|.	h	a	a	b	b	a	a	.|.	a	b	a	b	a	a	a	a	b	a	a	a	b
chr02	22539075	chr02_22539075	G	A	1|1	0|0	SNP	2965	1		a	b	a	b	b	b	b	b	b	a	b	b	a	b	a	a	b	b	b	a	a	b	b	a	a	a	a	b	a	b	a	a	a	a	b	a	a	a	b
chr02	22666972	chr02_22666972	T	C	1|1	0|0	SNP	2965	0.483871		a	.|.	a	b	.|.	.|.	.|.	b	.|.	.|.	.|.	.|.	a	.|.	a	-	.|.	.|.	.|.	.|.	.|.	.|.	b	.|.	a	a	a	.|.	a	b	a	a	a	a	b	a	a	a	b
chr02	22707616	chr02_22707616	T	C	1|1	0|0	SNP	2965	0.763441	chr02_22707616	a	.|.	a	b	.|.	.|.	b	b	b	a	b	.|.	a	b	a	a	b	b	b	a	a	b	.|.	a	a	a	a	b	a	b	a	a	.|.	a	.|.	a	a	a	b
chr02	22707953	chr02_22707953	C	G	1|1	0|0	SNP	2965	0.763441		-	.|.	a	b	.|.	.|.	b	b	b	a	b	.|.	a	b	a	a	b	b	b	a	a	b	.|.	a	a	a	a	b	a	b	a	a	.|.	a	.|.	a	a	a	b
chr02	22712700	chr02_22712700	A	T	1|1	0|0	SNP	2965	0.989247	chr02_22712700	a	b	a	b	b	b	b	b	b	a	b	b	a	b	a	a	b	.|.	b	a	a	b	b	a	a	a	a	b	a	b	a	a	a	a	b	a	a	a	b
chr02	22731091	chr02_22731091	C	T	1|1	0|0	SNP	2965	0.989247	chr02_22731091	a	b	a	b	b	b	b	b	b	a	b	b	a	b	a	a	b	.|.	b	a	a	b	b	a	a	a	a	b	a	b	a	a	a	a	b	a	a	a	b
chr02	22741895	chr02_22741895	C	G	1|1	0|0	SNP	2965	0.989247	chr02_22741895	a	b	a	b	b	b	b	b	b	a	b	b	a	b	a	a	b	.|.	b	a	a	b	b	a	a	a	a	b	a	b	a	a	a	a	b	a	a	a	b
chr02	22742017	chr02_22742017	T	C	1|1	0|0	SNP	2965	0.924731		.|.	b	a	b	.|.	b	b	b	b	a	b	b	a	b	a	a	b	.|.	b	a	a	b	b	a	a	a	a	b	a	b	a	a	a	a	b	a	a	a	b
chr02	22763551	chr02_22763551	G	A	1|1	0|0	SNP	2965	0.827957	chr02_22763551	a	b	a	b	.|.	b	b	b	b	a	b	b	.|.	b	.|.	a	.|.	.|.	b	a	a	b	.|.	a	a	a	a	b	a	b	a	a	.|.	a	b	a	a	a	b
chr02	22763586	chr02_22763586	G	A	1|1	0|0	SNP	2965	0.827957		a	b	a	b	.|.	b	b	b	b	a	b	b	.|.	b	.|.	a	.|.	.|.	b	a	a	b	.|.	a	a	a	a	b	a	b	a	a	.|.	a	b	a	a	a	b
chr02	22769632	chr02_22769632	A	G	1|1	0|0	SNP	1877	0.430108		.|.	.|.	a	b	.|.	b	.|.	.|.	.|.	a	.|.	.|.	a	.|.	a	.|.	.|.	.|.	b	.|.	a	b	.|.	.|.	a	.|.	a	b	a	.|.	a	a	.|.	.|.	b	.|.	a	.|.	.|.
chr02	22922223	chr02_22922223	A	C	1|1	0|0	SNP	2965	0.655914	chr02_22922223	.|.	.|.	a	b	.|.	.|.	.|.	b	b	a	.|.	.|.	a	b	a	a	.|.	.|.	.|.	a	a	b	.|.	a	a	.|.	a	.|.	.|.	b	a	a	a	a	b	.|.	a	a	b
chr02	22971154	chr02_22971154	T	A	1|1	0|0	SNP	2965	1	chr02_22971154	a	b	a	b	b	b	b	b	b	a	b	b	a	b	a	a	b	b	b	a	a	b	b	a	a	a	a	b	a	b	a	a	a	a	b	a	a	a	b
chr02	22971273	chr02_22971273	G	A	1|1	0|0	SNP	2965	0.892473		a	b	a	.|.	.|.	b	b	b	b	a	b	b	a	b	a	a	b	.|.	b	a	a	b	b	.|.	a	a	a	b	a	b	a	a	a	a	b	a	a	a	b
chr02	23479910	chr02_23479910	T	C	1|1	0|0	SNP	2965	0.924731	chr02_23479910	a	b	a	b	b	b	b	b	b	a	b	b	a	b	a	a	b	.|.	b	a	a	b	b	a	b	a	a	b	a	.|.	a	a	a	a	b	a	a	a	b
chr02	23537792	chr02_23537792	A	G	1|1	0|0	SNP	2965	0.870968	chr02_23537792	a	b	a	.|.	b	.|.	.|.	b	b	a	b	b	a	b	a	a	b	b	b	.|.	a	b	b	a	.|.	a	a	.|.	a	b	a	a	a	a	b	a	a	a	b
chr02	23537820	chr02_23537820	T	C	1|1	0|0	SNP	2965	0.870968		a	b	a	.|.	b	.|.	.|.	b	b	a	b	b	a	b	a	a	b	b	b	.|.	a	b	b	a	.|.	a	a	.|.	a	b	a	a	a	a	b	a	a	a	b
chr02	23537833	chr02_23537833	A	G	1|1	0|0	SNP	2965	0.870968		a	b	a	.|.	b	.|.	.|.	b	b	a	b	b	a	b	a	a	b	b	b	.|.	a	b	b	a	.|.	a	a	.|.	a	b	a	a	a	a	b	a	a	a	b
chr02	23538132	chr02_23538132	CT	C	1|1	0|0	INDEL	2974	0.870968		a	b	a	.|.	b	.|.	.|.	b	b	a	b	b	a	b	a	a	b	b	b	.|.	a	b	b	a	.|.	a	a	.|.	a	b	a	a	a	a	b	a	a	a	b
chr02	23538944	chr02_23538944	A	C	1|1	0|0	SNP	2965	0.989247		a	b	a	b	b	b	b	b	b	a	b	b	-	-	-	a	b	.|.	b	a	a	b	b	-	-	-	a	b	a	b	a	a	a	-	-	-	a	a	b
chr02	23596549	chr02_23596549	A	G	1|1	0|0	SNP	2965	0.989247	chr02_23596549	a	b	a	b	b	b	b	b	b	a	b	b	a	b	a	a	b	b	b	a	a	b	b	a	b	a	a	b	a	b	a	a	a	a	b	a	a	a	b
chr02	23805301	chr02_23805301	G	T	1|1	0|0	SNP	2965	0.967742	chr02_23805301	a	b	a	b	b	b	b	b	b	a	b	.|.	a	b	a	a	b	.|.	b	a	a	b	b	a	b	a	a	b	a	b	a	a	a	a	b	a	a	a	b
chr02	23812709	chr02_23812709	G	A	1|1	0|0	SNP	2965	0.623656	chr02_23812709	a	.|.	.|.	.|.	b	b	b	b	.|.	a	b	b	a	b	.|.	a	b	.|.	b	.|.	.|.	b	b	a	b	.|.	a	b	a	b	a	a	a	a	b	.|.	a	a	.|.
chr02	23815986	chr02_23815986	A	G	1|1	0|0	SNP	2965	1		a	b	a	b	b	b	b	b	b	a	b	b	a	b	a	a	b	b	b	a	a	b	b	a	b	a	a	b	a	b	a	a	a	a	b	a	a	a	b
chr02	23816018	chr02_23816018	GGTATG	TGTATT	1|1	0|0	SNPs	2947	1		a	b	a	b	b	b	b	b	b	a	b	b	a	b	a	a	b	b	b	a	a	b	b	a	b	a	a	b	a	b	a	a	a	a	b	a	a	a	b
chr02	23898078	chr02_23898078	A	C	1|1	0|0	SNP	2965	0.634409	chr02_23898078	a	b	.|.	b	b	b	b	.|.	b	.|.	b	b	a	.|.	.|.	a	b	.|.	b	a	.|.	b	.|.	.|.	b	.|.	a	.|.	.|.	b	a	.|.	.|.	a	b	.|.	a	.|.	b
chr02	23898142	chr02_23898142	G	GCTTT	1|1	0|0	INDEL	2957	0.430108		a	b	.|.	.|.	b	b	-	.|.	b	.|.	.|.	b	a	.|.	.|.	a	b	.|.	.|.	a	.|.	.|.	.|.	.|.	.|.	.|.	a	.|.	.|.	-	a	.|.	.|.	.|.	b	.|.	a	.|.	b
chr02	23898246	chr02_23898246	C	T	1|1	0|0	SNP	2965	0.526882		a	-	a	.|.	-	-	.|.	.|.	.|.	a	.|.	.|.	a	.|.	a	a	.|.	.|.	.|.	a	a	.|.	.|.	.|.	.|.	a	a	.|.	a	.|.	a	a	a	a	.|.	a	a	a	.|.
chr02	23898355	chr02_23898355	T	G	1|1	0|0	SNP	2965	0.763441		a	b	a	.|.	b	b	b	.|.	b	a	b	b	a	.|.	a	a	b	.|.	b	a	a	b	.|.	.|.	b	a	a	.|.	a	.|.	a	a	a	a	b	a	a	a	b
chr02	23944342	chr02_23944342	C	T	1|1	0|0	SNP	2965	0.623656	chr02_23944342	a	.|.	a	.|.	.|.	.|.	.|.	b	.|.	a	b	.|.	a	.|.	a	a	.|.	.|.	.|.	a	a	.|.	.|.	a	.|.	a	a	.|.	a	.|.	a	a	a	a	.|.	a	a	a	b
chr02	23956335	chr02_23956335	TTGTTTTGTTTTTG	T	1|1	0|0	INDEL	2975	0.709677		a	.|.	a	b	.|.	.|.	.|.	b	b	a	.|.	.|.	a	b	a	a	.|.	.|.	b	a	a	.|.	.|.	a	b	a	a	.|.	a	b	a	a	a	a	b	a	a	a	b
chr02	23957370	chr02_23957370	T	A	1|1	0|0	SNP	2965	0.989247	chr02_23957370	a	b	a	b	b	b	b	b	b	a	b	b	a	b	a	a	b	.|.	b	a	a	b	b	a	b	a	a	b	a	b	a	a	a	a	b	a	a	a	b
chr02	23957438	chr02_23957438	A	G	1|1	0|0	SNP	2965	0.989247		a	b	a	b	b	b	b	b	b	a	b	b	a	b	a	a	b	.|.	b	a	a	b	b	a	b	a	a	b	a	b	a	a	a	a	b	a	a	a	b
chr02	23957729	chr02_23957729	C	T	1|1	0|0	SNP	2965	0.989247		a	b	a	b	b	b	b	b	b	a	b	b	a	b	a	a	b	.|.	b	a	a	b	b	a	b	a	a	b	a	b	a	a	a	a	b	a	a	a	b
chr02	23977077	chr02_23977077	G	C	1|1	0|0	SNP	2965	0.591398		a	.|.	a	.|.	.|.	.|.	.|.	.|.	.|.	a	.|.	.|.	a	.|.	a	a	.|.	.|.	.|.	a	a	.|.	.|.	a	.|.	a	a	.|.	a	.|.	a	a	a	a	.|.	a	a	a	.|.
chr02	23977555	chr02_23977555	C	T	1|1	0|0	SNP	2965	0.612903		a	.|.	a	.|.	.|.	.|.	.|.	.|.	.|.	a	.|.	.|.	a	.|.	a	a	.|.	.|.	.|.	a	a	.|.	.|.	a	.|.	a	a	.|.	a	.|.	a	a	a	a	.|.	a	a	a	.|.
chr02	23981652	chr02_23981652	C	T	1|1	0|0	SNP	2965	0.989247		a	b	a	b	b	b	b	b	b	a	b	b	a	b	a	a	b	.|.	b	a	a	b	b	a	b	a	a	b	a	b	a	a	a	a	b	a	a	a	b
chr02	23988048	chr02_23988048	A	C	1|1	0|0	SNP	2965	0.903226	chr02_23988048	a	b	a	.|.	.|.	b	b	b	b	a	b	b	a	b	a	a	b	.|.	b	a	a	b	b	a	b	a	a	b	a	b	a	a	a	a	b	a	a	a	b
chr02	23988061	chr02_23988061	G	A	1|1	0|0	SNP	2965	0.892473		a	b	a	.|.	.|.	b	b	b	b	a	b	b	a	b	a	a	b	.|.	b	a	a	b	b	a	b	a	a	b	a	b	a	a	a	a	b	a	a	a	b
chr02	23991249	chr02_23991249	T	C	1|1	0|0	SNP	2965	0.483871		a	.|.	a	.|.	.|.	.|.	b	.|.	.|.	a	.|.	.|.	.|.	b	.|.	a	.|.	b	b	a	a	b	.|.	a	.|.	a	a	.|.	a	.|.	a	.|.	.|.	a	.|.	.|.	a	a	b
chr02	23991277	chr02_23991277	G	A	1|1	0|0	SNP	2965	0.483871		a	.|.	a	.|.	.|.	.|.	b	.|.	.|.	a	.|.	.|.	.|.	b	.|.	a	.|.	b	b	a	a	b	.|.	a	.|.	a	a	.|.	a	.|.	a	.|.	.|.	a	.|.	.|.	a	a	b
chr02	23991319	chr02_23991319	T	C	1|1	0|0	SNP	2965	0.483871		a	.|.	a	.|.	.|.	.|.	b	.|.	.|.	a	.|.	.|.	.|.	b	.|.	a	.|.	b	b	a	a	b	.|.	a	.|.	a	a	.|.	a	.|.	a	.|.	.|.	a	.|.	.|.	a	a	b
chr02	23993904	chr02_23993904	G	A	1|1	0|0	SNP	2965	0.956989	chr02_23993904	a	b	a	b	b	b	b	b	b	-	b	b	a	b	a	a	b	.|.	b	a	a	b	b	a	b	a	a	b	a	b	a	a	a	a	b	a	a	a	b
chr02	24057210	chr02_24057210	G	A	1|1	0|0	SNP	2965	1	chr02_24057210	a	b	a	b	b	b	b	b	b	a	b	b	a	b	a	a	b	b	b	a	a	b	b	a	b	a	a	b	a	b	a	a	a	a	b	a	a	a	b
chr02	24090981	chr02_24090981	T	TA	1|1	0|0	INDEL	2936	0.602151		a	b	a	b	b	b	b	b	b	a	b	b	a	b	.|.	a	b	.|.	b	.|.	.|.	b	b	.|.	.|.	.|.	a	.|.	a	.|.	.|.	a	.|.	.|.	b	a	a	.|.	b
chr02	24099865	chr02_24099865	A	G	1|1	0|0	SNP	2965	1	chr02_24099865	a	b	a	b	b	b	b	b	b	a	b	b	a	b	a	a	b	b	b	a	a	b	b	a	b	a	a	b	a	b	a	a	a	a	b	a	a	a	b
chr02	24106395	chr02_24106395	A	T	1|1	0|0	SNP	1988	0.591398		-	b	.|.	b	b	b	b	b	b	.|.	b	b	.|.	b	.|.	a	b	b	b	.|.	.|.	b	b	.|.	b	.|.	a	b	a	b	-	.|.	.|.	.|.	b	.|.	a	.|.	b
chr02	24132905	chr02_24132905	A	AAATATGCC	1|1	0|0	INDEL	2970	0.935484		a	b	a	b	.|.	b	b	b	b	a	b	b	a	b	a	a	b	.|.	-	a	a	b	b	a	b	a	a	b	a	b	a	a	a	a	b	a	a	a	b
chr02	24132963	chr02_24132963	A	G	1|1	0|0	SNP	2965	0.924731	chr02_24132963	a	b	a	.|.	.|.	b	b	b	b	a	b	b	a	b	a	a	b	.|.	b	a	a	b	b	a	b	a	a	b	a	b	a	a	a	a	b	a	a	a	b
chr02	24137950	chr02_24137950	A	G	1|1	0|0	SNP	370	0.516129		-	b	.|.	b	b	b	b	b	b	-	b	b	.|.	b	.|.	.|.	b	b	b	.|.	.|.	b	b	.|.	b	-	.|.	b	-	b	.|.	.|.	.|.	.|.	b	.|.	.|.	.|.	.|.
chr02	24150052	chr02_24150052	A	T	1|1	0|0	SNP	2965	0.473118		a	b	a	.|.	.|.	b	b	b	.|.	.|.	.|.	.|.	.|.	.|.	.|.	a	b	.|.	b	a	a	b	.|.	.|.	.|.	a	a	b	a	.|.	a	.|.	.|.	a	.|.	.|.	a	a	.|.
chr02	24150106	chr02_24150106	C	A	1|1	0|0	SNP	2965	0.677419	chr02_24150106	a	b	a	.|.	.|.	b	b	b	.|.	a	b	b	a	b	.|.	a	b	.|.	b	a	a	b	.|.	a	b	a	a	b	a	.|.	a	.|.	.|.	a	b	a	a	a	.|.
chr02	24150150	chr02_24150150	G	A	1|1	0|0	SNP	2965	0.677419		a	b	a	.|.	.|.	b	b	b	.|.	a	b	b	a	b	.|.	a	b	.|.	b	a	a	b	.|.	a	b	a	a	b	a	.|.	a	.|.	.|.	a	b	a	a	a	.|.
chr02	24154535	chr02_24154535	G	A	1|1	0|0	SNP	2965	0.989247		a	b	a	b	b	b	b	b	b	a	b	b	a	b	a	a	b	.|.	b	a	a	b	b	a	b	a	a	b	a	b	a	a	a	a	b	a	a	a	b
chr02	24170854	chr02_24170854	C	G	1|1	0|0	SNP	2965	0.989247	chr02_24170854	a	b	a	b	b	b	b	b	b	a	b	b	a	b	a	a	b	.|.	b	a	a	b	b	a	b	a	a	b	a	b	a	a	a	a	b	a	a	a	b
chr02	24171006	chr02_24171006	G	GA	1|1	0|0	INDEL	2936	0.989247		a	b	a	b	b	b	b	b	b	a	b	b	a	b	a	a	b	.|.	b	a	a	b	b	a	b	a	a	b	a	b	a	a	a	a	b	a	a	a	b
chr02	24217787	chr02_24217787	GT	G	1|1	0|0	INDEL	2979	0.989247		a	b	a	b	b	b	b	b	b	a	b	b	a	b	a	a	b	.|.	b	a	a	b	b	a	b	a	a	b	a	b	a	a	a	a	b	a	a	a	b
chr02	24313250	chr02_24313250	A	G	1|1	0|0	SNP	2965	0.83871	chr02_24313250	.|.	.|.	a	b	.|.	.|.	b	b	b	a	b	b	a	b	a	a	b	.|.	b	.|.	a	b	b	a	b	a	a	b	a	b	a	a	a	a	b	a	a	a	b
chr02	24329844	chr02_24329844	G	A	1|1	0|0	SNP	2965	0.989247	chr02_24329844	a	b	a	b	b	b	b	b	b	a	b	b	a	b	a	a	b	.|.	b	a	a	b	b	a	b	a	a	b	a	b	a	a	a	a	b	a	a	a	b
chr02	24377308	chr02_24377308	T	A	1|1	0|0	SNP	2965	1	chr02_24377308	a	b	a	b	b	b	b	b	b	a	b	b	a	b	a	a	b	b	b	a	a	b	b	a	b	a	a	b	a	b	a	a	a	a	b	a	a	b	b
chr02	24377451	chr02_24377451	A	G	1|1	0|0	SNP	2965	0.569892		a	b	a	b	b	b	.|.	.|.	b	a	.|.	b	a	b	a	.|.	.|.	.|.	.|.	a	a	.|.	b	.|.	b	a	.|.	.|.	.|.	.|.	a	.|.	a	a	b	a	.|.	.|.	.|.
chr02	24390734	chr02_24390734	TAGAGGC	T	1|1	0|0	INDEL	2965	0.989247		a	b	a	b	b	b	b	b	b	a	b	b	a	b	a	a	b	b	b	a	a	b	b	a	.|.	a	a	b	a	b	a	a	a	a	b	a	a	b	b
chr02	24422448	chr02_24422448	T	C	1|1	0|0	SNP	2965	0.989247	chr02_24422448	a	b	a	b	b	b	b	b	b	a	b	b	a	b	a	a	b	.|.	b	a	a	b	b	a	b	a	a	b	a	b	a	a	a	a	b	a	a	b	b
chr02	24422521	chr02_24422521	C	T	1|1	0|0	SNP	2965	0.989247		a	b	a	b	b	b	b	b	b	a	b	b	a	b	a	a	b	.|.	b	a	a	b	b	a	b	a	a	b	a	b	a	a	a	a	b	a	a	b	b
chr02	24423098	chr02_24423098	T	G	1|1	0|0	SNP	2965	0.698925		a	.|.	a	.|.	b	.|.	b	b	b	.|.	b	b	a	b	.|.	a	b	.|.	b	a	a	b	.|.	.|.	b	.|.	a	b	a	.|.	a	a	a	a	b	a	a	b	.|.
chr02	24466211	chr02_24466211	TC	T	1|1	0|0	INDEL	2970	1		a	b	a	b	b	b	b	b	b	a	b	b	a	b	a	a	b	b	b	a	a	b	b	a	b	a	a	b	a	b	a	a	a	a	b	a	a	b	b
chr02	24506557	chr02_24506557	TT	AA	1|1	0|0	SNPs	2947	0.989247		a	b	a	b	b	.|.	b	b	b	a	b	b	a	b	a	a	b	b	b	a	a	b	b	a	b	a	a	b	a	b	a	a	a	a	b	a	-	b	b
chr02	24582999	chr02_24582999	T	C	1|1	0|0	SNP	2965	0.516129	chr02_24582999	.|.	.|.	a	.|.	.|.	b	.|.	b	.|.	a	.|.	b	h	b	.|.	a	a	.|.	b	.|.	a	b	.|.	.|.	b	a	a	.|.	a	.|.	a	.|.	.|.	.|.	.|.	a	a	.|.	.|.
chr02	24583104	chr02_24583104	A	G	1|1	0|0	SNP	2965	0.55914		.|.	.|.	a	.|.	.|.	b	.|.	b	b	a	.|.	b	h	.|.	.|.	a	a	.|.	b	.|.	a	b	.|.	.|.	b	a	a	.|.	a	.|.	a	.|.	.|.	.|.	.|.	a	a	.|.	.|.
chr02	24583201	chr02_24583201	G	A	1|1	0|0	SNP	2965	0.967742		a	b	a	b	.|.	b	b	b	b	a	b	b	h	b	a	a	a	.|.	b	a	a	b	b	.|.	b	a	a	b	a	b	a	a	a	a	b	a	a	b	b
chr02	24686480	chr02_24686480	A	G	1|1	0|0	SNP	2965	1	chr02_24686480	a	b	a	b	b	a	b	b	b	a	b	b	h	b	a	a	a	b	b	a	a	b	b	a	b	a	a	b	a	b	a	a	a	a	b	a	a	b	b
chr02	24686999	chr02_24686999	G	T	1|1	0|0	SNP	2965	0.634409		.|.	.|.	.|.	.|.	.|.	a	b	b	.|.	a	b	.|.	.|.	b	a	a	a	.|.	b	a	.|.	.|.	.|.	a	b	a	a	.|.	a	.|.	a	a	.|.	.|.	.|.	a	a	b	b
chr02	24687335	chr02_24687335	G	A	1|1	0|0	SNP	2965	0.924731		a	b	a	b	b	a	b	b	b	a	b	b	.|.	b	a	a	a	.|.	b	a	a	b	b	a	b	a	a	b	a	b	a	a	a	a	.|.	a	a	b	b
chr02	24690183	chr02_24690183	T	A	1|1	0|0	SNP	2965	0.655914		a	b	a	b	b	a	b	b	b	a	b	b	.|.	.|.	.|.	a	a	.|.	b	a	a	b	b	.|.	.|.	.|.	a	b	a	.|.	a	a	.|.	a	.|.	.|.	a	.|.	.|.
chr02	24706905	chr02_24706905	A	C	1|1	0|0	SNP	2892	0.408602		.|.	.|.	a	.|.	.|.	.|.	.|.	.|.	.|.	a	.|.	b	.|.	.|.	.|.	a	.|.	.|.	.|.	a	.|.	.|.	b	.|.	b	a	a	.|.	.|.	b	a	.|.	.|.	a	b	a	a	.|.	.|.
chr02	24756422	chr02_24756422	G	C	1|1	0|0	SNP	2965	0.989247	chr02_24756422	a	b	a	b	b	a	b	b	b	a	b	b	h	b	a	a	a	.|.	b	a	a	b	b	a	b	a	a	b	a	b	a	a	a	a	b	a	a	b	b
chr02	24756507	chr02_24756507	T	C	1|1	0|0	SNP	2965	0.956989		a	b	a	b	b	a	b	b	b	a	b	b	h	b	a	a	a	.|.	b	a	a	b	b	a	b	a	a	b	a	b	a	a	a	a	b	a	a	b	b
chr02	24845919	chr02_24845919	T	C	1|1	0|0	SNP	2965	0.44086		a	.|.	a	b	b	a	.|.	.|.	.|.	.|.	.|.	b	h	.|.	.|.	a	a	.|.	b	.|.	a	.|.	.|.	.|.	.|.	a	a	.|.	a	.|.	a	a	.|.	.|.	.|.	a	a	.|.	.|.
chr02	24913899	chr02_24913899	G	A	1|1	0|0	SNP	2965	0.989247	chr02_24913899	a	b	a	b	b	a	b	a	b	a	b	b	h	b	a	a	a	.|.	b	a	a	b	b	a	b	a	a	b	a	a	a	a	a	a	b	a	a	a	b
chr02	24913961	chr02_24913961	A	G	1|1	0|0	SNP	2965	0.967742		a	b	a	b	.|.	a	b	a	b	a	b	b	h	b	a	a	a	.|.	b	a	a	b	b	a	b	a	a	b	a	a	a	a	a	a	b	a	a	a	b
chr02	24957672	chr02_24957672	C	A	1|1	0|0	SNP	2965	0.602151		.|.	-	a	a	.|.	a	.|.	a	.|.	a	.|.	.|.	a	b	a	a	a	.|.	.|.	a	.|.	b	b	.|.	a	.|.	.|.	b	.|.	a	a	.|.	a	.|.	.|.	a	a	a	b
chr02	24973443	chr02_24973443	A	T	1|1	0|0	SNP	2965	0.989247	chr02_24973443	a	b	a	a	b	a	b	a	b	a	b	b	-	b	a	a	a	.|.	b	a	a	b	b	a	a	-	a	b	a	a	a	a	a	a	b	a	a	a	b
chr02	24974113	chr02_24974113	C	CTT	1|1	0|0	INDEL	2965	0.526882		a	.|.	.|.	a	.|.	a	.|.	a	.|.	a	.|.	.|.	.|.	.|.	a	a	a	.|.	.|.	a	a	b	.|.	a	a	a	a	.|.	a	a	a	.|.	.|.	.|.	.|.	a	a	a	b
chr02	24977569	chr02_24977569	G	A	1|1	0|0	SNP	1539	0.462366		.|.	.|.	.|.	.|.	.|.	.|.	b	-	b	a	.|.	.|.	b	b	a	.|.	.|.	.|.	b	.|.	.|.	b	.|.	-	.|.	.|.	.|.	.|.	.|.	a	-	.|.	-	.|.	b	-	a	-	b
chr02	25162339	chr02_25162339	A	G	1|1	0|0	SNP	2428	0.419355		.|.	.|.	.|.	.|.	.|.	.|.	b	a	b	a	b	.|.	.|.	b	.|.	a	.|.	b	.|.	.|.	.|.	.|.	.|.	a	a	a	a	.|.	.|.	a	a	a	.|.	.|.	.|.	.|.	a	a	b
chr02	25177727	chr02_25177727	TTTG	T	1|1	0|0	INDEL	2967	0.989247		a	b	a	a	b	a	b	a	b	a	b	b	-	b	a	a	a	.|.	b	a	a	b	b	a	a	a	a	b	a	a	a	a	a	a	b	a	a	a	b
chr02	25321287	chr02_25321287	A	G	1|1	0|0	SNP	2965	0.752688	chr02_25321287	.|.	.|.	a	.|.	b	.|.	b	a	b	a	b	.|.	.|.	b	a	a	a	b	a	a	a	b	b	a	a	.|.	a	.|.	.|.	a	a	a	a	a	.|.	.|.	a	a	b
chr02	25327621	chr02_25327621	C	G	1|1	0|0	SNP	2965	0.956989	chr02_25327621	a	b	a	b	b	a	b	a	b	a	.|.	b	h	b	a	a	a	.|.	a	a	a	b	.|.	a	a	a	a	b	a	a	a	a	a	a	b	b	a	a	b
chr02	25327658	chr02_25327658	G	A	1|1	0|0	SNP	2965	0.956989		a	b	a	b	b	a	b	a	b	a	.|.	b	h	b	a	a	a	.|.	a	a	a	b	.|.	a	a	a	a	b	a	a	a	a	a	a	b	b	a	a	b
chr02	25328108	chr02_25328108	C	A	1|1	0|0	SNP	2965	0.956989		a	b	a	b	b	a	b	a	b	a	.|.	b	h	b	a	a	a	.|.	a	a	a	b	.|.	a	a	a	a	b	a	a	a	a	a	a	b	b	a	a	b
chr02	25334946	chr02_25334946	A	G	1|1	0|0	SNP	2965	0.989247	chr02_25334946	a	b	a	b	b	a	b	a	b	a	b	b	h	b	a	a	a	.|.	a	a	a	b	b	a	a	a	a	b	a	a	a	a	a	a	b	b	a	a	b
chr02	25497277	chr02_25497277	A	ATG	1|1	0|0	INDEL	2967	0.989247		a	b	a	-	b	a	b	a	b	a	b	b	b	b	a	a	a	b	a	a	a	b	b	a	b	a	a	b	a	a	a	a	a	a	b	b	a	a	b
chr02	25508631	chr02_25508631	C	T	1|1	0|0	SNP	2965	0.655914	chr02_25508631	.|.	.|.	.|.	.|.	.|.	a	.|.	a	b	a	b	.|.	b	.|.	a	a	a	.|.	a	a	a	b	.|.	.|.	b	.|.	a	b	a	a	a	a	.|.	a	b	.|.	.|.	a	b
chr02	25508642	chr02_25508642	A	G	1|1	0|0	SNP	2965	0.655914		.|.	.|.	.|.	.|.	.|.	a	.|.	a	b	a	b	.|.	b	.|.	a	a	a	.|.	a	a	a	b	.|.	.|.	b	.|.	a	b	a	a	a	a	.|.	a	b	.|.	.|.	a	b
chr02	25510606	chr02_25510606	T	C	1|1	0|0	SNP	2965	0.989247		a	b	a	b	b	a	b	a	b	a	b	b	b	b	a	a	a	.|.	a	a	a	b	b	a	b	a	a	b	a	a	a	a	a	a	b	b	a	a	b
chr02	25510737	chr02_25510737	T	TTC	1|1	0|0	INDEL	625	0.430108		.|.	b	.|.	.|.	b	.|.	b	.|.	b	.|.	b	b	b	b	.|.	.|.	.|.	b	.|.	.|.	.|.	b	b	a	b	.|.	.|.	b	.|.	.|.	.|.	.|.	.|.	.|.	b	b	.|.	.|.	b
chr02	25515628	chr02_25515628	T	A	1|1	0|0	SNP	2965	0.795699	chr02_25515628	a	b	a	b	b	a	b	a	b	a	.|.	.|.	b	b	a	a	a	b	a	-	a	b	b	a	b	.|.	-	b	a	a	a	a	.|.	a	b	.|.	a	a	b
chr02	25623759	chr02_25623759	C	T	1|1	0|0	SNP	2965	0.408602		a	b	a	b	b	.|.	b	.|.	b	a	.|.	.|.	b	b	a	a	a	.|.	.|.	.|.	.|.	b	b	.|.	.|.	a	a	.|.	a	.|.	.|.	.|.	.|.	.|.	.|.	.|.	a	-	.|.
chr02	25623824	chr02_25623824	A	G	1|1	0|0	SNP	2965	0.913978	chr02_25623824	a	b	a	b	.|.	a	b	a	b	a	b	b	b	b	a	a	a	.|.	a	a	a	.|.	.|.	a	b	a	a	.|.	a	a	a	a	a	a	.|.	b	a	a	b
chr02	25623857	chr02_25623857	A	T	1|1	0|0	SNP	2965	0.913978		-	b	a	b	.|.	a	b	a	b	a	b	b	b	b	a	a	a	.|.	a	a	a	.|.	.|.	a	b	a	a	.|.	a	a	a	a	a	a	.|.	b	a	a	b
chr02	25623890	chr02_25623890	T	C	1|1	0|0	SNP	2965	0.913978		a	b	a	b	.|.	a	b	a	b	a	b	b	b	b	a	a	a	.|.	a	a	a	.|.	.|.	a	b	a	a	.|.	a	a	a	a	a	a	.|.	b	a	a	b
chr02	25639367	chr02_25639367	G	C	1|1	0|0	SNP	2965	0.88172	chr02_25639367	a	b	a	b	.|.	a	b	a	b	a	b	.|.	b	b	a	a	a	.|.	a	a	a	b	b	a	b	a	a	b	a	a	a	a	a	a	b	b	a	a	b
chr02	25876579	chr02_25876579	G	A	0|0	1|1	SNP	2965	0.946237	chr02_25876579	a	b	a	b	b	b	b	a	-	a	b	b	b	-	a	a	a	b	a	a	a	b	b	.|.	b	a	a	b	a	.|.	a	a	.|.	a	b	b	a	b	.|.
chr02	26206397	chr02_26206397	C	T	0|0	1|1	SNP	2965	1	chr02_26206397	a	b	a	b	b	b	b	a	b	a	b	b	b	b	a	a	a	b	a	a	a	b	b	a	b	a	b	b	a	a	a	a	a	a	b	b	a	a	b
chr02	26206547	chr02_26206547	T	G	0|0	1|1	SNP	2965	1		a	b	a	b	b	b	b	a	b	a	b	b	b	b	a	a	a	b	a	a	a	b	b	a	b	a	b	b	a	a	a	a	a	a	b	b	a	a	b
chr02	26206568	chr02_26206568	G	C	0|0	1|1	SNP	2965	1		a	b	a	b	b	b	b	a	b	a	b	b	b	b	a	a	a	b	a	a	a	b	b	a	b	a	b	b	a	a	a	a	a	a	b	b	a	a	b
chr02	26206581	chr02_26206581	T	C	0|0	1|1	SNP	2965	0.989247		a	b	a	b	b	b	b	a	b	a	b	b	b	b	a	a	a	b	a	a	a	b	b	a	b	a	b	b	a	a	a	a	a	a	b	b	a	a	b
chr02	26233386	chr02_26233386	G	GT	0|0	1|1	INDEL	2936	0.989247		a	b	a	b	b	b	b	a	b	a	b	b	b	b	a	a	a	.|.	a	a	a	b	b	a	b	a	b	b	a	a	a	a	a	a	b	b	a	a	b
chr02	26233508	chr02_26233508	T	C	0|0	1|1	SNP	1590	0.483871		.|.	.|.	.|.	.|.	.|.	.|.	b	a	b	a	b	.|.	b	.|.	.|.	a	.|.	.|.	.|.	.|.	.|.	.|.	.|.	a	b	.|.	b	.|.	a	a	a	a	.|.	a	.|.	.|.	a	a	b
chr02	26243038	chr02_26243038	G	A	0|0	1|1	SNP	2965	1	chr02_26243038	a	b	a	b	b	b	b	a	b	a	b	b	b	b	a	a	a	b	a	a	a	b	b	a	b	a	b	b	a	a	a	a	a	a	b	b	a	a	b
chr02	26243053	chr02_26243053	A	G	0|0	1|1	SNP	2965	1		a	b	a	b	b	b	b	a	b	a	b	b	b	b	a	a	a	b	a	a	a	b	b	a	b	a	b	b	a	a	a	a	a	a	b	b	a	a	b
chr02	26244088	chr02_26244088	C	T	0|0	1|1	SNP	2965	0.989247		a	b	a	b	b	b	b	a	b	a	b	b	b	b	a	a	a	.|.	a	a	a	b	b	a	b	a	b	b	a	a	a	a	a	a	b	b	a	a	b
chr02	26245478	chr02_26245478	G	A	0|0	1|1	SNP	2965	0.989247		a	b	a	b	-	b	b	a	b	a	b	b	b	b	a	a	a	b	a	a	a	b	b	a	b	.|.	b	b	a	a	a	a	a	a	b	b	a	a	b
chr02	26245737	chr02_26245737	T	C	0|0	1|1	SNP	2965	0.978495		a	b	a	b	b	b	b	a	b	a	b	b	b	b	a	a	a	.|.	a	a	a	b	b	a	b	a	b	b	a	a	a	a	a	a	b	b	a	a	b
chr02	26256868	chr02_26256868	T	C	0|0	1|1	SNP	1765	0.505376		a	h	a	.|.	.|.	.|.	h	.|.	h	.|.	b	b	h	h	.|.	a	.|.	.|.	a	a	a	.|.	.|.	.|.	b	.|.	b	h	.|.	.|.	a	.|.	.|.	a	.|.	.|.	a	a	.|.
chr02	26257039	chr02_26257039	T	A	0|0	1|1	SNP	1872	0.505376		a	h	a	.|.	.|.	.|.	h	.|.	h	.|.	b	b	h	h	.|.	a	.|.	.|.	a	a	a	.|.	.|.	.|.	b	.|.	b	h	.|.	.|.	a	.|.	.|.	a	.|.	.|.	a	a	.|.
chr02	26282013	chr02_26282013	C	T	0|0	1|1	SNP	2310	0.569892		.|.	h	.|.	.|.	.|.	.|.	b	a	.|.	.|.	b	.|.	h	h	a	a	a	.|.	a	a	.|.	.|.	b	.|.	b	a	b	b	a	.|.	a	a	a	.|.	b	.|.	a	a	.|.
chr02	26298061	chr02_26298061	G	T	0|0	1|1	SNP	2965	0.989247	chr02_26298061	a	b	a	b	b	b	b	a	b	a	b	b	b	b	a	a	a	.|.	a	a	a	b	b	a	b	a	b	b	a	a	a	a	a	h	b	b	a	a	b
chr02	26298381	chr02_26298381	G	A	0|0	1|1	SNP	2965	0.989247		a	b	a	b	b	b	b	a	b	a	b	b	b	b	a	a	a	.|.	a	a	a	b	b	a	b	a	b	b	a	a	a	a	a	h	b	b	a	a	b
chr03	15441	chr03_15441	C	T	0|0	1|1	SNP	2923	0.430108		.|.	.|.	.|.	.|.	.|.	.|.	.|.	b	a	.|.	.|.	.|.	.|.	b	.|.	b	b	.|.	b	.|.	.|.	a	.|.	b	b	.|.	b	a	.|.	a	.|.	.|.	a	.|.	.|.	.|.	b	a	a
chr03	58791	chr03_58791	G	A	1|1	0|0	SNP	2965	0.516129		a	.|.	.|.	a	a	a	.|.	.|.	a	a	.|.	a	a	.|.	.|.	.|.	a	.|.	.|.	a	.|.	a	a	.|.	.|.	.|.	.|.	a	a	a	.|.	.|.	a	a	a	.|.	.|.	a	a
chr03	65030	chr03_65030	T	C	1|1	0|0	SNP	2965	0.591398	chr03_65030	.|.	.|.	.|.	.|.	a	a	b	b	a	a	.|.	.|.	a	b	b	b	h	.|.	b	a	b	a	a	b	b	.|.	.|.	a	.|.	a	.|.	.|.	.|.	a	a	b	b	a	.|.
chr03	67303	chr03_67303	C	T	1|1	0|0	SNP	2965	1		a	b	b	a	a	a	b	b	a	a	b	a	a	b	b	b	h	b	b	a	b	a	a	b	b	b	b	a	a	a	b	b	a	a	a	b	b	a	a
chr03	86803	chr03_86803	T	C	1|1	0|0	SNP	2965	0.892473	chr03_86803	.|.	b	b	.|.	a	a	b	b	.|.	a	b	a	a	b	b	b	h	b	b	a	b	a	a	b	b	b	b	.|.	a	a	b	b	a	a	a	b	b	.|.	a
chr03	86817	chr03_86817	CCC	TCT	1|1	0|0	SNPs	2947	0.806452		.|.	b	b	.|.	a	a	b	b	.|.	a	b	a	a	b	b	b	h	.|.	b	a	b	a	a	.|.	b	b	b	.|.	a	a	b	b	a	a	a	b	b	.|.	a
chr03	88903	chr03_88903	A	G	1|1	0|0	SNP	2965	0.924731		a	b	b	a	a	a	b	b	a	a	b	a	a	b	b	b	h	.|.	b	a	b	a	a	b	b	b	b	a	a	a	b	b	.|.	a	a	b	b	a	a
chr03	88976	chr03_88976	A	T	1|1	0|0	SNP	2965	0.913978		a	b	b	a	a	a	b	b	a	a	b	a	a	b	b	b	h	.|.	b	a	b	a	a	b	b	b	b	a	a	a	b	b	.|.	a	a	b	b	a	a
chr03	89252	chr03_89252	G	A	1|1	0|0	SNP	2965	0.645161		a	b	b	a	a	a	b	b	a	a	b	a	a	b	.|.	b	h	.|.	b	.|.	.|.	a	a	.|.	.|.	.|.	b	a	a	a	.|.	.|.	.|.	.|.	a	b	b	a	a
chr03	89298	chr03_89298	A	C	1|1	0|0	SNP	2965	0.913978		a	b	b	a	a	a	b	b	a	a	b	a	a	b	b	b	h	.|.	b	a	b	a	a	b	b	b	b	a	a	a	b	b	.|.	a	a	b	b	a	a
chr03	119137	chr03_119137	A	G	1|1	0|0	SNP	2965	0.88172	chr03_119137	a	b	b	a	a	a	b	b	a	a	b	.|.	a	b	b	b	h	.|.	b	a	b	a	.|.	b	b	b	b	.|.	a	a	b	b	a	a	a	b	b	a	a
chr03	119158	chr03_119158	T	C	1|1	0|0	SNP	2641	0.666667		a	b	b	a	a	a	.|.	b	a	a	b	.|.	a	.|.	.|.	b	.|.	.|.	b	.|.	b	a	.|.	b	b	b	b	.|.	.|.	a	b	b	.|.	.|.	.|.	b	b	a	a
chr03	119662	chr03_119662	A	G	1|1	0|0	SNP	2965	0.88172		a	b	b	a	a	a	b	b	a	a	b	.|.	a	b	b	b	h	.|.	b	a	b	a	.|.	b	b	b	b	.|.	a	a	b	b	a	a	a	b	b	a	a
chr03	119692	chr03_119692	A	G	1|1	0|0	SNP	2965	0.88172		a	b	b	a	a	a	b	b	a	a	b	.|.	-	b	b	b	h	.|.	b	a	b	a	.|.	b	b	b	b	.|.	a	a	b	b	a	a	a	b	b	a	-
chr03	132181	chr03_132181	A	G	1|1	0|0	SNP	2965	0.967742		-	b	.|.	a	a	.|.	b	b	a	a	b	a	a	b	b	b	h	.|.	b	a	b	a	a	b	b	b	b	a	a	a	b	b	a	a	a	b	b	a	a
chr03	132412	chr03_132412	A	C	1|1	0|0	SNP	2965	0.698925		.|.	b	b	a	.|.	.|.	b	.|.	a	a	.|.	.|.	a	b	b	b	h	.|.	b	a	.|.	a	a	b	b	b	b	a	.|.	a	b	b	a	.|.	a	b	b	.|.	a
chr03	133050	chr03_133050	T	C	1|1	0|0	SNP	2965	1		a	b	b	a	a	a	b	b	a	a	b	a	a	b	b	b	h	b	b	a	b	a	a	b	b	b	b	a	a	a	b	b	a	a	a	b	b	a	a
chr03	136060	chr03_136060	C	G	1|1	0|0	SNP	2965	0.817204		a	b	b	a	a	a	b	.|.	a	a	b	a	a	-	b	b	h	.|.	b	.|.	b	a	a	b	b	b	b	a	a	a	b	b	.|.	.|.	a	.|.	b	a	.|.
chr03	136218	chr03_136218	G	A	1|1	0|0	SNP	2965	0.688172		a	b	b	.|.	a	a	.|.	.|.	a	a	b	a	a	b	b	b	h	.|.	b	a	.|.	a	.|.	b	b	.|.	b	a	a	a	b	b	a	.|.	a	.|.	b	a	a
chr03	140718	chr03_140718	ATAGCT	TTAGCC	1|1	0|0	SNPs	2338	0.462366		a	.|.	b	.|.	.|.	a	b	b	a	a	.|.	.|.	.|.	.|.	b	b	a	.|.	b	.|.	.|.	.|.	.|.	.|.	.|.	.|.	b	.|.	.|.	a	b	.|.	.|.	.|.	a	b	b	.|.	a
chr03	140837	chr03_140837	A	G	1|1	0|0	SNP	2965	0.935484	chr03_140837	a	b	b	a	a	a	b	b	a	a	b	a	a	b	b	b	h	.|.	b	a	b	a	a	.|.	b	.|.	b	a	a	a	b	b	a	a	a	.|.	b	a	a
chr03	141019	chr03_141019	G	A	1|1	0|0	SNP	2965	0.83871		a	b	b	a	a	a	b	b	a	a	b	a	a	b	b	b	h	.|.	b	a	b	a	a	.|.	b	.|.	b	a	a	a	b	b	a	a	a	.|.	b	a	a
chr03	150819	chr03_150819	A	T	1|1	0|0	SNP	2965	0.967742	chr03_150819	a	b	b	a	a	a	b	b	a	a	b	a	a	b	b	b	h	b	b	a	b	a	a	b	b	.|.	b	a	a	a	b	b	a	a	a	b	b	a	a
chr03	194384	chr03_194384	T	C	1|1	0|0	SNP	610	0.591398		-	b	b	.|.	-	.|.	b	b	.|.	.|.	b	.|.	.|.	b	b	b	b	b	b	.|.	b	.|.	.|.	b	b	b	b	-	.|.	.|.	b	b	.|.	.|.	-	b	b	.|.	.|.
chr03	195046	chr03_195046	A	C	1|1	0|0	SNP	2965	0.505376		a	b	b	a	a	a	.|.	.|.	a	a	.|.	a	a	.|.	.|.	.|.	a	.|.	.|.	a	.|.	a	a	.|.	.|.	.|.	.|.	a	a	a	.|.	.|.	a	a	a	.|.	.|.	a	a
chr03	195065	chr03_195065	C	G	0|0	1|1	SNP	932	0.505376		a	b	b	a	a	a	.|.	.|.	a	a	.|.	a	a	.|.	.|.	.|.	a	.|.	.|.	a	.|.	a	a	.|.	.|.	.|.	.|.	a	a	a	.|.	.|.	a	a	a	.|.	.|.	a	a
chr03	199312	chr03_199312	C	T	0|0	1|1	SNP	2965	0.763441		.|.	b	b	.|.	.|.	a	b	b	.|.	a	b	.|.	a	b	b	b	h	b	b	.|.	b	a	.|.	b	b	b	b	a	.|.	a	b	b	.|.	a	.|.	b	b	.|.	a
chr03	199334	chr03_199334	C	G	1|1	0|0	SNP	2965	0.849462		a	b	b	.|.	-	a	b	b	.|.	a	b	.|.	a	b	b	b	h	b	b	.|.	b	a	a	b	b	b	b	a	.|.	a	b	b	.|.	a	a	b	b	a	a
chr03	199436	chr03_199436	TG	GC	1|1	0|0	SNPs	2947	0.83871		a	b	b	.|.	.|.	a	b	b	.|.	a	b	.|.	a	b	b	b	h	b	b	.|.	b	a	a	b	b	b	b	a	.|.	a	b	b	.|.	a	a	b	b	a	a
chr03	212476	chr03_212476	G	A	0|0	1|1	SNP	1633	0.430108		a	-	-	a	a	a	.|.	.|.	a	a	b	.|.	.|.	.|.	.|.	.|.	a	.|.	b	.|.	.|.	a	.|.	.|.	b	.|.	.|.	.|.	.|.	a	b	.|.	.|.	a	a	.|.	b	a	a
chr03	214084	chr03_214084	C	T	0|0	1|1	SNP	2965	0.989247	chr03_214084	a	b	b	a	a	a	b	b	a	a	b	a	a	b	b	b	h	b	b	a	b	a	a	b	b	b	b	a	a	a	b	b	a	a	a	b	b	a	a
chr03	214409	chr03_214409	A	AGCT	1|1	0|0	INDEL	2924	0.989247		a	b	b	a	a	a	b	b	a	a	b	a	a	b	b	b	h	b	b	a	b	a	a	b	b	b	b	a	a	a	b	b	a	a	a	b	b	a	a
chr03	224049	chr03_224049	G	A	1|1	0|0	SNP	2965	0.967742	chr03_224049	a	b	b	a	a	a	b	b	a	a	b	a	a	b	b	b	h	b	b	a	b	a	a	b	b	b	b	a	a	a	b	b	a	a	a	b	b	a	a
chr03	264353	chr03_264353	C	T	1|1	0|0	SNP	2965	0.494624		a	.|.	.|.	a	a	a	.|.	.|.	a	a	.|.	a	a	.|.	.|.	.|.	h	.|.	.|.	a	.|.	a	a	.|.	.|.	.|.	.|.	a	a	a	.|.	.|.	a	a	a	.|.	.|.	a	a
chr03	266218	chr03_266218	G	C	1|1	0|0	SNP	2965	0.774194	chr03_266218	a	b	b	a	.|.	a	b	b	a	a	b	a	.|.	b	b	b	h	.|.	b	a	b	a	a	.|.	b	.|.	b	a	a	a	b	b	.|.	a	a	.|.	b	.|.	.|.
chr03	266386	chr03_266386	T	A	1|1	0|0	SNP	2965	0.860215		a	b	b	a	a	a	b	b	a	a	b	a	a	.|.	b	b	h	.|.	b	a	b	a	a	.|.	b	b	b	a	a	a	b	b	.|.	a	a	.|.	b	a	.|.
chr03	266893	chr03_266893	G	A	1|1	0|0	SNP	2965	0.526882		a	.|.	.|.	a	a	a	.|.	.|.	a	a	.|.	a	a	.|.	.|.	.|.	a	.|.	.|.	a	-	a	a	.|.	.|.	.|.	.|.	a	a	a	.|.	.|.	a	a	a	.|.	.|.	a	a
chr03	275632	chr03_275632	C	T	1|1	0|0	SNP	2156	0.408602		-	b	.|.	.|.	.|.	-	.|.	b	.|.	a	b	.|.	.|.	.|.	b	b	.|.	.|.	b	.|.	.|.	a	.|.	b	.|.	.|.	b	.|.	.|.	a	b	b	.|.	.|.	a	.|.	.|.	.|.	.|.
chr03	332651	chr03_332651	G	A	0|0	1|1	SNP	2965	0.752688	chr03_332651	a	b	b	a	a	a	b	b	a	.|.	.|.	a	a	b	b	b	h	.|.	b	a	b	a	a	.|.	b	b	b	a	a	.|.	b	b	.|.	.|.	a	b	b	.|.	.|.
chr03	332674	chr03_332674	C	T	1|1	0|0	SNP	2965	0.752688		a	b	b	a	a	a	b	b	a	.|.	.|.	a	a	b	b	b	h	.|.	b	a	b	a	a	.|.	b	b	b	a	a	.|.	b	b	.|.	.|.	a	b	b	.|.	.|.
chr03	382065	chr03_382065	T	C	1|1	0|0	SNP	2965	0.978495	chr03_382065	a	b	b	a	a	a	b	b	a	a	b	a	a	b	b	b	h	b	b	a	b	a	a	b	b	b	b	a	a	a	b	b	.|.	a	a	b	b	a	a
chr03	401750	chr03_401750	A	C	1|1	0|0	SNP	2965	1	chr03_401750	a	b	b	a	a	a	b	b	a	a	b	a	a	b	b	b	h	b	b	a	b	a	a	b	b	b	b	a	a	a	b	b	a	a	a	b	b	a	a
chr03	408621	chr03_408621	A	C	1|1	0|0	SNP	2965	0.989247	chr03_408621	a	b	b	a	a	a	b	b	a	a	b	a	a	b	b	b	h	.|.	b	a	b	a	a	b	b	b	b	a	a	a	b	b	a	a	a	b	b	a	a
chr03	408637	chr03_408637	G	C	1|1	0|0	SNP	2965	0.989247		a	b	b	a	a	a	b	b	a	a	b	a	a	b	b	b	h	.|.	b	a	b	a	a	b	b	b	b	a	a	a	b	b	a	a	a	b	b	a	a
chr03	408997	chr03_408997	G	T	1|1	0|0	SNP	2965	0.989247		a	b	b	a	a	a	b	b	a	a	b	a	a	b	b	b	h	.|.	b	a	b	a	a	b	b	b	b	a	a	a	b	b	a	a	a	b	b	a	a
chr03	409191	chr03_409191	C	T	1|1	0|0	SNP	2965	0.978495		a	b	b	a	a	a	b	b	a	a	b	a	a	b	b	b	h	.|.	b	a	b	a	a	b	b	b	b	a	a	a	b	b	a	a	a	b	b	a	a
chr03	409207	chr03_409207	T	C	0|0	1|1	SNP	2965	0.978495		a	b	b	a	a	a	b	b	a	a	b	a	a	b	b	b	h	.|.	b	a	b	a	a	b	b	b	b	a	a	a	b	b	a	a	a	b	b	a	a
chr03	420595	chr03_420595	CGT	TGC	0|0	1|1	SNPs	2947	0.978495		a	b	b	a	a	a	b	-	a	a	b	a	a	b	b	b	h	-	b	a	b	a	a	b	b	b	b	a	a	a	b	b	a	a	a	b	b	a	a
chr03	420634	chr03_420634	C	T	0|0	1|1	SNP	2965	0.72043	chr03_420634	a	b	b	a	.|.	.|.	b	b	a	a	-	a	a	b	b	b	a	.|.	b	a	.|.	a	a	.|.	b	-	b	a	a	a	.|.	-	a	a	a	b	.|.	.|.	a
chr03	435023	chr03_435023	A	G	1|1	0|0	SNP	2965	1	chr03_435023	a	b	b	a	a	a	b	b	a	a	b	a	a	b	b	b	-	b	b	a	b	a	a	-	b	b	b	a	a	a	b	b	a	a	a	b	b	a	a
chr03	442461	chr03_442461	T	C	1|1	0|0	SNP	2593	0.602151	chr03_442461	.|.	.|.	.|.	.|.	a	.|.	b	b	.|.	a	b	a	.|.	b	b	b	.|.	.|.	b	.|.	b	a	.|.	b	b	.|.	b	a	a	a	b	.|.	a	a	.|.	b	b	.|.	a
chr03	442472	chr03_442472	T	TA	1|1	0|0	INDEL	2825	0.602151		.|.	.|.	.|.	.|.	a	.|.	b	b	.|.	a	b	a	.|.	b	b	b	.|.	.|.	b	.|.	b	a	.|.	b	b	.|.	b	a	a	a	b	.|.	a	a	.|.	b	b	.|.	a
chr03	442628	chr03_442628	G	A	1|1	0|0	SNP	2547	0.602151		.|.	.|.	.|.	.|.	a	.|.	b	b	.|.	a	b	a	.|.	b	b	b	.|.	.|.	b	.|.	b	a	.|.	b	b	.|.	b	a	a	a	b	.|.	a	a	.|.	b	b	.|.	a
chr03	442638	chr03_442638	G	A	1|1	0|0	SNP	2580	0.602151		.|.	.|.	.|.	.|.	a	.|.	b	b	.|.	a	b	a	.|.	b	b	b	.|.	.|.	b	.|.	b	a	.|.	b	b	.|.	b	a	a	a	b	.|.	a	a	.|.	b	b	.|.	a
chr03	442658	chr03_442658	G	A	1|1	0|0	SNP	2619	0.602151		.|.	.|.	.|.	.|.	a	.|.	b	b	.|.	a	b	a	.|.	b	b	b	.|.	.|.	b	.|.	b	a	.|.	b	b	.|.	b	a	a	a	b	.|.	a	a	.|.	b	b	.|.	a
chr03	490503	chr03_490503	G	A	0|0	1|1	SNP	2965	0.795699		a	-	b	.|.	a	a	b	b	a	a	b	a	a	b	b	b	h	.|.	b	a	b	a	a	b	b	.|.	.|.	a	-	a	b	.|.	a	a	.|.	b	b	a	a
chr03	492290	chr03_492290	A	C	0|0	1|1	SNP	2965	1		a	b	b	a	a	a	b	b	a	a	b	a	a	b	b	b	h	b	b	a	b	a	a	b	b	a	b	a	a	a	b	b	a	a	a	b	b	a	a
chr03	492323	chr03_492323	T	A	0|0	1|1	SNP	2965	1		a	b	b	a	a	a	b	b	a	a	b	a	a	b	b	b	h	b	b	a	b	a	a	b	b	a	b	a	a	a	b	b	a	a	a	b	b	a	a
chr03	492363	chr03_492363	G	A	0|0	1|1	SNP	2965	1		a	b	b	a	a	a	b	b	a	a	b	a	a	b	b	b	h	b	b	a	b	a	a	b	b	a	b	a	a	a	b	b	a	a	a	b	b	a	a
chr03	492468	chr03_492468	T	C	0|0	1|1	SNP	2965	1		a	b	b	a	a	a	b	b	a	a	b	a	a	b	b	b	h	b	b	a	b	a	a	b	b	a	b	a	a	a	b	b	a	a	a	b	b	a	a
chr03	492510	chr03_492510	G	C	0|0	1|1	SNP	2965	1		a	b	b	a	a	a	b	b	a	a	b	a	a	b	b	b	h	b	b	a	b	a	a	b	b	a	b	a	a	a	b	b	a	a	a	b	b	a	a
chr03	513537	chr03_513537	C	T	0|0	1|1	SNP	2965	0.698925	chr03_513537	.|.	b	.|.	.|.	.|.	.|.	.|.	b	a	.|.	b	a	.|.	b	.|.	a	.|.	.|.	b	a	.|.	.|.	a	b	b	a	b	a	a	a	.|.	b	a	.|.	a	b	b	.|.	a
chr03	513822	chr03_513822	A	G	0|0	1|1	SNP	2965	0.698925		.|.	b	.|.	.|.	.|.	.|.	.|.	b	a	.|.	b	a	.|.	b	.|.	a	.|.	.|.	b	a	.|.	.|.	a	b	b	a	b	a	a	a	.|.	b	a	.|.	a	b	b	.|.	a
chr03	513858	chr03_513858	T	C	0|0	1|1	SNP	2965	0.698925		.|.	b	.|.	.|.	.|.	.|.	.|.	b	a	.|.	b	a	.|.	b	.|.	a	.|.	.|.	b	a	.|.	.|.	a	b	b	a	b	a	a	a	.|.	b	a	.|.	a	b	b	.|.	a
chr03	516776	chr03_516776	C	T	0|0	1|1	SNP	2965	1		a	b	b	a	a	a	b	b	a	a	b	a	a	b	b	a	h	b	b	a	b	a	a	b	b	a	b	a	a	a	b	b	a	a	a	b	b	a	a
chr03	516799	chr03_516799	T	A	0|0	1|1	SNP	2965	1		a	b	b	a	a	a	b	b	a	a	b	a	a	b	b	a	h	b	b	a	b	a	a	b	b	a	b	a	a	a	b	b	a	a	a	b	b	a	a
chr03	536037	chr03_536037	G	A	0|0	1|1	SNP	2965	0.83871	chr03_536037	.|.	.|.	.|.	a	.|.	.|.	b	b	a	a	b	a	a	b	b	a	h	.|.	b	a	b	a	a	b	b	.|.	b	a	a	a	b	b	.|.	a	a	b	b	a	a
chr03	536057	chr03_536057	T	A	0|0	1|1	SNP	2965	0.83871		.|.	.|.	.|.	a	.|.	.|.	b	b	a	a	b	a	a	b	b	a	h	.|.	b	a	b	a	a	b	b	.|.	b	a	a	a	b	b	.|.	a	a	b	b	a	a
chr03	536089	chr03_536089	T	C	0|0	1|1	SNP	2965	0.83871		.|.	.|.	.|.	a	.|.	.|.	b	b	a	a	b	a	a	b	b	a	h	.|.	b	a	b	a	a	b	b	.|.	b	a	a	a	b	b	.|.	a	a	b	b	a	a
chr03	565880	chr03_565880	C	T	0|0	1|1	SNP	2965	0.913978	chr03_565880	a	b	b	a	.|.	a	b	b	a	a	b	.|.	a	b	b	a	h	.|.	b	a	b	a	a	b	b	.|.	b	a	a	a	b	b	a	a	a	.|.	b	a	a
chr03	567103	chr03_567103	G	A	0|0	1|1	SNP	2965	0.989247		a	b	b	a	a	a	b	b	a	a	b	a	a	b	b	a	h	.|.	b	a	b	a	a	b	b	a	b	a	a	a	b	b	a	a	a	b	b	a	a
chr03	568600	chr03_568600	T	C	0|0	1|1	SNP	2965	0.967742		a	b	b	a	a	a	b	b	a	a	b	a	a	b	b	a	h	.|.	b	a	b	a	a	b	b	a	b	a	a	a	b	b	a	a	.|.	b	b	a	a
chr03	568618	chr03_568618	CGTA	TGTT	0|0	1|1	SNPs	2947	0.978495		a	b	b	a	a	a	b	b	a	a	b	a	a	b	b	-	h	.|.	b	a	b	a	a	b	b	a	b	a	a	a	b	b	a	a	-	b	b	a	a
chr03	568627	chr03_568627	T	C	0|0	1|1	SNP	2965	0.967742		a	b	b	a	a	a	b	b	a	a	b	a	a	b	b	a	h	.|.	b	a	b	a	a	b	b	a	b	a	a	a	b	b	a	a	.|.	b	b	a	a
chr03	568647	chr03_568647	C	T	0|0	1|1	SNP	2965	0.978495		a	b	b	a	a	a	b	b	a	a	b	a	a	b	b	a	h	.|.	b	a	b	a	a	b	b	a	b	a	a	a	b	b	a	a	-	b	b	a	-
chr03	568718	chr03_568718	G	T	0|0	1|1	SNP	2965	0.967742		a	b	b	a	a	a	b	b	a	a	b	a	a	b	b	a	h	.|.	b	a	b	a	a	b	b	a	b	a	a	a	b	b	a	a	.|.	b	b	a	a
chr03	573395	chr03_573395	GA	G	0|0	1|1	INDEL	2951	0.967742		a	.|.	.|.	a	a	a	b	b	a	a	b	a	a	b	b	a	h	.|.	b	a	b	a	a	b	b	a	b	a	a	a	b	b	a	a	a	b	b	a	a
chr03	573449	chr03_573449	C	CAATA	0|0	1|1	INDEL	2974	0.967742		a	.|.	.|.	a	a	a	b	b	a	a	b	a	a	b	b	a	h	.|.	b	a	b	a	a	b	b	a	b	a	a	a	b	b	a	a	a	b	b	a	a
chr03	573457	chr03_573457	A	G	0|0	1|1	SNP	2965	0.978495	chr03_573457	a	.|.	.|.	a	a	a	b	b	a	a	b	a	a	b	b	a	h	-	b	a	b	a	a	b	b	a	b	a	a	a	b	b	a	a	a	b	b	a	a
chr03	578276	chr03_578276	T	C	0|0	1|1	SNP	2965	0.709677		a	b	b	a	a	a	b	b	a	a	b	a	.|.	b	.|.	a	h	.|.	b	a	b	a	a	.|.	b	.|.	b	a	a	.|.	b	.|.	a	.|.	a	b	b	a	.|.
chr03	578363	chr03_578363	T	C	0|0	1|1	SNP	2965	0.634409		a	b	b	a	a	a	b	b	a	a	b	a	.|.	.|.	.|.	a	h	.|.	b	a	b	a	a	.|.	.|.	.|.	b	a	a	.|.	b	.|.	a	.|.	a	.|.	b	a	.|.
chr03	601112	chr03_601112	G	A	0|0	1|1	SNP	2965	0.827957	chr03_601112	.|.	.|.	.|.	a	a	a	b	b	a	a	b	a	a	b	b	a	.|.	.|.	b	.|.	b	a	a	b	b	a	b	a	.|.	a	b	b	.|.	a	a	b	b	.|.	a
chr03	613082	chr03_613082	T	A	1|1	0|0	SNP	2965	0.806452	chr03_613082	a	.|.	b	a	a	a	b	b	a	a	b	.|.	a	b	.|.	a	h	b	.|.	a	b	.|.	a	.|.	b	.|.	b	.|.	a	a	b	b	a	a	a	.|.	b	a	a
chr03	613227	chr03_613227	T	A	0|0	1|1	SNP	2965	0.860215		a	.|.	b	a	a	-	b	b	a	a	b	.|.	a	b	.|.	a	h	b	.|.	a	b	.|.	a	b	b	.|.	b	.|.	a	a	b	b	a	a	a	b	b	a	a
chr03	830424	chr03_830424	G	A	0|0	1|1	SNP	2965	0.989247	chr03_830424	a	b	b	a	a	a	b	b	a	a	b	a	a	b	b	a	b	.|.	b	a	b	a	a	b	b	a	a	a	a	a	b	b	a	a	a	a	b	a	a
chr03	830432	chr03_830432	A	G	0|0	1|1	SNP	2965	0.989247		a	b	b	a	a	a	b	b	a	a	b	a	a	b	b	a	b	.|.	b	a	b	a	a	b	b	a	a	a	a	a	b	b	a	a	a	a	b	a	a
chr03	830464	chr03_830464	G	A	1|1	0|0	SNP	2965	0.989247		a	b	b	a	a	a	b	b	a	a	b	a	a	b	b	a	b	.|.	b	a	b	a	a	b	b	a	a	a	a	a	b	b	a	a	a	a	b	a	a
chr03	830979	chr03_830979	C	G	1|1	0|0	SNP	2965	0.978495		a	b	b	a	a	a	b	b	a	a	b	a	a	b	b	a	b	.|.	b	a	b	a	a	b	b	a	a	a	.|.	a	b	b	a	a	a	a	b	a	a
chr03	830993	chr03_830993	A	C	1|1	0|0	SNP	2965	0.978495		a	b	b	a	a	a	b	b	a	a	b	a	a	b	b	a	b	.|.	b	a	b	a	a	b	b	a	a	a	.|.	a	b	b	a	a	a	a	b	a	a
chr03	831033	chr03_831033	A	G	0|0	1|1	SNP	2965	0.935484		.|.	b	b	a	.|.	a	b	b	a	a	b	a	a	b	b	a	b	b	b	a	b	a	a	b	b	a	a	a	a	a	b	b	a	a	a	a	b	a	a
chr03	831171	chr03_831171	T	A	1|1	0|0	SNP	2965	0.935484		.|.	b	b	a	.|.	a	b	b	a	a	b	a	a	b	b	a	b	b	b	a	b	a	a	b	b	a	a	a	a	a	b	b	a	a	a	a	b	a	a
chr03	835216	chr03_835216	A	G	1|1	0|0	SNP	2965	0.903226		a	b	b	a	a	a	b	b	a	a	b	-	a	b	b	a	b	.|.	b	a	b	a	a	.|.	b	a	a	a	a	a	b	b	a	a	a	a	b	a	a
chr03	1049647	chr03_1049647	AC	A	0|0	1|1	INDEL	2973	0.55914		.|.	b	b	a	.|.	a	b	b	a	a	b	a	a	b	.|.	h	b	.|.	.|.	.|.	b	a	.|.	.|.	b	.|.	a	a	.|.	.|.	.|.	b	a	a	a	.|.	b	.|.	.|.
chr03	1049676	chr03_1049676	A	G	0|0	1|1	SNP	2965	0.623656	chr03_1049676	.|.	b	b	a	.|.	a	b	b	a	a	b	a	a	b	.|.	h	b	.|.	.|.	.|.	b	a	.|.	.|.	b	.|.	a	a	.|.	.|.	h	b	a	a	a	.|.	b	.|.	.|.
chr03	1049682	chr03_1049682	T	C	0|0	1|1	SNP	2965	0.623656		.|.	b	b	a	.|.	a	b	b	a	a	b	a	a	b	.|.	h	b	.|.	.|.	.|.	b	a	.|.	.|.	b	.|.	a	a	.|.	.|.	h	b	a	a	a	.|.	b	.|.	.|.
chr03	1505353	chr03_1505353	G	A	0|0	1|1	SNP	2965	0.634409	chr03_1505353	a	.|.	b	a	.|.	.|.	.|.	b	a	a	b	.|.	a	b	.|.	a	b	.|.	a	a	b	a	.|.	b	.|.	.|.	b	.|.	.|.	a	b	a	a	.|.	.|.	.|.	b	a	a
chr03	1506463	chr03_1506463	GG	AA	1|1	0|0	SNPs	2947	0.817204		a	b	b	a	a	a	b	b	a	a	b	a	a	b	.|.	a	b	.|.	a	a	b	a	a	.|.	b	a	b	a	b	a	b	a	a	b	a	b	b	a	a
chr03	1506487	chr03_1506487	T	C	1|1	0|0	SNP	2965	0.827957		a	b	b	a	a	a	b	b	a	a	b	a	a	b	.|.	a	b	.|.	a	a	b	a	a	.|.	b	a	b	a	b	a	b	a	a	b	a	b	b	a	a
chr03	1799971	chr03_1799971	TTCA	T	0|0	1|1	INDEL	2986	0.451613		.|.	b	.|.	.|.	.|.	a	b	.|.	a	.|.	b	.|.	.|.	b	b	a	b	b	a	.|.	.|.	-	.|.	.|.	b	a	.|.	a	.|.	.|.	b	.|.	.|.	.|.	a	.|.	.|.	.|.	a
chr03	1801152	chr03_1801152	GA	G	0|0	1|1	INDEL	2951	0.505376		a	b	b	.|.	a	.|.	b	b	.|.	.|.	.|.	a	a	.|.	.|.	a	.|.	.|.	a	.|.	b	.|.	b	.|.	b	.|.	b	.|.	b	.|.	b	.|.	.|.	.|.	.|.	b	b	.|.	.|.
chr03	1806174	chr03_1806174	A	G	0|0	1|1	SNP	2965	1	chr03_1806174	a	b	b	a	a	a	b	b	a	a	b	a	a	b	b	a	b	b	a	a	b	a	b	b	b	a	b	a	b	a	b	a	a	b	a	b	b	a	a
chr03	1806224	chr03_1806224	A	G	0|0	1|1	SNP	2965	1		a	b	b	a	a	a	b	b	a	a	b	a	a	b	b	a	b	b	a	a	b	a	b	b	b	a	b	a	b	a	b	a	a	b	a	b	b	a	a
chr03	1806443	chr03_1806443	A	G	0|0	1|1	SNP	2965	1		a	b	b	a	a	a	b	b	a	a	b	a	a	b	b	a	b	b	a	a	b	a	b	b	b	a	b	a	b	a	b	a	a	b	a	b	b	a	a
chr03	1874968	chr03_1874968	T	A	0|0	1|1	SNP	2965	1	chr03_1874968	a	b	b	a	a	a	b	b	a	a	b	a	a	b	b	a	b	b	a	a	b	a	b	b	b	a	b	a	b	a	b	a	a	b	a	b	a	a	a
chr03	2038843	chr03_2038843	A	G	0|0	1|1	SNP	2965	0.935484	chr03_2038843	a	b	b	.|.	a	.|.	b	b	a	a	a	a	a	b	b	a	b	b	a	a	b	a	b	b	b	a	b	a	b	a	b	.|.	a	b	a	.|.	a	a	.|.
chr03	2083679	chr03_2083679	C	T	0|0	1|1	SNP	2965	0.989247	chr03_2083679	a	b	b	a	a	a	b	b	a	a	a	a	a	b	b	a	b	.|.	a	a	b	a	b	b	b	a	b	a	b	a	b	a	a	b	a	a	a	a	a
chr03	2116529	chr03_2116529	GT	G	0|0	1|1	INDEL	2395	0.44086		a	.|.	.|.	.|.	.|.	a	.|.	b	.|.	a	.|.	a	.|.	b	.|.	a	b	.|.	a	.|.	b	.|.	.|.	.|.	b	.|.	b	.|.	b	.|.	b	.|.	.|.	.|.	.|.	.|.	a	a	a
chr03	2173262	chr03_2173262	A	G	0|0	1|1	SNP	2965	0.935484	chr03_2173262	a	.|.	a	a	.|.	a	b	b	a	a	a	a	a	b	b	a	b	.|.	a	a	b	a	b	b	b	a	b	a	b	a	.|.	a	a	b	a	a	a	a	b
chr03	2179953	chr03_2179953	G	A	0|0	1|1	SNP	2965	1	chr03_2179953	a	b	a	a	a	a	b	b	a	a	a	a	-	b	b	a	b	b	a	a	b	a	b	b	b	a	b	-	b	a	b	a	a	b	a	a	a	a	b
chr03	2244695	chr03_2244695	G	A	0|0	1|1	SNP	2965	0.655914	chr03_2244695	a	b	a	a	.|.	.|.	b	b	.|.	a	a	a	a	b	.|.	a	b	.|.	.|.	a	b	a	b	.|.	b	a	b	.|.	b	.|.	b	a	.|.	.|.	a	a	a	a	b
chr03	2245131	chr03_2245131	C	T	0|0	1|1	SNP	2965	0.870968		a	b	a	a	.|.	.|.	b	b	a	a	a	a	a	b	.|.	a	b	.|.	a	a	b	a	b	.|.	b	a	b	a	b	.|.	b	a	a	.|.	a	a	a	a	b
chr03	2245149	chr03_2245149	G	A	0|0	1|1	SNP	2965	0.870968		a	b	a	a	.|.	.|.	b	b	a	a	a	a	a	b	.|.	a	b	.|.	a	a	b	a	b	.|.	b	a	b	a	b	.|.	b	a	a	.|.	a	a	a	a	b
chr03	2247211	chr03_2247211	TCC	T	0|0	1|1	INDEL	1536	0.419355		.|.	.|.	.|.	.|.	.|.	.|.	b	b	.|.	.|.	.|.	.|.	.|.	b	b	.|.	b	.|.	.|.	.|.	b	.|.	b	.|.	b	.|.	b	.|.	b	.|.	-	.|.	.|.	.|.	h	.|.	.|.	-	.|.
chr03	2247224	chr03_2247224	T	TC	0|0	1|1	INDEL	2988	0.408602		.|.	.|.	.|.	.|.	.|.	.|.	b	b	.|.	.|.	.|.	.|.	.|.	b	b	.|.	b	.|.	.|.	.|.	b	.|.	b	.|.	b	.|.	b	.|.	b	.|.	b	.|.	.|.	.|.	h	.|.	.|.	.|.	.|.
chr03	2247267	chr03_2247267	G	A	0|0	1|1	SNP	2618	0.483871		a	b	a	a	a	-	b	b	a	a	.|.	.|.	.|.	b	b	a	b	.|.	a	.|.	.|.	a	.|.	.|.	.|.	a	b	a	b	.|.	b	.|.	.|.	.|.	.|.	.|.	a	a	b
chr03	2254068	chr03_2254068	C	A	0|0	1|1	SNP	2010	0.462366		a	.|.	a	a	.|.	a	b	b	a	a	a	a	a	b	.|.	a	.|.	.|.	a	.|.	b	a	b	.|.	.|.	.|.	.|.	.|.	.|.	.|.	b	a	a	.|.	.|.	.|.	a	.|.	.|.
chr03	2270850	chr03_2270850	C	A	0|0	1|1	SNP	2965	0.763441	chr03_2270850	a	b	a	a	.|.	a	b	b	a	a	a	a	a	b	b	a	b	.|.	a	a	.|.	a	b	.|.	b	a	.|.	a	.|.	a	b	a	a	.|.	a	a	a	a	b
chr03	2279535	chr03_2279535	A	G	0|0	1|1	SNP	2965	0.483871		a	b	a	.|.	a	a	b	b	.|.	.|.	.|.	a	a	.|.	.|.	a	.|.	.|.	.|.	.|.	b	a	b	.|.	b	a	b	a	b	.|.	.|.	.|.	.|.	.|.	a	.|.	.|.	a	.|.
chr03	2283505	chr03_2283505	A	G	0|0	1|1	SNP	2433	0.709677		a	-	.|.	.|.	a	.|.	b	b	a	.|.	a	a	a	b	b	a	b	b	a	a	.|.	a	b	.|.	b	.|.	b	.|.	b	a	b	a	a	.|.	a	.|.	a	a	b
chr03	2284711	chr03_2284711	T	C	0|0	1|1	SNP	2965	1		a	b	a	a	a	a	b	b	a	a	a	a	a	b	b	a	b	b	a	a	b	a	b	b	b	a	b	a	b	a	b	a	a	b	a	a	a	a	b
chr03	2284762	chr03_2284762	C	T	0|0	1|1	SNP	2965	1		a	b	a	a	a	a	b	b	a	a	a	a	a	b	b	a	b	b	a	a	b	a	b	b	b	a	b	a	b	a	b	a	a	b	a	a	a	a	b
chr03	2284774	chr03_2284774	A	G	0|0	1|1	SNP	2965	1		a	b	a	a	a	a	b	b	a	a	a	a	a	b	b	a	b	b	a	a	b	a	b	b	b	a	b	a	b	a	b	a	a	b	a	a	a	a	b
chr03	2291518	chr03_2291518	T	A	0|0	1|1	SNP	2965	0.946237	chr03_2291518	.|.	b	.|.	a	a	a	b	b	a	a	a	.|.	a	b	b	a	b	.|.	a	a	b	a	b	b	b	a	b	a	-	.|.	b	a	a	b	-	a	a	a	b
chr03	2292137	chr03_2292137	G	T	0|0	1|1	SNP	2965	1		a	b	a	a	a	a	b	b	a	a	a	a	a	b	b	a	b	b	a	a	b	a	b	b	b	a	b	a	b	a	b	a	a	b	a	a	a	a	b
chr03	2296302	chr03_2296302	C	T	0|0	1|1	SNP	2965	0.870968		a	.|.	a	a	.|.	a	b	b	a	a	a	.|.	a	b	b	a	b	b	a	a	b	a	b	b	b	a	b	.|.	b	a	b	a	a	b	a	a	a	a	b
chr03	2296612	chr03_2296612	AGTT	A	0|0	1|1	INDEL	2437	0.623656		.|.	.|.	a	.|.	.|.	.|.	.|.	b	.|.	a	a	a	a	b	b	a	b	.|.	a	a	b	.|.	.|.	b	b	.|.	b	a	.|.	a	b	.|.	.|.	.|.	a	a	a	a	b
chr03	2296940	chr03_2296940	A	G	0|0	1|1	SNP	2560	0.526882	chr03_2296940	.|.	b	a	.|.	.|.	.|.	.|.	b	.|.	a	.|.	a	.|.	b	.|.	a	b	b	a	a	.|.	a	b	b	.|.	.|.	.|.	.|.	.|.	a	b	a	.|.	.|.	a	a	a	a	b
chr03	3025324	chr03_3025324	T	C	1|1	0|0	SNP	2965	0.946237	chr03_3025324	a	b	a	a	a	a	b	b	a	a	.|.	b	a	b	b	a	b	.|.	b	a	b	a	b	.|.	a	a	b	a	b	a	b	a	a	b	a	a	a	a	b
chr03	3033919	chr03_3033919	GG	CA	0|0	1|1	SNPs	2947	0.731183		a	b	a	a	a	a	b	b	.|.	.|.	a	b	a	.|.	.|.	a	b	.|.	b	.|.	b	a	b	.|.	a	a	b	a	b	.|.	b	a	a	.|.	a	.|.	a	.|.	.|.
chr03	3069540	chr03_3069540	TT	CC	0|0	1|1	SNPs	2947	0.817204		a	b	a	a	.|.	a	b	b	a	a	a	b	a	b	.|.	a	b	.|.	b	a	b	a	b	b	a	.|.	b	a	b	a	b	a	a	b	.|.	a	a	a	b
chr03	3174457	chr03_3174457	A	G	1|1	0|0	SNP	2965	0.806452	chr03_3174457	a	b	a	.|.	a	a	b	b	a	a	a	b	a	b	.|.	a	b	.|.	b	a	b	a	b	.|.	a	a	b	a	b	.|.	b	a	.|.	b	a	a	a	a	.|.
chr03	3176845	chr03_3176845	G	C	0|0	1|1	SNP	2125	0.580645		.|.	b	.|.	a	a	a	-	-	a	a	.|.	-	a	b	.|.	a	b	.|.	b	a	-	a	b	.|.	a	.|.	b	.|.	-	a	.|.	.|.	.|.	.|.	.|.	.|.	a	.|.	.|.
chr03	3176850	chr03_3176850	C	G	1|1	0|0	SNP	2965	0.516129		.|.	.|.	.|.	a	a	a	.|.	.|.	a	a	a	.|.	a	b	.|.	a	.|.	.|.	b	a	.|.	a	.|.	.|.	a	a	b	a	.|.	a	.|.	a	a	.|.	a	a	a	a	.|.
chr03	3176995	chr03_3176995	A	AT	1|1	0|0	INDEL	2969	1		a	b	a	a	a	a	b	b	a	a	a	b	a	b	b	a	b	b	b	a	b	a	b	b	a	a	b	a	b	a	b	a	a	b	a	a	a	a	b
chr03	3384346	chr03_3384346	A	G	1|1	0|0	SNP	2965	0.688172	chr03_3384346	a	b	a	a	a	a	.|.	b	a	a	a	b	a	b	a	a	b	b	b	a	b	.|.	.|.	.|.	a	.|.	.|.	a	b	.|.	b	a	.|.	.|.	a	.|.	a	a	.|.
chr03	3387133	chr03_3387133	T	C	0|0	1|1	SNP	2965	0.677419		.|.	.|.	a	.|.	.|.	.|.	b	.|.	a	a	a	b	.|.	b	a	a	b	.|.	b	.|.	.|.	a	b	.|.	a	a	b	a	b	a	b	a	.|.	.|.	a	a	a	a	.|.
chr03	3387175	chr03_3387175	T	C	1|1	0|0	SNP	2965	0.548387		.|.	.|.	a	.|.	.|.	.|.	.|.	.|.	a	a	a	.|.	.|.	b	a	a	b	.|.	b	.|.	.|.	a	b	.|.	a	a	b	a	b	a	b	a	.|.	.|.	a	a	a	a	.|.
chr03	3388812	chr03_3388812	T	C	1|1	0|0	SNP	2965	0.989247		a	b	a	a	a	a	b	b	a	a	a	b	a	b	a	a	b	b	b	a	b	a	b	b	a	a	b	a	b	a	.|.	a	a	b	a	a	a	a	b
chr03	3395960	chr03_3395960	C	A	1|1	0|0	SNP	2965	0.989247	chr03_3395960	a	b	a	a	a	a	b	b	a	a	a	b	a	b	a	a	b	.|.	b	a	b	a	b	b	a	a	b	a	b	a	b	a	a	b	a	a	a	a	b
chr03	3396421	chr03_3396421	G	T	1|1	0|0	SNP	2965	0.849462		a	b	a	a	a	a	b	b	a	a	a	b	a	b	a	a	b	.|.	b	a	b	a	b	.|.	a	a	b	a	b	.|.	b	a	a	.|.	a	a	a	a	.|.
chr03	3638085	chr03_3638085	T	C	1|1	0|0	SNP	2965	0.989247	chr03_3638085	a	b	a	a	a	a	b	b	a	a	a	b	a	b	-	a	b	.|.	b	a	b	a	b	b	a	a	b	a	b	a	b	a	a	b	a	a	a	a	b
chr03	3650054	chr03_3650054	G	C	1|1	0|0	SNP	2965	1	chr03_3650054	a	b	a	a	a	a	b	b	a	a	a	b	a	b	a	a	b	b	b	a	b	a	b	b	a	a	b	a	b	a	b	a	a	b	a	a	a	a	b
chr03	3792022	chr03_3792022	C	T	1|1	0|0	SNP	2965	1	chr03_3792022	a	b	a	a	a	a	b	b	a	a	a	b	a	b	a	a	b	b	b	a	b	a	b	b	a	a	b	a	b	a	b	a	a	b	a	a	a	a	b
chr03	3816721	chr03_3816721	AAAG	A	0|0	1|1	INDEL	140	0.494624		-	-	-	-	-	.|.	-	-	-	.|.	.|.	-	-	.|.	.|.	.|.	.|.	.|.	-	.|.	-	-	-	.|.	.|.	-	-	.|.	-	.|.	-	.|.	-	-	.|.	.|.	-	-	.|.
chr03	3830202	chr03_3830202	A	C	1|1	0|0	SNP	2965	0.634409	chr03_3830202	a	.|.	a	.|.	.|.	a	b	.|.	a	a	a	.|.	a	b	a	a	.|.	.|.	b	a	b	a	b	.|.	a	.|.	b	a	.|.	a	.|.	a	a	.|.	a	.|.	a	a	b
chr03	3873798	chr03_3873798	A	G	0|0	1|1	SNP	2965	1	chr03_3873798	a	b	a	a	a	a	b	b	a	a	a	b	a	b	a	a	b	b	b	a	b	a	b	b	a	a	b	a	b	a	b	a	a	b	a	a	a	a	b
chr03	3936887	chr03_3936887	C	A	1|1	0|0	SNP	1035	0.537634		.|.	b	.|.	-	.|.	.|.	b	b	a	.|.	.|.	b	.|.	b	.|.	-	b	b	b	.|.	b	a	b	b	-	.|.	b	.|.	b	-	b	.|.	.|.	b	.|.	.|.	-	.|.	b
chr03	4011819	chr03_4011819	T	C	1|1	0|0	SNP	2965	0.849462	chr03_4011819	a	b	a	a	.|.	a	b	b	a	a	a	.|.	a	b	a	a	b	.|.	b	a	b	a	b	b	a	a	b	a	b	a	b	a	a	b	a	a	a	a	b
chr03	4011885	chr03_4011885	T	TTA	1|1	0|0	INDEL	2969	0.83871		a	b	a	a	.|.	a	b	b	a	a	a	.|.	a	b	a	a	b	.|.	b	a	b	a	b	b	a	a	b	a	b	a	b	a	a	b	a	a	a	a	b
chr03	4012175	chr03_4012175	C	G	1|1	0|0	SNP	2965	0.827957		a	b	a	a	.|.	a	b	b	a	a	a	.|.	a	b	a	a	b	.|.	b	a	b	a	b	b	a	a	b	a	b	a	b	a	.|.	a	a	a	a	a	b
chr03	4538900	chr03_4538900	G	T	0|0	1|1	SNP	2965	0.505376	chr03_4538900	a	b	a	.|.	.|.	.|.	b	a	.|.	.|.	.|.	b	.|.	b	.|.	.|.	b	.|.	b	.|.	.|.	a	b	b	.|.	.|.	b	a	b	.|.	b	.|.	.|.	.|.	.|.	.|.	.|.	.|.	b
chr03	4538946	chr03_4538946	T	C	0|0	1|1	SNP	2965	0.623656		a	b	a	a	.|.	.|.	b	a	a	.|.	a	b	a	b	.|.	a	b	.|.	b	a	.|.	a	b	b	.|.	.|.	b	a	b	.|.	b	.|.	.|.	.|.	.|.	.|.	.|.	.|.	b
chr03	4538959	chr03_4538959	C	A	0|0	1|1	SNP	2965	0.505376		a	b	a	.|.	.|.	.|.	b	a	.|.	.|.	.|.	b	.|.	b	.|.	.|.	b	.|.	b	.|.	.|.	a	b	b	.|.	.|.	b	a	b	.|.	b	.|.	.|.	.|.	.|.	.|.	.|.	.|.	b
chr03	4538966	chr03_4538966	T	C	0|0	1|1	SNP	2965	0.505376		a	b	a	.|.	.|.	.|.	b	a	.|.	.|.	.|.	b	.|.	b	.|.	.|.	b	.|.	b	.|.	.|.	a	b	b	.|.	.|.	b	a	b	.|.	b	.|.	.|.	.|.	.|.	.|.	.|.	.|.	b
chr03	4564332	chr03_4564332	AT	GG	0|0	1|1	SNPs	2947	1		a	b	a	a	a	a	b	a	a	a	a	b	a	b	a	a	b	b	b	a	b	a	b	b	a	a	b	a	b	a	b	a	a	b	a	a	a	a	b
chr03	4667099	chr03_4667099	C	A	0|0	1|1	SNP	446	0.612903		a	.|.	a	a	a	a	h	a	a	a	a	.|.	a	.|.	a	a	.|.	.|.	.|.	a	h	a	.|.	.|.	a	a	.|.	a	.|.	a	.|.	a	a	.|.	a	a	a	a	.|.
chr03	4667107	chr03_4667107	T	C	0|0	1|1	SNP	506	0.612903		a	.|.	a	a	a	a	h	a	a	a	a	.|.	a	.|.	a	a	.|.	.|.	.|.	a	h	a	.|.	.|.	a	a	.|.	a	.|.	a	.|.	a	a	.|.	a	a	a	a	.|.
chr03	4667195	chr03_4667195	T	C	0|0	1|1	SNP	432	0.602151		a	.|.	a	a	a	a	.|.	a	a	a	a	.|.	a	.|.	a	a	.|.	.|.	.|.	a	h	a	.|.	.|.	a	a	.|.	a	.|.	a	.|.	a	a	.|.	a	a	a	a	.|.
chr03	4667204	chr03_4667204	C	T	0|0	1|1	SNP	425	0.602151		a	.|.	a	a	a	a	.|.	a	a	a	a	.|.	a	.|.	a	a	.|.	.|.	.|.	a	h	a	.|.	.|.	a	a	.|.	a	.|.	a	.|.	a	a	.|.	a	a	a	a	.|.
chr03	4667228	chr03_4667228	T	TG	0|0	1|1	INDEL	546	0.602151		a	.|.	a	a	a	a	.|.	a	a	a	a	.|.	a	.|.	a	a	.|.	.|.	.|.	a	h	a	.|.	.|.	a	a	.|.	a	.|.	a	.|.	a	a	.|.	a	a	a	a	.|.
chr03	4756028	chr03_4756028	G	A	0|0	1|1	SNP	2965	0.946237		h	h	a	a	a	a	h	a	a	a	a	b	a	b	a	a	b	.|.	b	a	b	a	b	b	a	a	b	a	.|.	a	b	a	a	b	a	a	a	a	b
chr03	4756035	chr03_4756035	GC	G	0|0	1|1	INDEL	2951	0.946237		h	h	-	-	a	a	h	a	a	a	a	b	a	b	a	a	b	.|.	b	a	b	a	-	-	a	a	b	a	.|.	a	-	a	a	b	a	a	a	a	-
chr03	4756049	chr03_4756049	A	C	0|0	1|1	SNP	2965	0.946237		h	h	a	a	a	a	h	a	a	a	a	b	a	b	a	a	b	.|.	b	a	b	a	b	b	a	a	b	a	.|.	a	b	a	a	b	a	a	a	a	b
chr03	4756287	chr03_4756287	G	A	0|0	1|1	SNP	2965	0.978495		a	b	a	a	a	a	h	a	a	a	a	b	a	b	a	a	b	.|.	b	a	b	a	b	b	a	a	b	a	b	a	b	a	a	b	a	a	a	a	b
chr03	4853177	chr03_4853177	A	G	0|0	1|1	SNP	2527	0.505376	chr03_4853177	a	.|.	.|.	.|.	.|.	.|.	.|.	a	.|.	a	.|.	b	.|.	b	a	a	.|.	.|.	b	a	.|.	.|.	b	b	a	.|.	b	a	.|.	.|.	b	a	.|.	.|.	a	a	a	.|.	.|.
chr03	4853188	chr03_4853188	T	A	0|0	1|1	SNP	2527	0.505376		a	.|.	.|.	.|.	.|.	.|.	.|.	a	.|.	a	.|.	b	.|.	b	a	a	.|.	.|.	b	a	.|.	.|.	b	b	a	.|.	b	a	.|.	.|.	b	a	.|.	.|.	a	a	a	.|.	.|.
chr03	4853544	chr03_4853544	G	A	0|0	1|1	SNP	1961	0.451613		a	.|.	.|.	.|.	.|.	.|.	.|.	a	.|.	a	.|.	b	.|.	.|.	a	a	.|.	.|.	b	a	.|.	.|.	b	.|.	a	.|.	b	a	.|.	.|.	b	a	.|.	.|.	a	.|.	a	.|.	.|.
chr03	4853570	chr03_4853570	T	C	0|0	1|1	SNP	2115	0.505376		a	.|.	.|.	.|.	.|.	.|.	.|.	a	.|.	a	.|.	b	.|.	b	a	a	.|.	.|.	b	a	.|.	.|.	b	b	a	.|.	b	a	.|.	.|.	b	a	.|.	.|.	a	a	a	.|.	.|.
chr03	4853589	chr03_4853589	GCGTCG	ACATCA	0|0	1|1	SNPs	2937	0.505376		a	.|.	.|.	.|.	.|.	.|.	.|.	a	.|.	a	.|.	b	.|.	b	a	a	.|.	.|.	b	a	.|.	.|.	b	b	a	.|.	b	a	.|.	.|.	b	a	.|.	.|.	a	a	a	.|.	.|.
chr03	4853604	chr03_4853604	T	C	0|0	1|1	SNP	2505	0.505376		a	.|.	.|.	.|.	.|.	.|.	.|.	a	.|.	a	.|.	b	.|.	b	a	a	.|.	.|.	b	a	.|.	.|.	b	b	a	.|.	b	a	.|.	.|.	b	a	.|.	.|.	a	a	a	.|.	.|.
chr03	4853628	chr03_4853628	C	T	0|0	1|1	SNP	2482	0.505376		a	.|.	.|.	.|.	.|.	.|.	.|.	a	.|.	a	.|.	b	.|.	b	a	a	.|.	.|.	b	a	.|.	.|.	b	b	a	.|.	b	a	.|.	.|.	b	a	.|.	.|.	a	a	a	.|.	.|.
chr03	5264845	chr03_5264845	G	T	0|0	1|1	SNP	2277	0.55914	chr03_5264845	.|.	b	a	a	.|.	.|.	b	a	.|.	a	a	b	a	b	.|.	a	b	.|.	b	.|.	b	.|.	b	.|.	a	.|.	b	a	.|.	a	.|.	.|.	a	b	a	.|.	a	a	.|.
chr03	5271600	chr03_5271600	C	T	0|0	1|1	SNP	2965	0.83871	chr03_5271600	a	b	a	.|.	a	a	b	a	a	.|.	a	b	a	b	.|.	a	b	.|.	b	.|.	b	a	b	.|.	a	a	b	a	b	a	b	a	a	b	a	a	a	a	.|.
chr03	5605605	chr03_5605605	G	A	1|1	0|0	SNP	2965	0.763441	chr03_5605605	a	.|.	a	a	.|.	a	b	a	a	a	a	b	a	b	.|.	a	b	.|.	b	.|.	b	.|.	b	.|.	a	.|.	b	a	b	a	b	a	a	.|.	a	.|.	a	a	b
chr03	5750238	chr03_5750238	T	TTTCTTC	1|1	0|0	INDEL	2976	0.645161		.|.	.|.	.|.	.|.	.|.	.|.	.|.	a	a	a	a	b	a	b	a	a	b	.|.	b	.|.	.|.	a	.|.	.|.	a	a	b	a	.|.	a	b	a	a	a	a	.|.	a	.|.	b
chr03	5798148	chr03_5798148	G	A	1|1	0|0	SNP	2965	0.505376	chr03_5798148	.|.	.|.	.|.	b	.|.	a	b	a	.|.	.|.	.|.	b	a	.|.	.|.	a	b	.|.	b	a	.|.	a	.|.	.|.	.|.	.|.	b	.|.	b	.|.	b	a	a	a	a	.|.	a	.|.	b
chr03	5798174	chr03_5798174	T	C	1|1	0|0	SNP	2965	0.505376		.|.	.|.	.|.	b	.|.	a	b	a	.|.	.|.	.|.	b	a	.|.	.|.	a	b	.|.	b	a	.|.	a	.|.	.|.	.|.	.|.	b	.|.	b	.|.	b	a	a	a	a	.|.	a	.|.	b
chr03	5798292	chr03_5798292	A	G	1|1	0|0	SNP	2965	0.505376		.|.	.|.	.|.	b	.|.	a	b	a	.|.	.|.	.|.	b	a	.|.	.|.	a	b	.|.	b	a	.|.	a	.|.	.|.	.|.	.|.	b	.|.	b	.|.	b	a	a	a	a	.|.	a	.|.	b
chr03	5798307	chr03_5798307	T	C	1|1	0|0	SNP	2965	0.505376		.|.	.|.	.|.	b	.|.	a	b	a	.|.	.|.	.|.	b	a	.|.	.|.	a	b	.|.	b	a	.|.	a	.|.	.|.	.|.	.|.	b	.|.	b	.|.	b	a	a	a	a	.|.	a	.|.	b
chr03	5798335	chr03_5798335	C	T	1|1	0|0	SNP	2965	0.505376		.|.	.|.	.|.	b	.|.	a	b	a	.|.	.|.	.|.	b	a	.|.	.|.	a	b	.|.	b	a	.|.	a	.|.	.|.	.|.	.|.	b	.|.	b	.|.	b	a	a	a	a	.|.	a	.|.	b
chr03	5798342	chr03_5798342	G	T	1|1	0|0	SNP	2965	0.505376		.|.	.|.	.|.	b	.|.	a	b	a	.|.	.|.	.|.	b	a	.|.	.|.	a	b	.|.	b	a	.|.	a	.|.	.|.	.|.	.|.	b	.|.	b	.|.	b	a	a	a	a	.|.	a	.|.	b
chr03	5798353	chr03_5798353	A	G	1|1	0|0	SNP	2965	0.505376		.|.	.|.	.|.	b	.|.	a	b	a	.|.	.|.	.|.	b	a	.|.	.|.	a	b	.|.	b	a	.|.	a	.|.	.|.	.|.	.|.	b	.|.	b	.|.	b	a	a	a	a	.|.	a	.|.	b
chr03	5812442	chr03_5812442	CTAACT	TTAACC	1|1	0|0	SNPs	2947	0.483871		.|.	.|.	a	.|.	.|.	a	-	a	.|.	a	a	.|.	a	.|.	a	a	.|.	.|.	.|.	a	.|.	a	.|.	.|.	a	.|.	.|.	a	.|.	.|.	.|.	a	.|.	a	.|.	.|.	a	a	.|.
chr03	6083096	chr03_6083096	T	C	0|0	1|1	SNP	1667	0.473118		a	.|.	.|.	b	.|.	.|.	b	a	a	a	b	b	.|.	.|.	.|.	a	.|.	.|.	a	.|.	.|.	a	.|.	.|.	a	.|.	b	.|.	.|.	a	.|.	a	a	.|.	.|.	.|.	a	.|.	.|.
chr03	6150068	chr03_6150068	C	T	0|0	1|1	SNP	1971	0.602151	chr03_6150068	.|.	.|.	a	.|.	.|.	a	b	a	a	.|.	.|.	-	a	-	.|.	a	b	.|.	a	a	b	a	b	.|.	a	.|.	b	a	b	a	b	a	.|.	.|.	a	.|.	a	a	b
chr03	6150294	chr03_6150294	C	T	0|0	1|1	SNP	2965	0.88172		a	b	a	b	.|.	a	b	a	a	a	b	b	a	b	.|.	a	b	b	a	a	b	a	b	.|.	a	.|.	b	a	-	a	b	a	.|.	a	a	a	.|.	a	b
chr03	6209258	chr03_6209258	A	G	0|0	1|1	SNP	202	0.430108		a	.|.	.|.	.|.	.|.	a	-	a	.|.	.|.	.|.	.|.	.|.	-	.|.	.|.	.|.	.|.	a	a	.|.	a	.|.	.|.	.|.	.|.	.|.	.|.	.|.	a	.|.	a	a	a	.|.	.|.	a	a	.|.
chr03	6306711	chr03_6306711	A	G	0|0	1|1	SNP	2965	0.967742	chr03_6306711	a	b	a	b	a	a	b	a	a	a	b	b	a	b	a	a	b	.|.	a	a	b	a	b	b	a	a	b	a	b	a	b	a	a	a	a	a	a	a	b
chr03	6306722	chr03_6306722	T	C	0|0	1|1	SNP	2965	0.892473		.|.	b	a	b	.|.	a	b	a	a	a	b	b	a	b	a	a	b	.|.	a	a	b	a	b	b	a	a	b	a	b	a	b	a	a	a	a	a	a	a	b
chr03	6312485	chr03_6312485	TT	CC	0|0	1|1	SNPs	2947	1		a	b	a	b	a	a	b	a	a	a	b	b	a	b	a	a	b	h	a	a	b	a	b	b	a	a	b	a	b	a	b	a	a	a	a	a	a	a	b
chr03	6312496	chr03_6312496	G	T	0|0	1|1	SNP	2965	1	chr03_6312496	a	b	a	b	a	a	b	a	a	a	b	b	a	b	a	a	b	h	a	a	b	a	b	b	a	a	b	a	b	a	b	a	a	a	a	a	a	a	b
chr03	6312511	chr03_6312511	G	C	0|0	1|1	SNP	2965	1		a	b	a	b	a	a	b	a	a	a	b	b	a	b	a	a	b	h	a	a	b	a	b	b	a	a	b	a	b	a	b	a	a	a	a	a	a	a	b
chr03	6312522	chr03_6312522	CTTC	TGTG	0|0	1|1	SNPs	2937	1		a	b	a	b	a	a	b	a	a	a	b	b	a	b	a	a	b	h	a	a	b	a	b	b	a	a	b	a	b	a	b	a	a	a	a	a	a	a	b
chr03	6312531	chr03_6312531	G	T	0|0	1|1	SNP	2965	1		a	b	a	b	a	a	b	a	a	a	b	b	a	b	a	a	b	h	a	a	b	a	b	b	a	a	b	a	b	a	b	a	a	a	a	a	a	a	b
chr03	6312626	chr03_6312626	TTGAATTTGA	CCGACTTTGG	0|0	1|1	SNPs	2927	1		a	b	a	b	a	a	b	a	a	a	b	b	a	b	a	a	b	h	a	a	b	a	b	b	a	a	b	a	b	a	b	a	a	a	a	a	a	a	b
chr03	6312655	chr03_6312655	C	G	0|0	1|1	SNP	2965	1		a	b	a	b	a	a	b	a	a	a	b	b	a	b	a	a	b	h	a	a	b	a	b	b	a	a	b	a	b	a	b	a	a	a	a	a	a	a	b
chr03	6438770	chr03_6438770	G	C	0|0	1|1	SNP	169	0.55914		a	-	.|.	.|.	a	a	.|.	a	a	a	.|.	.|.	.|.	.|.	a	a	.|.	.|.	a	a	.|.	a	.|.	.|.	a	a	.|.	.|.	.|.	a	.|.	a	a	.|.	a	a	a	a	.|.
chr03	6901268	chr03_6901268	G	A	0|0	1|1	SNP	2965	0.849462	chr03_6901268	.|.	.|.	.|.	.|.	.|.	a	b	a	a	a	b	.|.	a	b	a	a	b	.|.	a	a	b	a	b	.|.	a	.|.	b	a	b	a	b	a	a	a	a	a	a	a	b
chr03	6919715	chr03_6919715	ACTCT	CCTCC	0|0	1|1	SNPs	1954	0.419355		a	.|.	.|.	b	a	a	.|.	.|.	a	.|.	.|.	-	a	b	.|.	a	.|.	.|.	a	a	.|.	a	.|.	.|.	.|.	.|.	-	.|.	.|.	.|.	.|.	a	a	.|.	.|.	a	a	a	-
chr03	7004116	chr03_7004116	A	C	0|0	1|1	SNP	303	0.473118		a	.|.	a	a	a	.|.	.|.	a	a	a	.|.	.|.	a	.|.	a	a	.|.	.|.	a	.|.	.|.	a	.|.	.|.	.|.	.|.	.|.	a	.|.	.|.	h	a	a	.|.	a	.|.	a	a	.|.
chr03	7004122	chr03_7004122	A	G	0|0	1|1	SNP	307	0.473118		a	.|.	a	a	a	.|.	.|.	a	a	a	.|.	.|.	a	.|.	a	a	.|.	.|.	a	.|.	.|.	a	.|.	.|.	.|.	.|.	.|.	a	.|.	.|.	h	a	a	.|.	a	.|.	a	a	.|.
chr03	7076657	chr03_7076657	T	G	0|0	1|1	SNP	2432	0.849462	chr03_7076657	a	.|.	a	-	a	a	-	a	a	a	.|.	b	a	-	a	a	b	.|.	a	a	b	a	-	-	a	a	b	a	b	a	b	a	a	a	a	a	a	a	-
chr03	7085296	chr03_7085296	T	C	0|0	1|1	SNP	2965	0.989247	chr03_7085296	a	b	a	b	a	a	b	a	a	a	b	b	a	b	a	a	b	.|.	a	a	b	a	b	b	a	a	b	a	b	a	b	a	a	a	a	a	a	a	b
chr03	7106839	chr03_7106839	ACCTA	GCCTG	0|0	1|1	SNPs	2947	0.655914		a	b	.|.	b	.|.	.|.	b	a	a	.|.	b	.|.	.|.	b	a	a	b	.|.	a	a	.|.	.|.	b	.|.	a	.|.	b	a	.|.	a	b	a	a	a	a	a	a	a	b
chr03	7107064	chr03_7107064	T	C	0|0	1|1	SNP	2965	0.655914	chr03_7107064	a	b	.|.	b	.|.	.|.	b	a	a	.|.	b	.|.	.|.	b	a	a	b	.|.	a	a	.|.	.|.	b	.|.	a	.|.	b	a	.|.	a	b	a	a	a	a	a	a	a	b
chr03	7107099	chr03_7107099	T	C	0|0	1|1	SNP	2965	0.612903		a	b	.|.	b	.|.	.|.	b	a	a	.|.	b	.|.	.|.	b	a	a	b	.|.	a	a	.|.	.|.	b	.|.	a	.|.	b	.|.	.|.	a	b	a	a	a	a	a	a	a	b
chr03	7108097	chr03_7108097	G	C	1|1	0|0	SNP	2965	1		a	b	a	b	a	a	b	a	a	a	b	b	a	b	a	a	b	b	a	a	b	a	b	b	a	a	b	a	b	a	b	a	a	a	a	a	a	a	b
chr03	7145244	chr03_7145244	T	C	0|0	1|1	SNP	1207	0.451613		.|.	.|.	.|.	.|.	.|.	.|.	b	a	.|.	a	b	.|.	a	b	.|.	a	.|.	.|.	.|.	a	.|.	a	.|.	.|.	a	.|.	b	a	.|.	.|.	.|.	a	.|.	.|.	.|.	.|.	a	.|.	.|.
chr03	7145559	chr03_7145559	G	A	0|0	1|1	SNP	2703	0.666667	chr03_7145559	a	b	.|.	.|.	a	a	b	a	a	a	b	.|.	a	b	a	a	.|.	.|.	a	a	b	a	.|.	.|.	a	.|.	b	.|.	b	.|.	.|.	a	a	a	a	.|.	a	a	b
chr03	7145593	chr03_7145593	G	C	0|0	1|1	SNP	2883	0.666667		a	b	.|.	.|.	a	a	b	a	a	a	b	.|.	a	b	a	a	.|.	.|.	a	a	b	a	.|.	.|.	a	.|.	b	.|.	b	.|.	.|.	a	a	a	a	.|.	a	a	b
chr03	7332053	chr03_7332053	T	G	1|1	0|0	SNP	2965	0.956989	chr03_7332053	a	b	b	a	b	-	b	a	a	b	a	-	b	b	b	b	b	b	b	a	b	a	b	b	a	b	b	a	b	b	b	a	a	b	b	a	b	a	a
chr03	8523652	chr03_8523652	G	C	1|1	0|0	SNP	2679	0.462366		a	.|.	.|.	.|.	a	a	.|.	a	a	.|.	.|.	.|.	a	.|.	a	a	.|.	.|.	a	a	.|.	b	.|.	.|.	a	.|.	b	a	.|.	.|.	b	a	.|.	a	.|.	a	a	a	b
chr03	8523655	chr03_8523655	GCAGAGCTG	ACAAAGCTA	0|0	1|1	SNPs	2193	0.612903		a	.|.	.|.	h	a	a	b	a	a	.|.	b	b	a	.|.	a	a	h	.|.	a	a	.|.	b	h	.|.	a	.|.	b	a	.|.	.|.	b	a	.|.	a	.|.	a	a	a	b
chr03	8523661	chr03_8523661	C	T	1|1	0|0	SNP	2965	0.645161	chr03_8523661	a	.|.	.|.	h	a	a	-	a	a	.|.	-	-	a	.|.	a	a	h	.|.	a	a	.|.	-	h	.|.	a	.|.	-	a	.|.	.|.	-	a	.|.	a	.|.	a	a	a	-
chr03	8523670	chr03_8523670	C	T	1|1	0|0	SNP	2871	0.612903		a	.|.	.|.	h	a	a	.|.	a	a	.|.	.|.	.|.	a	.|.	a	a	h	.|.	a	a	.|.	b	h	.|.	a	.|.	b	a	.|.	.|.	b	a	.|.	a	.|.	a	a	a	b
chr03	8523811	chr03_8523811	G	A	0|0	1|1	SNP	1925	0.494624		.|.	b	.|.	b	.|.	a	b	a	.|.	.|.	.|.	-	.|.	b	.|.	a	h	.|.	a	a	b	b	b	.|.	.|.	-	b	.|.	b	.|.	b	a	.|.	.|.	.|.	.|.	a	.|.	-
chr03	8535879	chr03_8535879	C	T	0|0	1|1	SNP	2965	0.989247	chr03_8535879	a	b	b	b	a	a	b	a	a	a	b	b	a	b	a	a	b	a	a	a	b	b	b	b	a	b	b	a	b	a	b	a	a	a	a	a	a	a	b
chr03	8616550	chr03_8616550	C	A	0|0	1|1	SNP	2965	0.967742	chr03_8616550	a	b	b	b	a	a	b	a	a	a	b	b	a	b	a	a	b	.|.	a	a	b	b	b	b	a	b	b	a	b	a	b	a	.|.	a	a	a	a	a	b
chr03	8622160	chr03_8622160	C	T	0|0	1|1	SNP	2965	1	chr03_8622160	a	b	b	b	a	a	b	a	a	a	b	b	a	b	a	a	b	a	a	a	b	b	b	b	a	b	b	a	b	a	b	a	a	a	a	a	a	a	b
chr03	8636661	chr03_8636661	C	T	0|0	1|1	SNP	2965	1	chr03_8636661	a	b	b	b	a	a	b	a	a	a	b	b	a	b	a	a	b	a	a	a	b	b	b	b	a	b	b	a	b	a	b	a	a	a	a	a	a	a	b
chr03	8636754	chr03_8636754	G	T	0|0	1|1	SNP	2965	0.989247		a	b	b	b	a	a	b	a	a	a	b	b	a	b	a	a	b	a	a	a	b	b	b	b	a	b	b	a	b	a	b	a	a	a	a	a	a	a	b
chr03	8636765	chr03_8636765	G	A	0|0	1|1	SNP	2965	1		a	b	b	b	a	a	b	a	a	a	b	b	a	b	a	a	b	a	a	a	b	b	b	b	a	b	b	a	b	a	b	a	a	a	a	a	a	a	b
chr03	8636914	chr03_8636914	G	T	0|0	1|1	SNP	2965	0.462366		.|.	b	b	b	.|.	.|.	b	.|.	.|.	.|.	b	b	.|.	b	.|.	a	b	.|.	.|.	.|.	b	b	b	b	.|.	b	b	.|.	b	.|.	b	.|.	.|.	.|.	.|.	.|.	.|.	.|.	b
chr03	8652841	chr03_8652841	AT	A	1|1	0|0	INDEL	2974	0.709677		.|.	b	b	b	.|.	.|.	b	a	a	a	b	b	a	b	.|.	a	b	a	.|.	a	b	b	b	.|.	.|.	b	b	.|.	b	a	b	.|.	.|.	.|.	a	a	a	a	b
chr03	8658187	chr03_8658187	A	G	0|0	1|1	SNP	2965	0.924731	chr03_8658187	a	b	b	b	a	a	b	a	a	a	b	b	.|.	b	a	a	b	.|.	a	a	b	b	b	b	a	b	b	a	.|.	a	b	a	a	a	a	a	a	a	b
chr03	8840060	chr03_8840060	G	A	0|0	1|1	SNP	2965	0.946237	chr03_8840060	a	b	b	b	.|.	a	b	a	a	a	b	b	a	b	a	a	b	a	a	a	b	b	b	b	a	b	b	a	.|.	a	b	a	a	a	a	a	a	a	b
chr03	9022819	chr03_9022819	A	C	0|0	1|1	SNP	267	0.44086		a	.|.	.|.	.|.	.|.	.|.	h	a	a	a	.|.	.|.	a	.|.	a	a	.|.	.|.	a	a	.|.	h	.|.	.|.	a	.|.	.|.	.|.	h	a	.|.	a	.|.	.|.	a	.|.	a	.|.	.|.
chr03	9022840	chr03_9022840	A	G	0|0	1|1	SNP	283	0.44086		a	.|.	.|.	.|.	.|.	.|.	h	a	a	a	.|.	.|.	a	.|.	a	a	.|.	.|.	a	a	.|.	h	.|.	.|.	a	.|.	.|.	.|.	h	a	.|.	a	.|.	.|.	a	.|.	a	.|.	.|.
chr03	9024329	chr03_9024329	C	T	0|0	1|1	SNP	1946	0.462366		a	b	.|.	.|.	a	a	.|.	.|.	.|.	.|.	b	b	a	b	.|.	a	b	.|.	a	.|.	b	.|.	.|.	.|.	a	.|.	b	.|.	b	.|.	b	.|.	a	.|.	.|.	a	a	.|.	h
chr03	9024346	chr03_9024346	GTG	CTA	0|0	1|1	SNPs	2947	0.462366		a	b	.|.	.|.	a	a	.|.	.|.	.|.	.|.	b	b	a	b	.|.	a	b	.|.	a	.|.	b	.|.	.|.	h	a	.|.	b	.|.	b	.|.	b	.|.	a	.|.	.|.	a	a	.|.	h
chr03	9024369	chr03_9024369	A	G	0|0	1|1	SNP	1825	0.462366		a	b	.|.	.|.	a	a	.|.	.|.	.|.	.|.	b	b	a	b	.|.	a	b	.|.	a	.|.	b	.|.	.|.	h	a	.|.	b	.|.	b	.|.	b	.|.	a	.|.	.|.	a	a	.|.	h
chr03	9024375	chr03_9024375	A	G	0|0	1|1	SNP	1968	0.462366		a	b	.|.	.|.	a	a	.|.	.|.	.|.	.|.	b	b	a	b	.|.	a	b	.|.	a	.|.	b	.|.	.|.	h	a	.|.	b	.|.	b	.|.	b	.|.	a	.|.	.|.	a	a	.|.	h
chr03	9024397	chr03_9024397	A	G	0|0	1|1	SNP	1834	0.451613		a	b	.|.	.|.	a	a	.|.	.|.	.|.	.|.	b	b	a	b	.|.	a	b	.|.	a	.|.	b	.|.	.|.	h	a	.|.	b	.|.	b	.|.	b	.|.	a	.|.	.|.	a	a	.|.	h
chr03	9024404	chr03_9024404	G	A	0|0	1|1	SNP	1162	0.44086		a	b	.|.	.|.	a	a	.|.	.|.	.|.	.|.	b	b	a	-	.|.	a	b	.|.	a	.|.	b	.|.	.|.	h	a	.|.	b	.|.	b	.|.	b	.|.	a	.|.	.|.	a	a	.|.	h
chr03	9024437	chr03_9024437	A	G	0|0	1|1	SNP	1608	0.526882	chr03_9024437	a	b	b	b	a	a	.|.	a	a	a	.|.	.|.	a	.|.	a	a	.|.	.|.	a	a	.|.	.|.	.|.	.|.	a	.|.	.|.	a	.|.	a	.|.	a	a	a	.|.	.|.	a	a	.|.
chr03	9024462	chr03_9024462	G	A	0|0	1|1	SNP	1681	0.526882		a	b	b	b	a	a	.|.	a	a	a	.|.	.|.	a	.|.	a	a	.|.	.|.	a	a	.|.	.|.	.|.	.|.	a	.|.	.|.	a	.|.	a	.|.	a	a	a	.|.	.|.	a	a	.|.
chr03	9137377	chr03_9137377	CT	C	0|0	1|1	INDEL	1769	0.462366		.|.	.|.	b	.|.	.|.	.|.	b	a	a	a	.|.	b	a	b	.|.	a	b	.|.	a	.|.	.|.	b	.|.	.|.	a	.|.	b	a	b	.|.	b	.|.	.|.	.|.	a	.|.	a	a	.|.
chr03	9137841	chr03_9137841	C	T	0|0	1|1	SNP	1619	0.462366		.|.	.|.	b	.|.	.|.	.|.	b	a	a	a	.|.	b	a	b	.|.	a	b	.|.	a	.|.	.|.	b	.|.	.|.	a	.|.	b	a	b	.|.	b	.|.	.|.	.|.	a	.|.	a	a	.|.
chr03	9137848	chr03_9137848	T	A	0|0	1|1	SNP	1599	0.462366		.|.	.|.	b	.|.	.|.	.|.	b	a	a	a	.|.	b	a	b	.|.	a	b	.|.	a	.|.	.|.	b	.|.	.|.	a	.|.	b	a	b	.|.	b	.|.	.|.	.|.	a	.|.	a	a	.|.
chr03	9137884	chr03_9137884	TG	AT	0|0	1|1	SNPs	2947	0.462366		.|.	.|.	b	.|.	.|.	.|.	b	a	a	a	.|.	b	a	b	.|.	a	b	.|.	a	.|.	.|.	b	.|.	.|.	a	.|.	b	a	b	.|.	b	.|.	.|.	.|.	a	.|.	a	a	.|.
chr03	9137897	chr03_9137897	T	G	0|0	1|1	SNP	1675	0.462366		.|.	.|.	b	.|.	.|.	.|.	b	a	a	a	.|.	b	a	b	.|.	a	b	.|.	a	.|.	.|.	b	.|.	.|.	a	.|.	b	a	b	.|.	b	.|.	.|.	.|.	a	.|.	a	a	.|.
chr03	9258949	chr03_9258949	G	A	0|0	1|1	SNP	896	0.752688		a	h	h	.|.	a	a	.|.	a	a	a	.|.	.|.	a	.|.	a	a	.|.	a	a	a	h	a	h	.|.	a	.|.	h	a	b	a	h	a	a	a	a	a	a	a	.|.
chr03	9258986	chr03_9258986	A	T	0|0	1|1	SNP	1045	0.752688		a	h	h	.|.	a	a	.|.	a	a	a	.|.	.|.	a	.|.	a	a	.|.	a	a	a	h	a	h	.|.	a	.|.	h	a	b	a	h	a	a	a	a	a	a	a	.|.
chr03	9427647	chr03_9427647	T	C	0|0	1|1	SNP	2965	0.924731	chr03_9427647	a	b	b	b	a	a	b	a	a	a	b	b	a	b	.|.	a	b	a	a	a	b	b	b	b	a	b	b	a	b	a	b	a	.|.	a	a	a	a	a	b
chr03	9483826	chr03_9483826	T	G	0|0	1|1	SNP	2449	0.602151	chr03_9483826	a	b	b	b	a	.|.	b	a	a	.|.	b	.|.	a	.|.	.|.	a	b	.|.	a	.|.	b	b	b	.|.	a	b	b	a	b	.|.	b	a	.|.	.|.	a	a	a	.|.	.|.
chr03	9484079	chr03_9484079	T	C	0|0	1|1	SNP	2438	0.602151		a	b	b	b	a	.|.	b	a	a	.|.	b	.|.	a	.|.	.|.	a	b	.|.	a	.|.	b	b	b	.|.	a	b	b	a	b	.|.	b	a	.|.	.|.	a	a	a	.|.	.|.
chr03	9537227	chr03_9537227	T	C	0|0	1|1	SNP	1247	0.688172	chr03_9537227	a	.|.	.|.	.|.	.|.	a	b	a	a	.|.	-	.|.	a	.|.	a	a	b	.|.	a	a	.|.	b	-	b	a	h	b	a	-	.|.	-	.|.	a	a	a	a	a	a	.|.
chr03	9585405	chr03_9585405	ATT	GTC	0|0	1|1	SNPs	2947	0.591398		a	b	-	b	a	a	.|.	a	a	.|.	b	b	a	b	.|.	a	.|.	.|.	.|.	.|.	b	b	b	.|.	a	h	b	.|.	b	.|.	b	a	a	.|.	.|.	.|.	a	.|.	b
chr03	9585435	chr03_9585435	T	A	0|0	1|1	SNP	1944	0.505376	chr03_9585435	a	b	b	b	a	a	.|.	a	a	.|.	b	b	a	b	.|.	a	.|.	.|.	.|.	.|.	b	.|.	b	.|.	a	.|.	b	.|.	b	.|.	b	a	a	.|.	.|.	.|.	a	.|.	.|.
chr03	9610848	chr03_9610848	G	C	0|0	1|1	SNP	2965	0.956989	chr03_9610848	a	b	b	b	a	a	b	a	a	a	b	b	a	b	a	a	b	a	a	a	b	b	b	.|.	a	b	b	a	b	a	b	a	.|.	a	a	a	a	a	b
chr03	9676865	chr03_9676865	G	GAT	0|0	1|1	INDEL	2930	0.989247		a	b	b	b	a	a	b	a	a	a	b	b	a	b	a	a	b	.|.	a	a	b	b	b	b	a	b	b	a	b	a	b	a	a	a	a	a	a	a	b
chr03	9676873	chr03_9676873	C	T	0|0	1|1	SNP	2965	0.989247	chr03_9676873	a	b	b	b	a	a	b	a	a	a	b	b	a	b	a	a	b	.|.	a	a	b	b	b	b	a	b	b	a	b	a	b	a	a	a	a	a	a	a	b
chr03	9677223	chr03_9677223	G	T	0|0	1|1	SNP	2965	0.967742		a	b	b	b	a	a	b	a	a	a	b	b	a	b	a	a	b	a	a	a	b	b	b	b	a	b	b	a	b	a	b	a	.|.	a	a	a	a	a	b
chr03	9678560	chr03_9678560	GTCA	G	0|0	1|1	INDEL	2957	0.989247		a	b	b	b	a	a	b	a	a	a	b	b	a	b	a	a	b	.|.	a	a	b	b	b	b	a	b	b	-	b	a	b	a	a	a	a	a	a	a	b
chr03	9678652	chr03_9678652	C	T	0|0	1|1	SNP	2771	0.709677		.|.	-	-	.|.	.|.	a	b	a	a	a	b	-	a	b	a	a	b	.|.	a	.|.	-	b	b	b	.|.	b	-	.|.	b	a	.|.	.|.	a	a	a	a	a	a	-
chr03	9678725	chr03_9678725	C	T	0|0	1|1	SNP	2965	1		a	b	b	b	a	a	b	a	a	a	b	b	a	b	a	a	b	a	a	a	b	b	b	b	a	b	b	a	b	a	b	a	a	a	a	a	a	a	b
chr03	9678797	chr03_9678797	A	T	0|0	1|1	SNP	2965	0.978495		a	b	b	b	a	a	b	a	a	a	b	b	a	b	a	a	b	.|.	a	a	b	b	b	b	a	b	b	a	b	a	b	a	a	a	a	a	a	a	b
chr03	9679102	chr03_9679102	GT	G	0|0	1|1	INDEL	2975	1		a	b	b	b	a	a	b	a	a	a	b	b	a	b	a	a	b	a	a	a	b	b	b	b	a	b	b	a	b	a	b	a	a	a	a	a	a	a	b
chr03	9712327	chr03_9712327	G	A	0|0	1|1	SNP	762	0.526882		a	-	-	.|.	a	a	b	.|.	a	.|.	-	-	a	.|.	.|.	a	.|.	.|.	a	.|.	.|.	-	-	.|.	a	.|.	-	a	-	.|.	.|.	a	.|.	.|.	a	a	a	a	.|.
chr03	9734839	chr03_9734839	A	G	0|0	1|1	SNP	2965	0.430108		.|.	b	b	b	.|.	a	b	.|.	.|.	.|.	b	b	.|.	b	.|.	a	b	.|.	.|.	.|.	b	b	b	b	.|.	b	b	.|.	b	a	b	.|.	.|.	.|.	.|.	.|.	.|.	.|.	b
chr03	9734857	chr03_9734857	G	A	0|0	1|1	SNP	2965	0.430108		.|.	b	b	b	.|.	a	b	.|.	.|.	.|.	b	b	.|.	b	.|.	a	b	.|.	.|.	.|.	b	b	b	b	.|.	b	b	.|.	b	a	b	.|.	.|.	.|.	.|.	.|.	.|.	.|.	b
chr03	9752586	chr03_9752586	TCAT	AAAC	0|0	1|1	SNPs	112	0.55914		a	.|.	.|.	.|.	a	a	.|.	a	a	.|.	.|.	.|.	a	.|.	.|.	a	.|.	.|.	a	a	.|.	.|.	.|.	.|.	a	.|.	.|.	a	.|.	.|.	.|.	a	a	a	a	a	a	a	.|.
chr03	9860163	chr03_9860163	G	A	0|0	1|1	SNP	2965	1	chr03_9860163	a	b	b	b	a	a	b	a	a	a	b	b	a	b	a	a	b	a	a	a	b	b	b	b	a	b	b	a	b	a	b	a	a	a	a	a	a	a	b
chr03	11895049	chr03_11895049	G	A	1|1	0|0	SNP	2965	0.774194	chr03_11895049	a	b	.|.	b	b	a	b	a	a	a	b	b	a	b	a	a	b	.|.	a	.|.	a	b	b	.|.	.|.	b	b	a	b	a	b	a	a	a	a	.|.	a	a	b
chr03	12111117	chr03_12111117	T	C	1|1	0|0	SNP	2965	0.698925	chr03_12111117	a	b	b	.|.	.|.	-	b	a	a	a	b	.|.	a	b	a	a	b	a	a	a	a	.|.	.|.	.|.	.|.	.|.	b	a	b	.|.	b	a	a	a	a	a	a	a	b
chr03	12152171	chr03_12152171	G	C	1|1	0|0	SNP	2965	0.870968	chr03_12152171	a	b	b	b	.|.	a	b	a	a	a	b	.|.	a	b	a	a	b	.|.	a	a	a	b	b	b	b	.|.	b	a	b	a	b	a	a	a	a	a	a	a	.|.
chr03	12152269	chr03_12152269	G	T	1|1	0|0	SNP	2965	0.870968		a	b	b	b	.|.	a	b	a	a	a	b	.|.	a	b	a	a	b	.|.	a	a	a	b	b	b	b	.|.	b	a	b	a	b	a	a	a	a	a	a	a	.|.
chr03	12161771	chr03_12161771	T	C	1|1	0|0	SNP	2965	1	chr03_12161771	a	b	b	b	b	a	b	a	a	a	b	b	a	b	a	a	b	a	a	a	a	b	b	b	b	b	b	a	b	a	b	a	a	a	a	a	a	a	b
chr03	12168807	chr03_12168807	C	A	1|1	0|0	SNP	2965	0.645161	chr03_12168807	.|.	.|.	b	.|.	.|.	a	b	a	a	a	b	.|.	a	b	.|.	a	b	.|.	.|.	.|.	a	b	b	b	b	b	b	a	b	.|.	b	a	a	a	a	.|.	.|.	.|.	b
chr03	12171250	chr03_12171250	G	A	1|1	0|0	SNP	2965	0.591398		a	.|.	.|.	.|.	.|.	a	-	a	a	a	.|.	-	a	.|.	a	a	.|.	.|.	a	a	a	.|.	.|.	.|.	.|.	.|.	.|.	a	-	a	.|.	a	a	a	a	a	a	a	.|.
chr03	12350791	chr03_12350791	T	C	1|1	0|0	SNP	2965	0.989247	chr03_12350791	a	b	b	b	b	a	b	a	a	a	b	b	a	b	a	a	b	a	a	a	a	b	b	b	b	b	b	a	b	a	b	a	a	a	a	a	a	a	b
chr03	12364120	chr03_12364120	C	T	1|1	0|0	SNP	2105	0.548387	chr03_12364120	a	b	b	b	b	a	b	a	a	.|.	b	b	a	b	.|.	.|.	b	.|.	.|.	.|.	.|.	b	b	.|.	b	b	b	.|.	b	.|.	b	a	.|.	a	.|.	.|.	.|.	.|.	.|.
chr03	12364523	chr03_12364523	T	C	1|1	0|0	SNP	2102	0.548387		a	b	b	b	b	a	b	a	a	.|.	b	b	a	b	.|.	.|.	b	.|.	.|.	.|.	.|.	b	b	.|.	b	b	b	.|.	b	.|.	b	a	.|.	a	.|.	.|.	.|.	.|.	.|.
chr03	12488306	chr03_12488306	A	G	1|1	0|0	SNP	2965	0.935484	chr03_12488306	a	b	b	b	b	a	b	a	a	a	b	b	a	b	a	a	b	.|.	a	a	a	b	b	b	b	.|.	b	a	b	.|.	b	a	a	a	a	a	a	a	b
chr03	12488318	chr03_12488318	G	A	1|1	0|0	SNP	2965	0.935484		a	b	b	b	b	a	b	a	a	a	b	b	a	b	a	a	b	.|.	a	a	a	b	b	b	b	.|.	b	a	b	.|.	b	a	a	a	a	a	a	a	b
chr03	12494475	chr03_12494475	T	C	1|1	0|0	SNP	2965	0.473118		.|.	.|.	.|.	.|.	.|.	.|.	.|.	a	a	a	.|.	.|.	a	.|.	.|.	a	-	.|.	a	a	a	.|.	.|.	.|.	.|.	.|.	b	a	b	.|.	.|.	.|.	a	a	a	.|.	a	.|.	.|.
chr03	12497754	chr03_12497754	G	A	1|1	0|0	SNP	2965	0.462366		a	b	.|.	b	b	a	b	a	a	a	.|.	.|.	a	.|.	a	a	.|.	.|.	.|.	a	.|.	b	.|.	.|.	.|.	.|.	b	a	b	.|.	.|.	a	a	a	a	.|.	.|.	a	.|.
chr03	12499459	chr03_12499459	G	A	1|1	0|0	SNP	2965	0.752688	chr03_12499459	.|.	.|.	b	.|.	.|.	.|.	.|.	a	a	a	b	b	a	b	.|.	a	b	.|.	a	a	a	b	.|.	b	b	b	b	a	.|.	a	b	a	.|.	a	a	a	a	a	b
chr03	12506214	chr03_12506214	A	G	1|1	0|0	SNP	2965	0.462366		.|.	.|.	b	.|.	.|.	a	.|.	a	.|.	.|.	b	.|.	.|.	b	a	a	.|.	.|.	a	.|.	a	.|.	.|.	.|.	b	.|.	b	.|.	b	.|.	b	.|.	.|.	a	a	.|.	a	a	b
chr03	12567552	chr03_12567552	T	C	1|1	0|0	SNP	2965	1	chr03_12567552	a	b	b	b	b	a	b	a	a	a	b	b	a	b	a	a	b	a	a	a	a	b	b	b	b	b	b	a	b	a	b	a	a	a	a	a	a	a	b
chr03	12567590	chr03_12567590	C	T	1|1	0|0	SNP	2965	1		a	b	b	b	b	a	b	a	a	a	b	b	a	b	a	a	b	a	a	a	a	b	b	b	b	b	b	a	b	a	b	a	a	a	a	a	a	a	b
chr03	12570580	chr03_12570580	T	C	1|1	0|0	SNP	2965	0.666667		.|.	.|.	.|.	.|.	b	a	b	a	a	a	b	.|.	.|.	b	a	a	b	.|.	a	a	a	b	.|.	.|.	.|.	.|.	b	a	.|.	a	b	a	.|.	a	a	.|.	a	.|.	b
chr03	12570598	chr03_12570598	T	C	1|1	0|0	SNP	2965	0.666667		.|.	.|.	.|.	.|.	b	a	b	a	a	a	b	.|.	.|.	b	a	a	b	.|.	a	a	a	b	.|.	.|.	.|.	.|.	b	a	.|.	a	b	a	.|.	a	a	.|.	a	.|.	b
chr03	12866469	chr03_12866469	C	A	1|1	0|0	SNP	2965	0.956989	chr03_12866469	a	b	b	b	b	a	b	a	a	a	b	b	a	a	a	a	b	.|.	a	a	a	b	b	b	b	b	b	a	b	a	b	a	a	a	a	a	a	b	b
chr03	12867272	chr03_12867272	T	C	1|1	0|0	SNP	2965	0.83871		a	b	b	b	b	a	.|.	a	a	a	b	b	a	a	a	a	b	.|.	a	a	a	b	b	.|.	b	.|.	b	a	b	a	b	a	a	a	a	a	a	.|.	b
chr03	12953756	chr03_12953756	C	T	1|1	0|0	SNP	2917	0.473118		.|.	b	.|.	.|.	b	a	.|.	a	.|.	a	b	b	.|.	a	-	a	b	.|.	a	a	.|.	.|.	.|.	.|.	.|.	.|.	b	a	.|.	.|.	.|.	a	a	a	a	.|.	a	.|.	b
chr03	12953784	chr03_12953784	A	G	1|1	0|0	SNP	2785	0.473118		.|.	b	.|.	.|.	b	a	.|.	a	.|.	a	b	b	.|.	a	a	a	b	.|.	a	a	.|.	.|.	.|.	.|.	.|.	.|.	b	a	.|.	.|.	.|.	a	a	a	a	.|.	a	.|.	b
chr03	13079640	chr03_13079640	C	T	0|0	1|1	SNP	2602	0.537634	chr03_13079640	a	b	b	b	b	a	.|.	a	a	a	.|.	b	.|.	a	.|.	a	.|.	.|.	a	a	a	b	b	.|.	.|.	.|.	b	a	b	a	b	.|.	.|.	a	a	.|.	a	b	.|.
chr03	13103939	chr03_13103939	C	G	0|0	1|1	SNP	2351	0.55914	chr03_13103939	.|.	.|.	b	-	.|.	.|.	b	a	.|.	a	.|.	.|.	a	a	.|.	a	.|.	.|.	a	a	a	b	.|.	.|.	b	b	b	a	.|.	.|.	.|.	a	a	a	.|.	.|.	a	.|.	b
chr03	13104850	chr03_13104850	T	C	0|0	1|1	SNP	2338	0.494624		.|.	b	.|.	.|.	.|.	.|.	b	.|.	.|.	.|.	.|.	b	.|.	a	.|.	a	b	.|.	a	.|.	a	b	.|.	.|.	b	.|.	b	a	b	.|.	.|.	a	.|.	a	.|.	a	a	.|.	.|.
chr03	13104860	chr03_13104860	G	A	0|0	1|1	SNP	2326	0.494624		.|.	b	.|.	.|.	.|.	.|.	b	.|.	.|.	.|.	.|.	b	.|.	a	.|.	a	b	.|.	a	.|.	a	b	.|.	.|.	b	.|.	b	a	b	.|.	.|.	a	.|.	a	.|.	a	a	.|.	.|.
chr03	13104947	chr03_13104947	C	T	0|0	1|1	SNP	2965	0.946237		a	b	b	b	b	a	b	a	a	a	b	b	a	a	a	a	b	.|.	a	a	a	b	b	.|.	b	b	b	a	b	.|.	b	a	a	a	a	a	a	b	b
chr03	13108016	chr03_13108016	T	C	0|0	1|1	SNP	1664	0.473118		a	h	.|.	.|.	.|.	a	.|.	a	a	a	.|.	.|.	a	a	a	a	.|.	.|.	a	.|.	a	b	b	.|.	h	.|.	.|.	a	.|.	.|.	b	.|.	.|.	a	.|.	.|.	.|.	.|.	b
chr03	13108029	chr03_13108029	T	G	0|0	1|1	SNP	1658	0.473118		a	h	.|.	.|.	.|.	a	.|.	a	a	a	.|.	.|.	a	a	a	a	.|.	.|.	a	.|.	a	b	b	.|.	h	.|.	.|.	a	.|.	.|.	b	.|.	.|.	a	.|.	.|.	.|.	.|.	b
chr03	13108038	chr03_13108038	C	T	0|0	1|1	SNP	1692	0.473118		a	h	.|.	.|.	.|.	a	.|.	a	a	a	.|.	.|.	a	a	a	a	.|.	.|.	a	.|.	a	b	b	.|.	h	.|.	.|.	a	.|.	.|.	b	.|.	.|.	a	.|.	.|.	.|.	.|.	-
chr03	13108076	chr03_13108076	C	T	0|0	1|1	SNP	1502	0.473118		a	h	.|.	.|.	.|.	a	.|.	a	a	a	.|.	.|.	a	a	a	a	.|.	.|.	a	.|.	a	b	b	.|.	h	.|.	.|.	a	.|.	.|.	b	.|.	.|.	a	.|.	.|.	.|.	.|.	b
chr03	13108495	chr03_13108495	G	A	0|0	1|1	SNP	1276	0.473118		a	h	.|.	.|.	.|.	a	.|.	a	a	a	.|.	.|.	a	a	a	a	.|.	.|.	a	.|.	a	b	b	.|.	h	.|.	.|.	a	.|.	.|.	b	.|.	.|.	a	.|.	.|.	.|.	.|.	b
chr03	13118320	chr03_13118320	T	A	0|0	1|1	SNP	2375	0.483871		.|.	.|.	.|.	.|.	.|.	.|.	.|.	a	.|.	a	b	.|.	.|.	a	.|.	a	.|.	.|.	.|.	a	.|.	.|.	b	b	.|.	.|.	b	.|.	.|.	a	b	.|.	.|.	.|.	a	a	a	.|.	.|.
chr03	13132353	chr03_13132353	T	C	0|0	1|1	SNP	2965	0.784946	chr03_13132353	a	b	b	b	-	a	b	a	a	a	b	b	a	a	.|.	a	b	.|.	a	a	a	b	b	.|.	b	b	b	a	.|.	a	b	a	a	a	a	.|.	a	b	b
chr03	13132475	chr03_13132475	C	A	0|0	1|1	SNP	2965	0.763441		a	b	b	b	b	a	b	a	a	a	b	b	a	a	.|.	a	b	.|.	a	a	.|.	b	b	.|.	.|.	.|.	b	.|.	.|.	a	b	a	.|.	a	a	.|.	a	b	b
chr03	13132537	chr03_13132537	TTTGC	CTTGT	0|0	1|1	SNPs	2947	0.978495		a	b	b	b	b	a	b	a	a	a	b	b	a	a	a	a	b	.|.	a	a	a	b	b	b	b	b	b	a	b	a	b	a	a	a	a	a	a	b	b
chr03	13345594	chr03_13345594	T	C	0|0	1|1	SNP	2965	0.741935	chr03_13345594	a	b	b	b	.|.	a	b	a	a	.|.	.|.	.|.	a	a	a	a	b	.|.	a	a	.|.	b	b	.|.	b	.|.	b	a	b	.|.	b	a	a	a	a	.|.	a	b	b
chr03	13363169	chr03_13363169	A	G	0|0	1|1	SNP	2046	0.494624		a	b	b	b	.|.	a	.|.	.|.	a	.|.	.|.	b	.|.	a	a	a	.|.	.|.	a	.|.	.|.	.|.	b	.|.	.|.	.|.	b	.|.	.|.	.|.	.|.	a	.|.	a	.|.	.|.	a	b	.|.
chr03	13363183	chr03_13363183	A	G	0|0	1|1	SNP	2080	0.645161	chr03_13363183	a	b	b	b	.|.	a	.|.	.|.	a	a	.|.	h	a	a	a	a	a	.|.	a	a	.|.	.|.	b	.|.	.|.	.|.	h	a	.|.	a	.|.	a	a	a	a	.|.	a	h	.|.
chr03	13363248	chr03_13363248	T	C	0|0	1|1	SNP	1851	0.645161		a	b	b	b	.|.	a	.|.	.|.	a	a	.|.	h	a	a	a	a	a	.|.	a	a	.|.	.|.	b	.|.	.|.	.|.	h	a	.|.	a	.|.	a	a	a	a	.|.	a	h	.|.
chr03	13363271	chr03_13363271	G	T	0|0	1|1	SNP	485	0.430108		a	-	b	b	.|.	a	.|.	.|.	a	a	.|.	.|.	.|.	a	.|.	a	.|.	.|.	a	.|.	.|.	.|.	.|.	.|.	.|.	.|.	.|.	a	.|.	a	.|.	a	a	a	.|.	a	a	.|.	.|.
chr03	13522103	chr03_13522103	T	C	0|0	1|1	SNP	2965	0.967742	chr03_13522103	a	b	b	b	b	a	b	a	a	a	b	b	a	a	a	a	b	.|.	a	a	a	b	b	.|.	b	b	b	a	b	a	b	a	a	a	a	a	a	b	b
chr03	13522136	chr03_13522136	C	T	0|0	1|1	SNP	2965	0.967742		a	b	b	b	b	a	b	a	a	a	b	b	a	a	a	a	b	.|.	a	a	a	b	b	.|.	b	b	b	a	b	a	b	a	a	a	a	a	a	b	b
chr03	13522160	chr03_13522160	G	A	0|0	1|1	SNP	2965	0.967742		a	b	b	b	b	a	b	a	a	a	b	b	a	a	a	a	b	.|.	a	a	a	b	b	.|.	b	b	b	a	b	a	b	a	a	a	a	a	a	b	b
chr03	13522371	chr03_13522371	C	T	0|0	1|1	SNP	2965	0.967742		a	b	b	b	b	a	b	a	a	a	b	b	a	a	a	a	b	.|.	a	a	a	b	b	.|.	b	b	b	a	b	a	b	a	a	a	a	a	a	b	b
chr03	13522380	chr03_13522380	GCA	ACT	0|0	1|1	SNPs	2947	0.967742		a	b	b	b	b	a	b	a	a	a	b	b	a	a	a	a	b	.|.	a	a	a	b	b	.|.	b	b	b	a	b	a	b	a	a	a	a	a	a	b	b
chr03	13522400	chr03_13522400	A	G	0|0	1|1	SNP	2965	0.967742		a	b	b	b	b	a	b	a	a	a	b	b	a	a	a	a	b	.|.	a	a	a	b	b	.|.	b	b	b	a	b	a	b	a	a	a	a	a	a	b	b
chr03	13522584	chr03_13522584	C	G	0|0	1|1	SNP	1977	0.430108		a	.|.	.|.	b	.|.	.|.	b	a	a	a	.|.	b	.|.	a	a	.|.	.|.	.|.	.|.	.|.	a	b	b	b	b	b	.|.	.|.	.|.	a	b	.|.	.|.	.|.	.|.	.|.	a	.|.	.|.
chr03	13522590	chr03_13522590	G	A	0|0	1|1	SNP	1968	0.430108		a	.|.	.|.	b	.|.	.|.	b	a	a	a	.|.	b	.|.	a	a	.|.	.|.	.|.	.|.	.|.	a	b	b	b	b	b	.|.	.|.	.|.	a	b	.|.	.|.	.|.	.|.	.|.	a	.|.	.|.
chr03	13522633	chr03_13522633	T	A	0|0	1|1	SNP	2318	0.430108		a	.|.	.|.	b	.|.	.|.	b	a	a	a	.|.	b	.|.	a	a	.|.	.|.	.|.	.|.	.|.	a	b	b	b	b	b	.|.	.|.	.|.	a	b	.|.	.|.	.|.	.|.	.|.	a	.|.	.|.
chr03	13620715	chr03_13620715	A	G	0|0	1|1	SNP	2965	0.827957	chr03_13620715	a	b	b	b	.|.	a	b	a	a	a	.|.	b	a	a	a	a	b	.|.	a	.|.	a	b	b	b	b	b	b	a	.|.	a	b	.|.	a	a	a	.|.	a	b	b
chr03	13654792	chr03_13654792	C	A	0|0	1|1	SNP	2183	0.602151	chr03_13654792	a	.|.	.|.	.|.	.|.	a	b	a	a	a	b	.|.	a	.|.	.|.	a	b	.|.	a	a	a	b	b	.|.	.|.	.|.	b	a	b	a	b	a	.|.	a	a	.|.	a	.|.	b
chr03	13654821	chr03_13654821	T	C	0|0	1|1	SNP	2203	0.602151		a	.|.	.|.	.|.	.|.	a	b	a	a	a	b	.|.	a	.|.	.|.	a	b	.|.	a	a	a	b	b	.|.	.|.	.|.	b	a	b	a	b	a	.|.	a	a	.|.	a	.|.	b
chr03	13655048	chr03_13655048	G	A	0|0	1|1	SNP	2114	0.666667		a	.|.	.|.	.|.	.|.	a	-	a	a	a	b	.|.	a	a	a	a	b	.|.	a	a	a	-	b	.|.	.|.	.|.	-	a	b	a	-	a	a	a	a	.|.	a	.|.	-
chr03	13755696	chr03_13755696	T	C	0|0	1|1	SNP	2965	0.806452	chr03_13755696	a	b	b	b	b	a	b	a	a	a	.|.	b	a	a	.|.	a	b	.|.	a	a	a	b	.|.	.|.	b	b	b	a	b	.|.	b	a	a	a	a	a	a	b	.|.
chr03	14053024	chr03_14053024	AT	A	0|0	1|1	INDEL	1363	0.537634		.|.	b	.|.	.|.	.|.	.|.	b	a	a	a	.|.	.|.	.|.	a	a	a	b	.|.	a	a	a	.|.	.|.	b	b	.|.	b	.|.	.|.	a	b	a	-	-	.|.	.|.	a	.|.	b
chr03	14053090	chr03_14053090	C	T	0|0	1|1	SNP	2474	0.655914	chr03_14053090	.|.	b	.|.	h	.|.	.|.	b	a	a	a	-	.|.	.|.	a	a	a	b	.|.	a	a	a	.|.	-	b	b	.|.	b	.|.	.|.	a	b	a	a	a	.|.	.|.	a	-	b
chr03	14053122	chr03_14053122	A	G	0|0	1|1	SNP	2526	0.55914		.|.	b	.|.	h	.|.	.|.	b	a	a	a	.|.	.|.	.|.	a	a	a	b	.|.	a	a	a	.|.	.|.	b	b	.|.	b	.|.	.|.	a	b	a	a	a	.|.	.|.	a	.|.	b
chr03	14055920	chr03_14055920	A	G	0|0	1|1	SNP	2965	0.989247		a	b	b	b	b	-	b	a	a	a	b	b	a	a	a	a	b	.|.	a	a	a	b	b	b	b	b	b	a	b	a	b	a	a	a	a	a	a	b	b
chr03	14087897	chr03_14087897	T	G	0|0	1|1	SNP	2965	0.978495	chr03_14087897	a	b	b	b	b	a	b	a	a	a	b	b	a	a	a	a	b	.|.	a	a	a	b	b	b	b	b	b	a	b	a	b	a	a	a	a	a	a	b	b
chr03	14087904	chr03_14087904	A	G	0|0	1|1	SNP	2965	0.946237		a	b	b	b	b	a	b	a	a	a	b	b	a	a	.|.	a	b	.|.	a	a	a	b	b	b	b	b	b	a	b	a	b	a	a	a	a	a	a	b	b
chr03	14087956	chr03_14087956	TTTTGA	T	0|0	1|1	INDEL	2992	0.989247		a	b	b	b	-	a	b	a	a	a	-	-	a	a	a	a	b	.|.	a	a	a	b	b	-	b	-	b	a	b	a	b	a	a	a	a	a	a	b	b
chr03	14088019	chr03_14088019	T	G	0|0	1|1	SNP	2965	0.978495		a	b	b	b	b	a	b	a	a	a	b	b	a	a	a	a	b	.|.	a	a	a	b	b	b	b	b	b	a	b	a	b	a	a	a	a	a	a	b	b
chr03	14099271	chr03_14099271	A	C	0|0	1|1	SNP	2965	0.989247	chr03_14099271	a	b	b	b	b	a	b	a	a	a	b	b	a	a	a	a	b	a	a	a	a	b	b	b	b	b	b	a	b	a	b	a	a	a	a	a	a	b	b
chr03	14106227	chr03_14106227	C	T	0|0	1|1	SNP	2965	1	chr03_14106227	a	b	b	b	b	a	b	a	a	a	b	b	a	a	a	a	b	a	a	a	a	b	b	b	b	b	b	a	b	a	b	a	a	a	a	a	a	b	b
chr03	14111740	chr03_14111740	T	C	0|0	1|1	SNP	2965	0.924731	chr03_14111740	a	b	b	b	.|.	.|.	b	a	a	a	b	b	a	a	a	a	b	.|.	a	a	a	b	b	b	b	b	b	a	.|.	a	b	a	a	a	a	a	a	b	b
chr03	14111797	chr03_14111797	G	A	0|0	1|1	SNP	2965	0.924731		a	b	b	b	.|.	.|.	b	a	a	a	b	b	a	a	a	a	b	.|.	a	a	a	b	b	b	b	b	b	a	.|.	a	b	a	a	a	a	a	a	b	b
chr03	14111894	chr03_14111894	C	T	0|0	1|1	SNP	2965	0.924731		a	b	b	b	.|.	.|.	b	a	a	a	b	b	a	a	a	a	b	.|.	a	a	a	b	b	b	b	b	b	a	.|.	a	b	a	a	a	a	a	a	b	b
chr03	14111926	chr03_14111926	G	A	0|0	1|1	SNP	2965	0.924731		a	b	b	b	.|.	.|.	b	a	a	a	b	b	a	a	a	a	b	.|.	a	a	a	b	b	b	b	b	b	a	.|.	a	b	a	a	a	a	a	a	b	b
chr03	14116300	chr03_14116300	T	C	0|0	1|1	SNP	2965	1		a	b	b	b	b	a	b	a	a	a	b	b	a	a	a	a	b	a	a	a	a	b	b	b	b	b	b	a	b	a	b	a	a	a	a	a	a	b	b
chr03	14140181	chr03_14140181	A	G	0|0	1|1	SNP	2871	0.505376	chr03_14140181	a	b	b	b	b	a	.|.	.|.	a	a	b	b	.|.	a	.|.	a	b	.|.	.|.	.|.	.|.	b	b	.|.	b	.|.	b	a	b	.|.	.|.	.|.	.|.	.|.	.|.	a	a	b	b
chr03	14140217	chr03_14140217	C	T	0|0	1|1	SNP	2933	0.505376		a	b	b	b	b	a	.|.	.|.	a	a	b	b	.|.	a	.|.	a	b	.|.	.|.	.|.	.|.	b	b	.|.	b	.|.	b	a	b	.|.	.|.	.|.	.|.	.|.	.|.	a	a	b	b
chr03	14140233	chr03_14140233	G	T	0|0	1|1	SNP	2893	0.505376		a	b	b	b	b	a	.|.	.|.	a	a	b	b	.|.	a	.|.	a	b	.|.	.|.	.|.	.|.	b	b	.|.	b	.|.	b	a	b	.|.	.|.	.|.	.|.	.|.	.|.	a	a	b	b
chr03	14140358	chr03_14140358	C	A	0|0	1|1	SNP	2417	0.430108		-	b	b	b	b	-	.|.	.|.	a	a	b	b	.|.	.|.	.|.	a	b	.|.	.|.	.|.	.|.	b	b	.|.	b	.|.	b	a	b	.|.	.|.	.|.	.|.	.|.	.|.	.|.	a	b	b
chr03	14140373	chr03_14140373	C	T	0|0	1|1	SNP	2672	0.505376		a	b	b	b	b	a	.|.	.|.	a	a	b	b	.|.	a	.|.	a	b	.|.	.|.	.|.	.|.	b	b	.|.	b	.|.	b	a	b	.|.	.|.	.|.	.|.	.|.	.|.	a	a	b	b
chr03	14140402	chr03_14140402	TGCTTT	CGCTTC	0|0	1|1	SNPs	2947	0.505376		a	b	b	b	b	a	.|.	.|.	a	a	b	b	.|.	a	.|.	a	b	.|.	.|.	.|.	.|.	b	b	.|.	b	.|.	b	a	b	.|.	.|.	.|.	.|.	.|.	.|.	a	a	b	b
chr03	14140434	chr03_14140434	A	G	0|0	1|1	SNP	2965	0.505376		a	b	b	b	b	a	.|.	.|.	a	a	b	b	.|.	a	.|.	a	b	.|.	.|.	.|.	.|.	b	b	.|.	b	.|.	b	a	b	.|.	.|.	.|.	.|.	.|.	.|.	a	a	b	b
chr03	14355227	chr03_14355227	G	A	0|0	1|1	SNP	2965	0.860215	chr03_14355227	.|.	b	b	b	b	.|.	b	a	a	a	b	b	a	a	a	a	b	.|.	a	a	a	b	b	b	b	b	b	a	b	a	b	a	.|.	a	a	a	a	b	b
chr03	14355424	chr03_14355424	G	T	0|0	1|1	SNP	2965	0.860215		.|.	b	b	b	b	.|.	b	a	a	a	b	b	a	a	a	a	b	.|.	a	a	a	b	b	b	b	b	b	a	b	a	b	a	.|.	a	a	a	a	b	b
chr03	14364351	chr03_14364351	G	A	0|0	1|1	SNP	2965	0.580645	chr03_14364351	a	.|.	b	b	.|.	a	b	a	.|.	a	.|.	b	.|.	a	.|.	a	.|.	.|.	a	a	a	.|.	b	.|.	b	.|.	b	.|.	.|.	.|.	b	a	.|.	.|.	a	.|.	a	b	b
chr03	14364362	chr03_14364362	A	G	0|0	1|1	SNP	2965	0.666667		a	.|.	b	b	.|.	a	b	a	.|.	a	b	b	.|.	a	.|.	a	.|.	.|.	a	a	a	.|.	b	.|.	b	.|.	b	.|.	b	.|.	b	a	.|.	.|.	a	.|.	a	b	-
chr03	15701697	chr03_15701697	T	C	0|0	1|1	SNP	2965	0.526882	chr03_15701697	.|.	.|.	.|.	.|.	.|.	.|.	b	a	a	a	b	b	.|.	.|.	a	a	b	-	a	.|.	a	b	.|.	b	b	.|.	b	.|.	b	.|.	b	a	.|.	a	.|.	.|.	a	b	b
chr03	15701852	chr03_15701852	G	T	0|0	1|1	SNP	2965	1		a	b	b	b	b	a	b	a	a	a	b	b	a	a	a	a	b	a	a	a	a	b	b	b	b	b	b	a	b	a	b	a	a	a	a	a	a	b	b
chr03	15701890	chr03_15701890	A	T	0|0	1|1	SNP	2965	0.989247		a	b	b	b	b	a	b	a	a	a	b	b	a	a	a	a	b	a	a	a	a	b	b	b	b	b	b	a	b	a	b	a	a	a	a	a	a	b	b
chr03	15710924	chr03_15710924	GAC	AAT	0|0	1|1	SNPs	2947	0.688172		a	b	.|.	.|.	.|.	a	b	a	a	a	b	b	a	a	a	a	b	.|.	a	.|.	a	b	b	.|.	.|.	b	b	a	b	.|.	b	a	.|.	a	a	a	a	b	b
chr03	15711004	chr03_15711004	A	G	0|0	1|1	SNP	2522	0.548387	chr03_15711004	a	b	-	-	-	a	b	a	a	.|.	b	.|.	a	a	.|.	a	b	.|.	a	.|.	.|.	b	b	.|.	.|.	b	b	a	b	.|.	.|.	a	.|.	a	a	.|.	a	b	b
chr03	15711033	chr03_15711033	G	A	1|1	0|0	SNP	2965	0.602151		a	b	.|.	.|.	.|.	a	b	a	a	a	.|.	b	a	a	a	a	b	.|.	a	.|.	a	b	b	.|.	.|.	b	b	a	b	.|.	b	a	.|.	a	a	a	a	b	b
chr03	15711047	chr03_15711047	G	A	1|1	0|0	SNP	2965	0.602151		a	b	.|.	.|.	.|.	a	b	a	a	a	.|.	b	a	a	a	a	b	.|.	a	.|.	a	b	b	.|.	.|.	b	b	a	b	.|.	b	a	.|.	a	a	a	a	b	b
chr03	15711085	chr03_15711085	C	T	0|0	1|1	SNP	2965	0.688172		a	b	.|.	.|.	.|.	a	b	a	a	a	b	b	a	a	a	a	b	.|.	a	.|.	a	b	b	.|.	.|.	b	b	a	b	.|.	b	a	.|.	a	a	a	a	b	b
chr03	15909771	chr03_15909771	C	T	0|0	1|1	SNP	2965	0.763441	chr03_15909771	a	b	.|.	b	a	a	.|.	a	b	a	h	a	b	b	.|.	h	a	.|.	a	.|.	b	.|.	h	.|.	h	b	h	a	h	b	b	b	a	.|.	h	b	.|.	h	b
chr03	15909822	chr03_15909822	C	T	0|0	1|1	SNP	2965	0.763441		a	b	.|.	b	a	a	.|.	a	b	a	h	a	b	b	.|.	h	a	.|.	a	.|.	b	.|.	h	.|.	h	b	h	a	h	b	b	b	a	.|.	h	b	.|.	h	b
chr03	16812727	chr03_16812727	G	A	1|1	0|0	SNP	2965	0.688172	chr03_16812727	a	b	b	b	b	a	b	a	a	a	b	b	a	a	a	a	b	.|.	a	a	a	.|.	b	.|.	b	b	b	b	b	.|.	b	a	a	.|.	.|.	a	a	b	b
chr03	17062126	chr03_17062126	T	A	1|1	0|0	SNP	2965	0.408602		a	.|.	.|.	.|.	.|.	.|.	.|.	a	a	a	-	.|.	a	a	a	a	.|.	.|.	a	a	.|.	.|.	.|.	.|.	.|.	.|.	.|.	.|.	.|.	.|.	-	a	.|.	.|.	a	a	a	.|.	.|.
chr03	17108277	chr03_17108277	C	T	0|0	1|1	SNP	2965	0.967742	chr03_17108277	a	b	b	b	b	a	b	a	a	a	b	b	a	a	a	a	b	.|.	a	a	a	b	b	b	b	b	b	b	b	a	b	a	a	a	a	a	a	b	b
chr03	17614361	chr03_17614361	A	AGAAAGAAAAAAGG	0|0	1|1	INDEL	2969	0.451613		a	.|.	.|.	.|.	.|.	.|.	b	a	a	.|.	b	b	.|.	a	.|.	a	b	.|.	.|.	.|.	.|.	b	.|.	.|.	.|.	b	b	b	b	a	b	a	.|.	.|.	.|.	.|.	a	b	.|.
chr03	17614581	chr03_17614581	G	A	0|0	1|1	SNP	2965	0.978495	chr03_17614581	a	b	b	b	b	a	b	a	a	a	b	b	a	a	a	a	b	a	a	a	a	b	b	b	b	b	b	b	b	a	b	a	a	a	a	a	a	b	b
chr03	17614888	chr03_17614888	TA	T	0|0	1|1	INDEL	2975	1		a	b	b	b	b	a	b	a	a	a	b	b	a	a	a	a	b	a	a	a	a	b	b	b	b	b	b	b	b	a	b	a	a	a	a	a	a	b	b
chr03	17773579	chr03_17773579	G	A	0|0	1|1	SNP	2965	1	chr03_17773579	a	b	b	b	b	a	b	a	a	a	b	b	a	a	a	a	b	a	a	a	a	b	b	b	b	b	b	b	b	a	b	a	a	a	a	a	a	b	b
chr03	17835163	chr03_17835163	C	T	0|0	1|1	SNP	2965	1	chr03_17835163	a	b	b	b	b	a	b	a	a	a	b	b	a	a	a	a	b	a	a	a	a	b	b	b	b	b	b	b	b	a	b	a	a	a	a	a	a	b	b
chr03	17923851	chr03_17923851	A	G	0|0	1|1	SNP	2965	0.806452	chr03_17923851	a	b	b	b	b	a	b	a	a	a	b	b	a	a	.|.	a	b	.|.	a	a	a	b	b	b	b	b	b	b	b	a	b	a	a	a	a	.|.	a	b	b
chr03	17923888	chr03_17923888	A	G	0|0	1|1	SNP	2965	0.806452		a	b	b	b	b	a	b	a	a	a	b	b	a	a	.|.	a	b	.|.	a	a	a	b	b	b	b	b	b	b	b	a	b	a	a	a	a	.|.	a	b	b
chr03	17923964	chr03_17923964	T	C	0|0	1|1	SNP	2965	0.806452		a	b	b	b	b	a	b	a	a	a	b	b	a	a	.|.	a	b	.|.	a	a	a	b	b	b	b	b	b	b	b	a	b	a	a	a	a	.|.	a	b	b
chr03	17925166	chr03_17925166	C	T	0|0	1|1	SNP	2965	0.935484		a	b	b	b	b	a	b	a	a	a	b	b	a	a	a	a	b	.|.	a	a	a	b	b	.|.	b	b	b	b	b	a	b	a	a	a	a	a	a	b	b
chr03	17927132	chr03_17927132	A	T	0|0	1|1	SNP	2965	0.978495		a	.|.	b	b	b	a	b	a	a	a	h	b	a	a	a	a	b	a	a	a	a	b	b	b	b	b	b	b	b	a	b	a	a	a	a	a	a	b	b
chr03	17927195	chr03_17927195	T	A	0|0	1|1	SNP	2965	0.989247		a	.|.	b	b	b	a	b	a	a	a	h	b	a	a	a	a	b	a	a	a	a	b	b	b	b	b	b	b	b	a	b	a	a	a	a	a	a	b	b
chr03	17927369	chr03_17927369	T	C	0|0	1|1	SNP	2965	0.989247		a	b	b	b	b	a	b	a	a	a	b	b	a	a	a	a	b	.|.	a	a	a	b	b	b	b	b	b	b	b	a	b	a	a	a	a	a	a	b	b
chr03	17934314	chr03_17934314	A	G	0|0	1|1	SNP	2965	1	chr03_17934314	a	b	b	b	b	a	b	a	a	a	b	b	a	a	a	a	b	a	a	a	a	b	b	b	b	b	b	b	b	a	b	a	a	a	a	a	a	b	b
chr03	17934462	chr03_17934462	C	G	1|1	0|0	SNP	2965	0.731183		.|.	b	b	b	b	.|.	b	a	a	a	b	b	.|.	a	a	a	b	.|.	.|.	.|.	.|.	b	b	b	b	b	b	b	b	.|.	b	a	.|.	.|.	.|.	.|.	a	b	b
chr03	17934465	chr03_17934465	C	T	0|0	1|1	SNP	2965	0.634409		.|.	b	b	b	b	.|.	b	a	a	a	b	b	.|.	a	a	a	b	.|.	.|.	.|.	.|.	b	b	b	b	b	b	b	b	.|.	b	a	.|.	.|.	.|.	.|.	a	b	b
chr03	17936598	chr03_17936598	G	A	0|0	1|1	SNP	2563	0.419355		.|.	.|.	b	.|.	.|.	.|.	.|.	a	.|.	a	.|.	.|.	.|.	a	.|.	.|.	b	.|.	a	.|.	.|.	b	.|.	b	b	.|.	b	.|.	.|.	a	b	a	a	.|.	.|.	a	a	.|.	.|.
chr03	17936663	chr03_17936663	G	A	0|0	1|1	SNP	2356	0.483871		.|.	.|.	b	.|.	.|.	.|.	.|.	a	.|.	a	.|.	.|.	.|.	a	.|.	.|.	b	.|.	a	.|.	.|.	b	.|.	b	b	.|.	b	.|.	.|.	a	b	a	a	.|.	.|.	a	a	.|.	.|.
chr03	17940582	chr03_17940582	C	G	0|0	1|1	SNP	909	0.569892	chr03_17940582	a	.|.	-	.|.	.|.	.|.	.|.	a	a	a	.|.	-	a	a	a	a	-	.|.	a	.|.	a	b	.|.	-	.|.	.|.	.|.	-	.|.	.|.	.|.	a	.|.	a	a	.|.	a	.|.	.|.
chr03	17943277	chr03_17943277	C	T	0|0	1|1	SNP	2965	1		a	b	b	b	b	a	b	a	a	a	b	b	a	a	a	a	b	a	a	a	a	b	b	b	b	b	b	b	b	a	b	a	a	a	a	a	a	b	b
chr03	17943390	chr03_17943390	C	A	1|1	0|0	SNP	2965	0.698925		a	b	b	b	b	a	b	a	a	.|.	b	b	a	.|.	a	a	b	.|.	a	.|.	a	b	b	.|.	b	.|.	.|.	b	b	.|.	b	a	.|.	.|.	a	a	a	b	.|.
chr03	17943410	chr03_17943410	C	T	0|0	1|1	SNP	2965	0.978495		a	b	b	b	b	a	b	a	a	a	b	b	a	a	a	a	b	a	a	a	a	b	b	b	b	b	b	b	b	a	b	a	a	a	a	a	a	b	b
chr03	17943516	chr03_17943516	A	G	0|0	1|1	SNP	2965	0.83871		a	b	.|.	.|.	b	a	b	a	a	a	b	b	a	a	a	a	b	.|.	a	.|.	a	b	b	b	b	b	b	b	.|.	a	b	a	a	a	a	a	a	b	b
chr03	17947648	chr03_17947648	C	T	0|0	1|1	SNP	2965	0.677419	chr03_17947648	a	b	b	b	b	a	b	.|.	a	.|.	b	b	a	a	.|.	a	b	.|.	.|.	a	a	b	b	.|.	b	b	b	b	b	.|.	.|.	a	.|.	-	a	.|.	a	b	.|.
chr03	18097352	chr03_18097352	T	C	1|1	0|0	SNP	1745	0.731183		-	b	b	b	b	b	b	-	-	-	.|.	.|.	-	-	b	-	b	.|.	-	-	.|.	b	b	.|.	b	b	b	b	b	.|.	b	-	-	b	-	.|.	-	b	.|.
chr03	18097409	chr03_18097409	G	T	0|0	1|1	SNP	1070	0.806452		a	-	b	h	a	a	h	a	a	a	.|.	.|.	a	a	a	a	-	.|.	a	.|.	.|.	h	h	.|.	a	a	h	h	-	a	a	a	a	-	a	a	a	h	a
chr03	18097457	chr03_18097457	C	T	0|0	1|1	SNP	2965	0.494624		a	b	b	h	b	-	h	-	.|.	.|.	.|.	.|.	.|.	-	-	-	b	.|.	.|.	.|.	.|.	h	h	.|.	b	-	h	h	b	.|.	.|.	.|.	b	.|.	-	.|.	-	h	.|.
chr03	18097520	chr03_18097520	TA	CG	0|0	1|1	SNPs	2947	0.430108		.|.	b	b	b	.|.	.|.	b	.|.	.|.	.|.	b	b	.|.	a	.|.	.|.	b	.|.	a	.|.	.|.	b	b	.|.	b	b	b	b	b	.|.	b	.|.	a	.|.	.|.	.|.	.|.	.|.	.|.
chr03	18097567	chr03_18097567	A	G	0|0	1|1	SNP	2965	0.430108		.|.	b	b	b	.|.	.|.	b	.|.	.|.	.|.	b	b	.|.	a	.|.	.|.	b	.|.	a	.|.	.|.	b	b	.|.	b	b	b	b	b	.|.	b	.|.	a	.|.	.|.	.|.	.|.	.|.	.|.
chr03	18098001	chr03_18098001	A	G	0|0	1|1	SNP	218	0.645161		a	-	.|.	-	a	a	.|.	a	a	a	.|.	.|.	a	a	.|.	a	.|.	.|.	.|.	a	a	a	.|.	.|.	a	.|.	a	a	.|.	a	a	a	a	a	a	.|.	a	a	a
chr03	18700015	chr03_18700015	A	G	0|0	1|1	SNP	2965	1	chr03_18700015	a	b	b	b	b	a	b	a	a	a	b	b	a	a	a	a	b	a	a	a	a	b	b	b	b	b	b	b	b	a	b	a	a	a	a	a	a	b	b
chr03	18805035	chr03_18805035	G	C	1|1	0|0	SNP	1354	0.44086		.|.	.|.	.|.	.|.	.|.	.|.	b	h	.|.	b	b	.|.	a	.|.	h	a	b	.|.	a	a	.|.	b	.|.	.|.	.|.	.|.	b	b	.|.	h	.|.	.|.	.|.	.|.	h	.|.	b	b	b
chr03	18805055	chr03_18805055	G	A	1|1	0|0	SNP	1388	0.44086		.|.	.|.	.|.	.|.	.|.	.|.	b	h	.|.	b	b	.|.	a	.|.	h	a	b	.|.	a	a	.|.	b	.|.	.|.	.|.	.|.	b	b	.|.	h	.|.	.|.	.|.	.|.	h	.|.	b	b	b
chr03	18805063	chr03_18805063	C	T	1|1	0|0	SNP	1478	0.44086		.|.	.|.	.|.	.|.	.|.	.|.	b	h	.|.	b	b	.|.	a	.|.	h	a	b	.|.	a	a	.|.	b	.|.	.|.	.|.	.|.	b	b	.|.	h	.|.	.|.	.|.	.|.	h	.|.	b	b	b
chr03	18805093	chr03_18805093	C	T	1|1	0|0	SNP	1657	0.44086		.|.	.|.	.|.	.|.	.|.	.|.	b	h	.|.	b	b	.|.	a	.|.	h	a	b	.|.	a	a	.|.	b	.|.	.|.	.|.	.|.	b	b	.|.	h	.|.	.|.	.|.	.|.	h	.|.	b	b	b
chr03	18839428	chr03_18839428	A	G	1|1	0|0	SNP	2965	0.989247	chr03_18839428	a	b	b	b	b	a	b	a	a	a	b	b	a	a	a	a	b	.|.	a	a	a	b	b	b	b	b	b	b	b	a	b	a	a	a	a	a	a	b	b
chr03	18849362	chr03_18849362	T	A	0|0	1|1	SNP	2965	0.978495	chr03_18849362	a	b	b	b	b	a	b	a	a	a	b	b	a	a	a	a	b	.|.	a	a	a	b	b	b	b	b	b	b	b	a	b	a	.|.	a	a	a	a	b	b
chr03	18849648	chr03_18849648	G	A	1|1	0|0	SNP	2965	1		a	b	b	b	b	a	b	a	a	a	b	b	a	a	a	a	b	a	a	a	a	b	b	b	b	b	b	b	b	a	b	a	a	a	a	a	a	b	b
chr03	18879987	chr03_18879987	CG	C	1|1	0|0	INDEL	2957	0.462366		.|.	.|.	b	b	b	a	b	.|.	a	.|.	.|.	b	a	.|.	a	a	b	.|.	a	a	a	b	b	.|.	b	b	b	.|.	.|.	.|.	b	.|.	a	.|.	a	.|.	a	.|.	b
chr03	18958406	chr03_18958406	G	T	1|1	0|0	SNP	2965	0.817204	chr03_18958406	a	b	b	b	b	a	b	a	a	a	.|.	b	a	a	a	a	b	.|.	a	a	a	b	.|.	.|.	-	b	b	b	b	a	b	a	a	a	a	a	a	b	b
chr03	19389829	chr03_19389829	A	G	0|0	1|1	SNP	1991	0.419355		.|.	.|.	.|.	.|.	b	.|.	b	a	a	a	b	.|.	a	a	.|.	a	b	.|.	a	.|.	.|.	.|.	.|.	.|.	b	.|.	b	.|.	b	.|.	b	a	.|.	a	.|.	.|.	a	.|.	b
chr03	19391399	chr03_19391399	C	G	0|0	1|1	SNP	2317	0.569892	chr03_19391399	a	b	b	b	.|.	a	b	a	a	.|.	.|.	b	a	a	.|.	a	b	.|.	.|.	.|.	a	.|.	b	b	.|.	.|.	b	.|.	b	a	.|.	a	.|.	.|.	.|.	.|.	a	b	.|.
chr03	19917441	chr03_19917441	C	T	1|1	0|0	SNP	2965	0.967742	chr03_19917441	a	b	b	b	b	a	b	a	a	a	b	b	a	a	a	a	b	.|.	a	a	a	b	b	b	b	b	b	b	b	a	b	a	a	a	a	a	a	b	b
chr03	20742998	chr03_20742998	T	TA	1|1	0|0	INDEL	2936	0.967742		.|.	-	.|.	.|.	a	a	a	a	a	a	a	a	a	a	a	a	a	a	a	a	a	a	a	a	a	a	a	a	a	a	a	a	a	a	a	a	a	a	a
chr03	20837303	chr03_20837303	C	T	1|1	0|0	SNP	2965	1	chr03_20837303	a	b	b	b	b	a	b	a	a	a	b	b	a	a	a	a	b	a	a	a	a	b	b	b	b	b	b	b	b	a	b	a	a	a	a	a	a	b	b
chr03	20866302	chr03_20866302	A	T	0|0	1|1	SNP	2965	0.967742	chr03_20866302	a	b	b	b	b	a	b	a	a	a	b	b	a	a	a	a	b	.|.	a	a	.|.	b	b	b	b	b	b	b	b	a	b	a	a	a	a	a	a	b	-
chr03	20887575	chr03_20887575	C	T	0|0	1|1	SNP	2965	0.483871		.|.	b	.|.	b	.|.	.|.	b	a	.|.	a	b	b	.|.	a	.|.	.|.	b	.|.	.|.	.|.	.|.	b	b	b	.|.	.|.	b	b	b	.|.	b	.|.	.|.	.|.	.|.	.|.	a	b	b
chr03	21024725	chr03_21024725	A	G	0|0	1|1	SNP	2965	0.989247	chr03_21024725	a	b	b	b	b	a	b	a	a	a	b	b	a	a	a	a	b	a	a	a	a	b	b	b	b	b	b	b	b	a	b	a	a	a	a	a	a	b	b
chr03	21221634	chr03_21221634	A	G	1|1	0|0	SNP	2965	0.677419	chr03_21221634	a	b	b	b	b	a	b	a	a	.|.	b	.|.	.|.	a	.|.	a	b	a	a	a	a	b	a	.|.	.|.	.|.	b	b	b	a	.|.	a	.|.	.|.	a	a	a	.|.	b
chr03	21221676	chr03_21221676	T	A	1|1	0|0	SNP	2965	0.860215		a	b	b	b	b	a	b	a	a	a	b	b	a	a	a	a	b	a	a	a	a	b	a	.|.	b	b	b	b	b	a	b	a	a	a	a	a	a	.|.	b
chr03	21221696	chr03_21221696	T	C	1|1	0|0	SNP	2965	0.860215		a	b	b	b	b	a	b	a	a	a	b	b	a	a	a	a	b	a	a	a	a	b	a	.|.	b	b	b	b	b	a	b	a	a	a	a	a	a	.|.	b
chr03	21227329	chr03_21227329	T	C	1|1	0|0	SNP	2965	1	chr03_21227329	a	b	b	b	b	a	b	a	a	a	b	b	a	a	a	a	b	a	a	a	a	b	a	b	b	b	b	b	b	a	b	a	a	a	a	a	a	b	b
chr03	21258643	chr03_21258643	C	T	1|1	0|0	SNP	2854	0.430108		.|.	.|.	b	.|.	.|.	a	.|.	a	a	.|.	b	.|.	.|.	a	.|.	a	b	.|.	.|.	a	.|.	b	.|.	.|.	b	.|.	b	b	.|.	.|.	.|.	a	.|.	.|.	a	a	a	.|.	b
chr03	21384719	chr03_21384719	T	A	1|1	0|0	SNP	2965	0.989247	chr03_21384719	a	b	b	b	-	a	b	a	b	a	b	b	a	a	a	a	b	.|.	a	a	a	b	a	b	b	b	b	b	b	a	b	a	a	a	a	a	a	b	b
chr03	21403465	chr03_21403465	C	T	0|0	1|1	SNP	2723	0.634409	chr03_21403465	a	.|.	.|.	.|.	.|.	a	b	a	b	a	.|.	.|.	a	a	a	a	b	.|.	a	a	a	b	a	.|.	b	.|.	b	.|.	b	.|.	b	a	a	.|.	a	.|.	a	b	b
chr03	21403471	chr03_21403471	G	C	0|0	1|1	SNP	2609	0.634409		a	.|.	.|.	.|.	.|.	a	b	a	b	a	.|.	.|.	a	a	a	a	b	.|.	a	a	a	b	a	.|.	b	.|.	b	.|.	b	.|.	b	a	a	.|.	a	.|.	a	b	b
chr03	21403502	chr03_21403502	C	T	1|1	0|0	SNP	2965	0.505376		a	.|.	.|.	.|.	.|.	a	b	a	.|.	a	.|.	.|.	a	a	a	a	b	.|.	a	a	a	b	a	.|.	.|.	.|.	b	.|.	b	.|.	.|.	a	a	.|.	a	.|.	a	.|.	b
chr03	21403653	chr03_21403653	A	G	1|1	0|0	SNP	2965	0.451613		a	.|.	.|.	.|.	.|.	a	b	a	.|.	a	.|.	.|.	a	a	a	.|.	b	.|.	a	a	a	b	a	.|.	.|.	.|.	b	.|.	b	.|.	.|.	.|.	.|.	.|.	a	.|.	a	.|.	b
chr03	21403670	chr03_21403670	A	G	0|0	1|1	SNP	2514	0.580645		a	.|.	.|.	.|.	.|.	a	b	a	b	a	.|.	.|.	a	a	a	.|.	b	.|.	a	a	a	b	a	.|.	b	.|.	b	.|.	b	.|.	b	.|.	.|.	.|.	a	.|.	a	b	b
chr03	21403712	chr03_21403712	C	T	0|0	1|1	SNP	2671	0.580645		a	.|.	.|.	.|.	.|.	a	b	a	b	a	.|.	.|.	a	a	a	.|.	b	.|.	a	a	a	b	a	.|.	b	.|.	b	.|.	b	.|.	b	.|.	.|.	.|.	a	.|.	a	b	b
chr03	21459498	chr03_21459498	T	G	0|0	1|1	SNP	2965	0.860215	chr03_21459498	a	b	b	b	b	a	b	a	b	a	b	b	a	a	.|.	a	b	.|.	a	a	a	b	.|.	-	b	b	b	b	b	a	b	a	.|.	-	a	.|.	a	.|.	.|.
chr03	21625477	chr03_21625477	G	A	1|1	0|0	SNP	2965	0.978495	chr03_21625477	a	b	b	b	b	a	b	a	b	a	b	b	a	a	a	a	b	.|.	a	a	a	b	a	b	b	b	b	b	b	a	b	a	a	a	a	a	a	b	-
chr03	21631452	chr03_21631452	G	T	1|1	0|0	SNP	2965	1	chr03_21631452	a	b	b	b	b	a	b	a	b	a	b	b	a	a	a	a	b	a	a	a	a	b	a	b	b	b	b	b	b	a	b	a	a	a	a	a	a	b	b
chr03	21631553	chr03_21631553	T	C	1|1	0|0	SNP	2965	1		a	b	b	b	b	a	b	a	b	a	b	b	a	a	a	a	b	a	a	a	a	b	a	b	b	b	b	b	b	a	b	a	a	a	a	a	a	b	b
chr03	21801680	chr03_21801680	G	A	0|0	1|1	SNP	2965	1	chr03_21801680	a	b	b	b	b	a	b	a	b	a	b	b	a	a	a	a	b	a	a	a	a	b	a	b	b	b	b	b	b	a	b	a	a	a	a	a	a	b	b
chr03	21802464	chr03_21802464	C	T	0|0	1|1	SNP	2965	0.989247		a	b	b	b	b	a	b	a	b	a	b	b	a	a	a	a	b	a	a	a	a	b	a	b	b	b	b	b	b	a	b	a	a	a	a	a	a	b	b
chr03	21802560	chr03_21802560	T	C	0|0	1|1	SNP	2965	1		a	b	b	b	b	a	b	a	b	a	b	b	a	a	a	a	b	a	a	a	a	b	a	b	b	b	b	b	b	a	b	a	a	a	a	a	a	b	b
chr03	21804622	chr03_21804622	G	A	0|0	1|1	SNP	2965	0.967742		a	b	b	b	b	a	b	a	b	a	b	b	a	a	a	a	b	a	a	a	a	b	.|.	b	b	b	b	b	b	a	b	a	a	a	a	a	a	b	b
chr03	21909870	chr03_21909870	T	C	0|0	1|1	SNP	2965	0.88172	chr03_21909870	a	b	b	b	b	a	.|.	a	b	a	b	b	a	a	.|.	a	b	.|.	a	a	a	b	a	b	b	.|.	b	b	b	a	b	a	.|.	a	a	a	a	b	b
chr03	21936441	chr03_21936441	CGT	C	0|0	1|1	INDEL	2989	0.924731		a	b	b	b	.|.	a	b	a	b	a	b	b	a	a	a	a	b	.|.	a	a	a	b	a	b	b	b	b	b	b	a	b	a	a	.|.	a	a	-	b	b
chr03	21947837	chr03_21947837	TA	T	1|1	0|0	INDEL	2951	0.935484		a	b	b	b	b	a	b	a	b	a	b	b	a	a	a	a	b	a	a	a	a	b	a	b	b	b	b	b	b	a	b	a	a	a	a	a	a	b	b
chr03	21948420	chr03_21948420	GT	G	1|1	0|0	INDEL	2972	0.935484		a	b	b	b	b	a	b	a	b	a	b	b	a	a	a	a	b	a	a	a	a	b	a	b	b	b	b	b	b	a	b	a	a	a	a	a	a	b	b
chr03	21952445	chr03_21952445	A	G	1|1	0|0	SNP	2965	0.537634		a	.|.	.|.	.|.	.|.	a	-	a	.|.	a	.|.	.|.	a	a	a	a	.|.	a	a	a	a	.|.	a	.|.	.|.	.|.	.|.	.|.	.|.	a	.|.	a	a	.|.	a	a	a	.|.	.|.
chr03	21956283	chr03_21956283	T	G	1|1	0|0	SNP	842	0.537634		.|.	b	b	b	b	.|.	b	.|.	b	.|.	b	b	.|.	.|.	.|.	.|.	b	.|.	.|.	.|.	.|.	b	.|.	.|.	b	b	b	b	b	h	b	.|.	.|.	.|.	b	.|.	h	b	b
chr03	21956354	chr03_21956354	G	A	1|1	0|0	SNP	436	0.494624		.|.	b	b	b	b	.|.	b	.|.	b	.|.	b	b	.|.	.|.	.|.	.|.	b	.|.	.|.	.|.	.|.	b	.|.	.|.	b	b	b	b	b	h	b	.|.	.|.	.|.	.|.	.|.	h	b	b
chr03	22020539	chr03_22020539	G	C	0|0	1|1	SNP	2965	0.752688	chr03_22020539	.|.	.|.	b	.|.	a	.|.	b	a	b	a	b	b	a	a	a	a	b	.|.	a	a	a	b	.|.	b	b	b	b	b	b	a	b	a	.|.	.|.	.|.	a	a	b	.|.
chr03	22181566	chr03_22181566	A	G	1|1	0|0	SNP	2965	0.989247	chr03_22181566	a	b	b	b	a	a	b	a	b	a	b	b	a	a	a	a	b	a	a	a	a	b	a	b	b	b	b	b	b	a	b	a	a	a	a	a	a	b	b
chr03	22181692	chr03_22181692	C	T	1|1	0|0	SNP	2965	0.989247		a	b	b	b	a	a	b	a	b	a	b	b	a	a	a	a	b	a	a	a	a	b	a	b	b	b	b	b	b	a	b	a	a	a	a	a	a	b	b
chr03	22184189	chr03_22184189	A	G	1|1	0|0	SNP	2965	0.849462		a	b	b	b	a	a	b	a	b	a	b	b	a	a	a	a	b	.|.	a	a	a	b	a	.|.	b	b	b	b	b	a	b	a	a	a	a	a	a	b	.|.
chr03	22282935	chr03_22282935	G	T	1|1	0|0	SNP	2965	1	chr03_22282935	a	b	b	b	a	a	b	a	b	a	b	b	a	a	a	a	b	a	a	a	a	b	a	b	b	b	b	b	b	a	b	a	a	a	a	a	a	b	b
chr03	22341185	chr03_22341185	G	C	1|1	0|0	SNP	2965	0.978495	chr03_22341185	a	b	b	b	.|.	a	b	a	b	a	b	b	a	a	a	a	b	a	a	a	a	b	a	b	b	b	b	b	b	a	b	a	a	a	a	a	a	b	b
chr03	22355118	chr03_22355118	T	C	0|0	1|1	SNP	2965	0.494624		h	b	b	b	.|.	.|.	b	.|.	.|.	.|.	.|.	b	.|.	.|.	.|.	h	b	.|.	.|.	.|.	.|.	b	b	.|.	b	b	b	b	b	.|.	b	h	.|.	.|.	h	.|.	h	b	b
chr03	22355132	chr03_22355132	G	A	1|1	0|0	SNP	417	0.494624		h	b	b	b	.|.	-	b	.|.	.|.	.|.	.|.	b	.|.	.|.	.|.	h	b	.|.	.|.	.|.	.|.	b	b	.|.	b	b	b	b	b	.|.	b	h	.|.	.|.	h	.|.	h	b	b
chr03	22399251	chr03_22399251	A	G	0|0	1|1	SNP	2965	0.634409	chr03_22399251	a	b	b	b	a	a	.|.	a	.|.	a	.|.	-	a	a	a	a	.|.	a	a	a	a	a	a	.|.	.|.	.|.	.|.	.|.	a	a	.|.	a	a	a	a	a	a	.|.	.|.
chr03	22399276	chr03_22399276	T	TGACGTAA	0|0	1|1	INDEL	2957	1		a	b	b	b	a	a	b	a	b	a	b	b	a	a	a	a	b	a	a	a	a	b	a	b	b	b	b	b	b	a	b	a	a	a	a	a	a	b	b
chr03	22399672	chr03_22399672	A	G	0|0	1|1	SNP	2965	0.989247		a	b	b	b	a	a	b	a	b	a	b	b	a	a	a	a	b	.|.	a	a	a	b	a	b	b	b	b	b	b	a	b	a	a	a	a	a	a	-	b
chr03	22399802	chr03_22399802	G	A	0|0	1|1	SNP	1877	0.88172		a	h	h	.|.	a	a	h	a	b	a	b	.|.	a	a	a	a	h	a	a	a	a	h	a	b	h	.|.	b	.|.	h	a	h	a	a	a	a	a	a	b	b
chr03	22399808	chr03_22399808	C	T	0|0	1|1	SNP	1789	0.88172		a	h	h	.|.	a	a	h	a	b	a	b	.|.	a	a	a	a	h	a	a	a	a	h	a	b	h	.|.	b	.|.	h	a	h	a	a	a	a	a	a	b	b
chr03	22399917	chr03_22399917	A	G	0|0	1|1	SNP	2859	0.827957		a	.|.	.|.	h	a	a	b	a	b	a	b	h	a	a	a	a	b	.|.	a	a	a	h	a	h	b	b	b	b	b	.|.	b	a	a	a	a	a	a	.|.	.|.
chr03	22399928	chr03_22399928	T	C	0|0	1|1	SNP	2936	0.827957		a	.|.	.|.	h	a	a	b	a	b	a	b	h	a	a	a	a	b	.|.	a	a	a	h	a	h	b	b	b	b	b	.|.	b	a	a	a	a	a	a	.|.	.|.
chr03	22399962	chr03_22399962	CGATC	TGATT	0|0	1|1	SNPs	2947	0.731183		a	.|.	.|.	.|.	a	a	b	a	b	a	b	.|.	a	a	a	a	b	.|.	a	a	a	h	a	.|.	b	b	b	b	b	.|.	b	a	a	a	a	a	a	.|.	.|.
chr03	22429118	chr03_22429118	C	A	0|0	1|1	SNP	2965	0.967742	chr03_22429118	a	b	b	b	a	a	b	a	b	a	b	b	a	a	a	a	b	a	a	a	a	b	a	b	b	b	b	b	.|.	a	b	a	a	a	a	.|.	a	b	b
chr03	22429193	chr03_22429193	C	T	0|0	1|1	SNP	2965	0.967742		a	b	b	b	a	a	b	a	b	a	b	b	a	a	a	a	b	a	a	a	a	b	a	b	b	b	b	b	.|.	a	b	a	a	a	a	.|.	a	b	b
chr03	22454508	chr03_22454508	C	T	0|0	1|1	SNP	2300	0.408602		.|.	-	.|.	-	.|.	.|.	b	a	b	a	b	.|.	a	a	.|.	a	b	.|.	.|.	a	.|.	.|.	.|.	b	b	.|.	b	.|.	.|.	a	b	.|.	.|.	.|.	.|.	.|.	a	b	.|.
chr03	22658921	chr03_22658921	A	G	1|1	0|0	SNP	2965	1	chr03_22658921	a	b	b	b	a	a	b	a	b	a	b	b	a	a	a	a	b	a	a	a	a	b	a	b	b	b	b	b	b	a	b	a	a	a	a	a	a	b	b
chr03	22678090	chr03_22678090	A	C	0|0	1|1	SNP	2965	0.935484	chr03_22678090	a	b	b	.|.	a	a	b	a	b	a	b	b	a	a	a	a	b	.|.	a	a	a	b	a	b	b	b	b	b	b	a	b	a	a	a	a	a	a	b	b
chr03	23108496	chr03_23108496	C	A	0|0	1|1	SNP	2186	0.451613		a	.|.	b	.|.	a	.|.	b	a	b	a	.|.	.|.	a	.|.	.|.	a	b	.|.	a	.|.	a	b	.|.	.|.	.|.	.|.	b	.|.	b	a	.|.	.|.	.|.	.|.	.|.	.|.	.|.	.|.	.|.
chr03	23148666	chr03_23148666	G	A	0|0	1|1	SNP	1863	0.483871		.|.	.|.	b	-	.|.	.|.	b	a	.|.	a	b	.|.	a	a	a	a	b	.|.	a	a	a	b	a	.|.	b	b	b	b	.|.	a	b	.|.	a	.|.	a	.|.	a	b	b
chr03	23162779	chr03_23162779	C	G	1|1	0|0	SNP	2965	1	chr03_23162779	a	b	b	b	a	a	b	a	b	a	b	b	a	a	a	a	b	a	a	a	a	b	a	b	b	b	b	b	b	a	b	a	a	a	a	a	a	b	b
chr03	23180616	chr03_23180616	TTATG	CTATA	1|1	0|0	SNPs	2947	1		a	b	b	b	a	a	b	-	b	a	b	b	a	a	a	a	b	a	a	a	a	b	a	b	b	b	b	b	b	a	b	a	a	a	a	a	a	b	b
chr03	23185976	chr03_23185976	T	C	0|0	1|1	SNP	2965	0.989247	chr03_23185976	a	b	b	b	a	a	b	a	b	a	b	b	a	a	a	a	b	.|.	a	a	a	b	a	b	b	b	b	b	b	a	b	a	a	a	a	a	a	b	b
chr03	23539142	chr03_23539142	T	C	0|0	1|1	SNP	1765	0.408602		.|.	b	h	.|.	.|.	a	b	a	.|.	.|.	b	b	a	.|.	a	a	b	.|.	.|.	.|.	a	b	a	.|.	b	.|.	.|.	.|.	b	.|.	.|.	.|.	.|.	.|.	a	.|.	.|.	b	.|.
chr03	23539168	chr03_23539168	C	G	0|0	1|1	SNP	1680	0.408602		.|.	b	h	.|.	.|.	a	b	a	.|.	.|.	b	b	a	.|.	a	a	b	.|.	.|.	.|.	a	b	a	.|.	b	.|.	.|.	.|.	b	.|.	.|.	.|.	.|.	.|.	a	.|.	.|.	b	.|.
chr03	23543903	chr03_23543903	T	C	0|0	1|1	SNP	2136	0.483871		.|.	b	h	-	.|.	a	b	.|.	.|.	.|.	-	.|.	a	.|.	.|.	a	b	.|.	.|.	.|.	a	b	a	.|.	.|.	b	b	b	b	.|.	.|.	.|.	-	.|.	a	.|.	.|.	.|.	.|.
chr03	23714880	chr03_23714880	G	A	1|1	0|0	SNP	2965	0.978495	chr03_23714880	a	b	b	b	a	a	b	a	b	a	b	b	a	a	a	a	b	.|.	a	a	a	b	a	b	b	b	b	b	b	a	b	a	b	a	a	a	a	b	b
chr03	23714952	chr03_23714952	A	G	1|1	0|0	SNP	2965	1		a	b	b	b	a	a	b	a	b	a	b	b	a	a	a	a	b	a	a	a	a	b	a	b	b	b	b	b	b	a	b	a	b	a	a	a	a	b	b
chr03	23714964	chr03_23714964	T	G	1|1	0|0	SNP	2965	0.989247		a	b	b	b	a	a	b	a	b	a	b	b	a	a	a	a	b	.|.	a	a	a	b	a	b	b	b	b	b	b	a	b	a	b	a	a	a	a	b	b
chr03	24424090	chr03_24424090	T	G	1|1	0|0	SNP	2965	0.989247	chr03_24424090	a	b	b	b	a	a	b	a	b	a	b	b	a	a	a	a	b	a	a	a	a	b	a	b	b	b	b	b	b	a	b	a	b	a	a	a	h	b	b
chr03	24424127	chr03_24424127	T	A	1|1	0|0	SNP	2965	0.989247		a	b	b	b	a	a	b	a	b	a	b	b	a	a	a	a	b	a	a	a	a	b	a	b	b	b	b	b	b	a	b	a	b	a	a	a	h	b	b
chr03	24438346	chr03_24438346	A	G	1|1	0|0	SNP	2965	1	chr03_24438346	a	b	b	b	a	a	b	a	b	a	-	b	a	a	a	a	b	a	a	a	a	b	a	b	b	b	b	b	b	a	b	a	b	a	a	a	a	b	b
chr03	24449710	chr03_24449710	CG	C	1|1	0|0	INDEL	2966	0.55914		a	.|.	.|.	.|.	a	a	.|.	a	.|.	a	a	.|.	a	a	a	a	.|.	.|.	a	a	a	.|.	a	.|.	-	-	.|.	.|.	.|.	a	.|.	a	.|.	a	a	a	a	.|.	.|.
chr03	24449732	chr03_24449732	C	T	1|1	0|0	SNP	2965	0.967742	chr03_24449732	a	b	b	b	a	a	b	a	b	a	h	b	a	a	a	a	b	.|.	a	a	a	b	a	b	b	b	b	b	b	a	b	a	b	a	a	a	a	b	b
chr03	24582893	chr03_24582893	A	C	1|1	0|0	SNP	2965	0.924731	chr03_24582893	.|.	b	b	b	.|.	a	b	a	b	a	h	b	a	a	a	a	b	a	a	a	a	b	a	b	b	b	b	b	b	a	b	a	b	a	a	a	a	b	b
chr03	24702965	chr03_24702965	C	T	1|1	0|0	SNP	2965	0.817204	chr03_24702965	a	.|.	b	b	a	a	b	a	b	a	b	b	a	a	a	a	b	a	a	a	a	b	.|.	b	b	.|.	b	b	b	a	b	a	.|.	a	a	a	a	a	b
chr03	24738966	chr03_24738966	A	G	1|1	0|0	SNP	2965	0.774194	chr03_24738966	.|.	.|.	b	.|.	a	a	b	a	b	a	b	b	a	a	a	a	b	.|.	a	a	a	b	.|.	b	b	.|.	b	b	b	a	b	a	.|.	.|.	.|.	a	a	a	b
chr03	24739121	chr03_24739121	G	A	1|1	0|0	SNP	2965	0.72043		.|.	.|.	b	.|.	.|.	a	.|.	a	b	a	b	b	a	a	a	a	b	.|.	a	a	a	b	.|.	b	b	.|.	b	b	b	a	b	a	.|.	.|.	.|.	a	a	a	b
chr03	24791250	chr03_24791250	C	A	1|1	0|0	SNP	2965	0.537634	chr03_24791250	.|.	.|.	.|.	.|.	.|.	.|.	b	a	.|.	a	b	b	.|.	a	a	a	b	.|.	a	a	a	b	.|.	b	b	.|.	b	.|.	.|.	a	b	a	.|.	.|.	.|.	a	a	a	b
chr03	25717826	chr03_25717826	T	C	1|1	0|0	SNP	2965	0.677419	chr03_25717826	a	b	b	b	-	b	.|.	a	b	b	b	b	.|.	.|.	a	a	.|.	.|.	a	a	a	.|.	.|.	.|.	b	a	b	b	b	.|.	b	.|.	.|.	.|.	a	a	a	.|.	b
chr03	25718865	chr03_25718865	G	A	1|1	0|0	SNP	2965	0.967742		a	b	b	b	a	b	b	a	b	b	b	b	a	a	a	a	b	a	a	a	a	b	a	b	b	a	b	b	b	a	b	b	b	a	a	a	a	a	b
chr03	25719400	chr03_25719400	A	T	1|1	0|0	SNP	2965	0.989247		a	b	b	b	a	b	b	a	b	b	b	b	a	a	a	a	b	a	a	a	a	b	a	b	b	a	b	b	b	a	b	b	b	a	a	a	a	a	b
chr03	25923550	chr03_25923550	C	A	1|1	0|0	SNP	2965	0.956989	chr03_25923550	a	b	b	b	.|.	.|.	a	a	b	b	b	b	a	b	b	a	b	a	a	a	a	b	a	b	b	a	b	b	b	a	b	b	b	b	a	a	a	a	b
chr03	25992599	chr03_25992599	C	A	1|1	0|0	SNP	2729	0.612903	chr03_25992599	.|.	b	b	b	.|.	.|.	a	a	b	b	b	b	.|.	b	.|.	a	b	.|.	a	.|.	a	b	a	.|.	b	a	b	b	.|.	.|.	b	.|.	b	b	.|.	a	a	a	.|.
chr03	26026771	chr03_26026771	A	G	1|1	0|0	SNP	2965	0.827957	chr03_26026771	.|.	.|.	.|.	b	.|.	.|.	a	a	b	b	a	.|.	a	b	b	a	.|.	.|.	a	a	a	b	a	b	b	a	b	b	.|.	a	b	b	b	b	a	a	a	a	b
chr03	26244032	chr03_26244032	A	AG	1|1	0|0	INDEL	2970	1		a	b	a	b	a	b	a	a	a	b	a	b	a	b	b	a	b	-	a	a	a	b	a	b	b	a	b	b	b	a	b	b	b	b	a	a	a	a	b
chr03	26681530	chr03_26681530	T	G	1|1	0|0	SNP	2965	1	chr03_26681530	a	b	a	b	a	b	a	a	a	a	a	a	a	b	b	a	b	a	b	a	b	b	a	b	b	a	b	b	a	a	b	b	b	b	a	a	a	a	b
chr03	26789168	chr03_26789168	C	T	1|1	0|0	SNP	2091	0.494624		a	b	.|.	b	a	a	a	.|.	.|.	.|.	.|.	.|.	.|.	b	.|.	a	b	.|.	b	.|.	b	b	.|.	.|.	b	.|.	b	b	a	.|.	.|.	b	.|.	b	.|.	.|.	.|.	.|.	.|.
chr03	26812327	chr03_26812327	C	CTTTTCTTTCTTT	1|1	0|0	INDEL	2974	1		-	-	-	-	a	b	a	a	a	a	a	a	a	b	a	a	b	a	b	a	b	b	a	b	b	a	b	b	a	a	b	-	b	b	a	a	a	a	b
chr03	26820790	chr03_26820790	C	T	1|1	0|0	SNP	2965	0.731183	chr03_26820790	a	b	a	b	a	b	a	a	.|.	.|.	a	a	a	.|.	.|.	a	b	.|.	b	.|.	b	b	a	.|.	b	a	b	b	a	.|.	b	b	.|.	.|.	a	a	-	a	b
chr03	27026609	chr03_27026609	T	C	1|1	0|0	SNP	2965	0.580645	chr03_27026609	.|.	.|.	.|.	.|.	.|.	.|.	a	a	a	a	a	a	.|.	b	a	a	b	.|.	b	a	.|.	b	.|.	b	b	.|.	b	b	a	a	b	.|.	.|.	.|.	a	.|.	a	a	b
chr03	27026772	chr03_27026772	T	A	1|1	0|0	SNP	2965	0.645161		.|.	.|.	.|.	.|.	.|.	.|.	a	a	a	a	a	a	a	b	a	a	b	.|.	b	a	.|.	b	.|.	b	b	.|.	b	b	a	a	b	b	.|.	.|.	a	.|.	-	a	b
chr03	27029355	chr03_27029355	T	C	1|1	0|0	SNP	2965	1		a	b	a	b	a	b	a	a	a	a	a	a	a	b	a	a	b	a	b	a	b	b	a	b	b	a	b	b	a	a	b	b	b	b	a	a	a	a	b
chr03	27037912	chr03_27037912	G	A	1|1	0|0	SNP	2965	1	chr03_27037912	a	b	a	b	a	b	a	a	a	a	a	a	a	b	a	a	b	a	b	a	b	b	a	b	b	a	b	b	a	a	b	b	b	b	a	a	a	a	b
chr03	27059547	chr03_27059547	G	C	1|1	0|0	SNP	2965	0.989247	chr03_27059547	a	b	a	b	a	b	a	a	a	a	a	a	a	a	a	a	b	.|.	b	a	b	b	a	b	b	a	b	b	a	a	b	b	b	b	a	a	a	a	b
chr03	27063368	chr03_27063368	C	T	1|1	0|0	SNP	2965	0.827957		a	b	a	b	a	b	a	a	a	h	a	.|.	a	a	a	a	b	.|.	b	a	b	.|.	.|.	.|.	.|.	a	b	b	a	a	b	b	.|.	b	a	a	a	a	b
chr03	27063402	chr03_27063402	G	A	1|1	0|0	SNP	2965	0.827957		a	b	a	b	a	b	a	a	a	h	a	.|.	a	a	a	a	b	.|.	b	a	b	.|.	.|.	.|.	.|.	a	b	b	a	a	b	b	.|.	b	a	a	a	a	b
chr03	27107399	chr03_27107399	T	A	1|1	0|0	SNP	2965	0.956989	chr03_27107399	a	b	a	b	a	b	a	a	a	a	a	a	a	a	a	a	b	.|.	b	a	b	b	a	b	b	a	b	b	a	a	b	b	b	b	a	a	a	a	b
chr03	27107418	chr03_27107418	T	G	1|1	0|0	SNP	2965	0.956989		a	b	a	b	a	b	a	a	a	a	a	a	a	a	a	a	b	.|.	b	a	b	b	a	b	b	a	b	b	a	a	b	b	b	b	a	a	a	a	b
chr03	27306149	chr03_27306149	A	C	1|1	0|0	SNP	2965	0.580645	chr03_27306149	.|.	.|.	a	.|.	.|.	b	a	a	a	a	a	a	a	.|.	.|.	.|.	.|.	a	.|.	a	b	b	.|.	.|.	b	.|.	b	.|.	a	a	b	.|.	b	b	a	.|.	a	a	b
chr03	27329962	chr03_27329962	T	G	1|1	0|0	SNP	2965	1	chr03_27329962	a	b	a	b	a	b	a	a	a	a	a	a	a	a	a	a	b	a	b	a	b	b	a	b	b	a	b	b	a	a	b	b	b	b	a	a	a	a	b
chr03	27330300	chr03_27330300	C	T	1|1	0|0	SNP	2965	1		a	b	a	b	a	b	a	a	a	a	a	a	a	a	a	a	b	a	b	a	b	b	a	b	b	a	b	b	a	a	b	b	b	b	a	a	a	a	b
chr03	27352599	chr03_27352599	C	T	1|1	0|0	SNP	2965	0.655914	chr03_27352599	a	b	a	.|.	-	b	a	-	a	.|.	a	a	a	.|.	.|.	a	b	.|.	b	.|.	b	b	.|.	.|.	b	.|.	b	b	a	.|.	b	b	.|.	b	.|.	-	a	a	.|.
chr03	27365585	chr03_27365585	T	C	1|1	0|0	SNP	2965	0.634409	chr03_27365585	.|.	b	a	b	.|.	.|.	a	a	a	a	.|.	a	.|.	a	a	a	b	.|.	b	a	b	.|.	a	.|.	a	.|.	b	b	a	a	.|.	b	.|.	.|.	a	a	a	a	b
chr03	27381297	chr03_27381297	A	G	1|1	0|0	SNP	2965	1	chr03_27381297	a	b	a	b	a	b	a	a	a	a	a	a	a	a	a	a	b	a	b	a	b	b	a	b	a	a	b	b	a	a	b	b	b	b	a	a	a	a	b
chr03	27381362	chr03_27381362	T	C	1|1	0|0	SNP	2965	1		a	b	a	b	a	b	a	a	a	a	a	a	a	a	a	a	b	a	b	a	b	b	a	b	a	a	b	b	a	a	b	b	b	b	a	a	a	a	b
chr03	27507273	chr03_27507273	C	T	1|1	0|0	SNP	2965	0.655914	chr03_27507273	a	.|.	a	b	a	.|.	a	a	a	.|.	a	a	a	a	.|.	a	.|.	.|.	b	.|.	b	b	.|.	.|.	a	a	b	.|.	a	.|.	b	b	.|.	.|.	a	a	a	a	.|.
chr03	27513455	chr03_27513455	T	C	1|1	0|0	SNP	2965	0.666667	chr03_27513455	a	.|.	a	.|.	a	.|.	a	a	a	a	a	a	a	a	a	a	.|.	a	.|.	a	.|.	-	a	.|.	a	a	-	.|.	a	a	b	b	.|.	.|.	a	a	a	a	.|.
chr03	27521254	chr03_27521254	G	T	1|1	0|0	SNP	2965	0.989247	chr03_27521254	a	b	a	b	a	b	a	a	a	a	a	a	a	a	a	a	b	.|.	b	a	b	b	a	b	a	a	b	b	a	a	b	b	b	b	a	a	a	a	b
chr03	27618281	chr03_27618281	G	T	1|1	0|0	SNP	2965	0.870968	chr03_27618281	a	b	a	b	a	b	a	a	a	.|.	a	a	a	a	a	a	b	.|.	b	a	b	b	a	.|.	a	a	b	b	a	.|.	b	b	.|.	b	a	a	a	a	b
chr03	27618535	chr03_27618535	C	T	1|1	0|0	SNP	2965	0.870968		a	b	a	b	a	b	a	a	a	.|.	a	a	a	a	a	a	b	.|.	b	a	b	b	a	.|.	a	a	b	b	a	.|.	b	b	.|.	b	a	a	a	a	b
chr03	27638037	chr03_27638037	A	C	1|1	0|0	SNP	2965	0.978495	chr03_27638037	a	b	a	b	.|.	b	a	a	a	a	a	a	a	a	a	a	b	a	b	a	b	b	a	b	a	a	b	-	a	a	b	b	b	b	a	a	a	a	b
chr03	27665201	chr03_27665201	G	C	1|1	0|0	SNP	2965	0.634409	chr03_27665201	a	b	a	b	a	b	a	a	a	a	a	a	a	a	.|.	a	.|.	.|.	b	a	b	b	a	.|.	a	a	b	b	a	.|.	.|.	b	.|.	.|.	.|.	a	a	.|.	b
chr03	27665287	chr03_27665287	A	G	1|1	0|0	SNP	2965	0.55914		a	b	a	b	a	b	a	a	a	a	a	a	a	.|.	.|.	a	.|.	.|.	b	a	b	b	a	.|.	a	.|.	b	b	a	.|.	.|.	b	.|.	.|.	.|.	a	a	.|.	b
chr03	27665851	chr03_27665851	T	A	1|1	0|0	SNP	2965	0.623656		a	b	a	b	a	b	a	a	a	a	a	a	a	a	.|.	a	.|.	.|.	b	a	b	b	a	.|.	a	a	b	b	a	.|.	.|.	b	.|.	.|.	.|.	a	a	.|.	b
chr03	27680270	chr03_27680270	C	T	1|1	0|0	SNP	2965	0.795699	chr03_27680270	.|.	b	a	b	a	.|.	a	a	a	a	a	.|.	a	a	a	a	b	a	b	a	.|.	b	a	b	a	a	b	b	.|.	a	.|.	b	.|.	b	a	a	a	a	b
chr03	27680513	chr03_27680513	A	G	1|1	0|0	SNP	2965	1		a	b	a	b	a	b	a	a	a	a	a	a	a	a	a	a	b	a	b	a	b	b	a	b	a	a	b	b	a	a	b	b	b	b	a	a	a	a	b
chr03	27726468	chr03_27726468	A	T	1|1	0|0	SNP	2596	0.623656	chr03_27726468	a	b	a	b	a	b	.|.	.|.	a	.|.	a	a	a	.|.	.|.	a	b	.|.	b	.|.	b	b	.|.	b	.|.	.|.	b	b	a	.|.	b	b	b	b	.|.	.|.	a	a	b
chr03	27970879	chr03_27970879	TTTTA	GTTTT	1|1	0|0	SNPs	2947	1		a	b	a	b	a	b	a	a	a	a	a	a	a	a	a	a	b	a	b	b	b	b	a	b	a	a	b	b	a	a	a	b	b	b	a	a	a	a	b
chr03	27971004	chr03_27971004	A	G	1|1	0|0	SNP	2841	0.473118		.|.	.|.	.|.	.|.	.|.	.|.	.|.	a	a	.|.	a	a	.|.	a	a	a	.|.	.|.	b	.|.	b	.|.	.|.	b	a	.|.	b	.|.	a	a	a	b	.|.	.|.	a	.|.	a	.|.	.|.
chr03	27972790	chr03_27972790	T	TA	1|1	0|0	INDEL	2975	1		a	b	a	b	a	b	a	a	a	a	a	a	a	a	a	a	b	-	b	b	b	b	a	b	a	a	b	b	a	a	a	b	b	b	a	a	a	a	b
chr03	27980181	chr03_27980181	T	C	1|1	0|0	SNP	2965	0.569892	chr03_27980181	.|.	.|.	a	b	.|.	.|.	a	a	a	a	.|.	a	.|.	a	.|.	a	b	.|.	b	b	b	.|.	a	b	.|.	.|.	b	.|.	.|.	a	a	.|.	h	.|.	a	a	.|.	a	.|.
chr03	27980355	chr03_27980355	T	A	1|1	0|0	SNP	2965	0.569892		.|.	.|.	a	b	.|.	.|.	a	a	a	a	.|.	a	.|.	a	.|.	a	b	.|.	b	b	b	.|.	a	b	.|.	.|.	b	.|.	.|.	a	a	.|.	h	.|.	a	a	.|.	a	.|.
chr03	27984882	chr03_27984882	G	A	1|1	0|0	SNP	2965	1		a	b	a	b	a	b	a	a	a	a	a	a	a	a	a	a	b	a	b	b	b	b	a	b	a	a	b	b	a	a	a	b	b	b	a	a	a	a	b
chr03	28128535	chr03_28128535	C	A	1|1	0|0	SNP	2965	1	chr03_28128535	a	b	a	b	a	b	a	a	a	a	a	a	a	a	a	a	b	a	b	b	b	b	a	b	a	a	b	b	a	a	b	a	b	b	a	b	a	a	b
chr03	28133631	chr03_28133631	T	C	1|1	0|0	SNP	2965	0.935484	chr03_28133631	a	b	a	b	.|.	b	a	a	a	a	a	a	a	a	a	a	b	a	b	b	b	b	a	.|.	a	a	b	b	a	a	b	a	b	b	a	b	a	a	b
chr03	28139453	chr03_28139453	G	C	1|1	0|0	SNP	2965	0.989247	chr03_28139453	a	b	a	b	a	b	a	a	a	a	a	a	a	a	a	a	b	.|.	b	b	b	b	a	b	a	a	b	b	a	a	b	a	b	b	a	b	a	a	b
chr03	28139913	chr03_28139913	T	A	1|1	0|0	SNP	2965	0.989247		a	b	a	b	a	b	a	a	a	a	a	a	a	a	a	a	b	a	b	b	b	b	a	b	a	a	b	b	a	a	b	a	b	b	a	b	a	a	b
chr03	28250248	chr03_28250248	G	A	1|1	0|0	SNP	2965	0.946237	chr03_28250248	a	b	a	b	.|.	b	a	a	a	a	a	a	a	a	a	a	a	a	b	b	b	b	a	b	a	a	b	b	a	a	b	a	b	b	a	b	a	a	b
chr03	28251406	chr03_28251406	C	T	1|1	0|0	SNP	2965	0.784946		a	b	a	.|.	a	b	a	a	.|.	a	a	a	a	a	a	a	a	.|.	b	b	b	b	a	.|.	a	a	b	b	a	.|.	b	a	.|.	.|.	a	.|.	a	a	b
chr03	28262109	chr03_28262109	C	T	1|1	0|0	SNP	2965	0.849462	chr03_28262109	a	b	a	.|.	.|.	.|.	a	a	.|.	a	a	a	a	a	a	a	a	a	b	b	b	-	a	b	a	a	b	b	a	a	b	a	b	b	a	.|.	a	a	.|.
chr03	28262142	chr03_28262142	A	G	1|1	0|0	SNP	2965	0.784946		.|.	b	a	.|.	.|.	.|.	a	a	.|.	a	a	a	a	a	a	a	a	a	b	b	b	b	a	b	a	a	b	b	a	a	b	a	b	.|.	a	.|.	a	a	.|.
chr03	28262670	chr03_28262670	A	G	1|1	0|0	SNP	2965	0.698925		a	.|.	.|.	.|.	.|.	.|.	.|.	.|.	a	a	a	a	a	a	a	a	a	.|.	b	b	b	b	a	b	a	.|.	b	.|.	a	a	.|.	a	b	.|.	a	b	a	a	.|.
chr03	28277024	chr03_28277024	C	T	1|1	0|0	SNP	2965	1	chr03_28277024	a	b	a	b	a	b	a	a	a	a	a	a	a	a	a	a	a	a	b	b	b	b	a	b	a	a	b	b	a	a	b	a	b	b	a	b	a	a	b
chr03	28277170	chr03_28277170	G	A	1|1	0|0	SNP	2965	0.709677		a	b	a	.|.	.|.	b	a	a	.|.	a	a	a	a	a	.|.	a	.|.	.|.	b	.|.	b	b	a	.|.	a	a	b	b	a	.|.	b	a	.|.	.|.	a	b	a	a	.|.
chr03	28303938	chr03_28303938	ATG	A	1|1	0|0	INDEL	2967	0.430108		.|.	.|.	a	.|.	.|.	h	.|.	a	a	a	.|.	.|.	a	a	a	a	.|.	.|.	.|.	h	.|.	.|.	.|.	.|.	a	.|.	.|.	.|.	.|.	a	.|.	.|.	.|.	.|.	a	.|.	a	a	.|.
chr03	28304083	chr03_28304083	T	C	1|1	0|0	SNP	2965	0.408602		.|.	.|.	a	.|.	.|.	h	.|.	a	a	a	.|.	.|.	a	a	a	a	.|.	.|.	.|.	h	.|.	.|.	.|.	.|.	a	.|.	.|.	.|.	.|.	a	.|.	.|.	.|.	.|.	a	.|.	a	a	.|.
chr03	28452390	chr03_28452390	A	T	1|1	0|0	SNP	2965	1	chr03_28452390	a	b	a	b	a	b	a	a	a	a	a	a	a	a	a	a	a	a	b	b	b	b	a	b	a	a	b	b	a	a	b	a	b	b	a	b	a	a	b
chr03	28479023	chr03_28479023	T	C	1|1	0|0	SNP	2965	0.935484	chr03_28479023	a	b	a	b	a	b	a	a	a	a	a	a	a	a	a	a	a	.|.	b	b	b	b	a	b	a	a	b	b	a	a	b	a	.|.	b	a	b	a	a	b
chr03	28479293	chr03_28479293	G	A	1|1	0|0	SNP	2965	0.978495		a	b	a	b	a	b	a	a	a	a	a	a	a	a	a	a	a	.|.	b	b	b	b	a	b	a	a	b	b	a	a	b	a	.|.	b	a	b	a	a	b
chr03	28498609	chr03_28498609	G	GA	1|1	0|0	INDEL	2971	0.978495		a	b	a	b	a	b	a	a	a	a	a	a	a	a	a	a	a	.|.	b	b	b	b	a	b	a	a	b	b	a	a	b	a	b	b	a	b	a	a	b
chr03	28499114	chr03_28499114	C	A	1|1	0|0	SNP	2965	0.978495	chr03_28499114	a	b	a	b	a	b	a	a	a	a	a	a	a	a	a	a	a	.|.	b	b	b	b	a	b	a	a	b	b	a	a	b	a	b	b	a	b	a	a	b
chr03	28512298	chr03_28512298	A	T	1|1	0|0	SNP	2965	0.989247	chr03_28512298	a	b	a	b	a	b	a	a	a	a	a	a	a	a	a	a	a	.|.	b	b	b	b	a	b	a	a	b	b	a	a	b	a	b	b	a	b	a	a	b
chr03	28512437	chr03_28512437	G	GA	1|1	0|0	INDEL	2967	0.989247		a	b	a	b	a	b	a	a	a	a	a	a	a	a	a	a	a	a	b	b	b	b	a	b	a	a	b	b	a	a	b	a	b	b	a	b	a	a	b
chr03	28524778	chr03_28524778	C	T	1|1	0|0	SNP	2965	0.924731	chr03_28524778	a	b	a	b	a	b	a	a	a	a	a	a	a	a	a	a	a	.|.	b	b	b	b	a	.|.	a	.|.	b	b	a	a	b	a	b	b	a	.|.	a	a	b
chr03	28530207	chr03_28530207	A	G	1|1	0|0	SNP	2965	0.505376		.|.	.|.	a	b	a	.|.	a	a	a	.|.	a	.|.	a	.|.	a	a	a	.|.	.|.	.|.	.|.	.|.	a	.|.	a	.|.	b	.|.	a	.|.	.|.	a	.|.	.|.	a	.|.	a	.|.	.|.
chr03	28530577	chr03_28530577	G	T	1|1	0|0	SNP	2965	0.505376		.|.	.|.	a	b	a	.|.	a	a	a	.|.	a	.|.	a	.|.	a	a	a	.|.	.|.	.|.	.|.	.|.	a	.|.	a	.|.	b	.|.	a	.|.	.|.	a	.|.	.|.	a	.|.	a	.|.	.|.
chr03	28717835	chr03_28717835	G	T	1|1	0|0	SNP	2965	0.516129		a	-	a	-	a	.|.	a	.|.	a	.|.	a	.|.	a	.|.	.|.	a	a	.|.	.|.	.|.	.|.	-	a	.|.	a	.|.	-	.|.	a	.|.	.|.	a	.|.	.|.	a	.|.	a	.|.	.|.
chr03	28733141	chr03_28733141	T	C	1|1	0|0	SNP	2965	1	chr03_28733141	a	b	a	b	a	b	a	a	a	a	a	a	a	a	a	a	a	-	b	b	b	b	a	a	a	a	b	b	a	a	b	a	b	b	a	b	a	a	b
chr03	29211378	chr03_29211378	C	T	1|1	0|0	SNP	2965	1	chr03_29211378	a	b	b	b	a	b	a	a	a	a	a	a	a	a	a	a	a	a	b	b	b	b	a	a	a	a	b	b	a	a	b	a	b	b	a	b	a	a	b
chr03	29220244	chr03_29220244	C	T	1|1	0|0	SNP	2965	1	chr03_29220244	a	b	b	b	a	b	a	a	a	a	a	a	a	a	a	a	a	-	b	b	b	b	a	a	a	a	b	b	a	a	b	a	b	b	a	b	a	a	b
chr03	29226640	chr03_29226640	A	G	1|1	0|0	SNP	2965	1	chr03_29226640	a	b	b	b	a	b	a	a	a	a	a	a	a	a	a	a	a	a	b	b	b	b	a	a	a	a	b	b	a	a	b	a	b	b	a	b	a	a	b
chr03	29226688	chr03_29226688	C	A	1|1	0|0	SNP	2965	0.860215		a	b	b	b	a	b	a	a	a	a	a	.|.	a	.|.	a	a	a	.|.	b	b	b	b	a	.|.	a	a	b	b	a	a	b	a	b	b	a	b	a	a	b
chr03	29257377	chr03_29257377	A	AT	1|1	0|0	INDEL	2983	0.989247		a	b	b	b	.|.	b	a	a	a	a	a	a	a	a	a	a	a	a	b	b	b	b	a	a	a	a	b	b	a	a	b	a	b	b	a	b	a	a	b
chr03	29257789	chr03_29257789	C	G	1|1	0|0	SNP	2965	0.913978	chr03_29257789	a	b	b	.|.	a	b	a	a	a	a	a	a	a	a	.|.	a	a	.|.	b	b	b	b	a	a	a	a	b	b	a	.|.	b	a	b	b	a	b	a	a	b
chr03	29257903	chr03_29257903	C	G	1|1	0|0	SNP	2965	0.913978		a	b	b	.|.	a	b	a	a	a	a	a	a	a	a	.|.	a	a	.|.	b	b	b	b	a	a	a	a	b	b	a	.|.	b	a	b	b	a	b	a	a	b
chr03	29499073	chr03_29499073	T	C	1|1	0|0	SNP	2965	0.924731	chr03_29499073	a	b	b	b	a	a	a	a	a	a	a	a	.|.	a	a	a	a	a	b	b	b	b	a	.|.	a	a	b	b	a	a	b	a	b	b	a	b	a	a	a
chr03	29499081	chr03_29499081	G	T	1|1	0|0	SNP	2965	0.924731		a	b	b	b	a	a	a	a	a	a	a	a	.|.	a	a	a	a	a	b	b	b	b	a	.|.	a	a	b	b	a	a	b	a	b	b	a	b	a	a	a
chr03	29499136	chr03_29499136	T	G	1|1	0|0	SNP	2965	0.924731		a	b	b	b	a	a	a	a	a	a	a	a	.|.	a	a	a	a	a	b	b	b	b	a	.|.	a	a	b	b	a	a	b	a	b	b	a	b	a	a	a
chr03	29535658	chr03_29535658	T	C	1|1	0|0	SNP	2965	0.741935		a	.|.	-	-	a	a	a	a	a	a	a	a	a	a	a	a	a	a	.|.	.|.	.|.	-	a	a	a	a	.|.	.|.	a	a	.|.	a	.|.	.|.	a	.|.	a	a	a
chr03	29538259	chr03_29538259	T	C	1|1	0|0	SNP	2965	1		a	b	b	b	a	a	a	a	a	a	a	a	a	a	a	a	a	a	b	b	b	b	a	a	a	a	b	b	a	a	b	a	b	b	a	b	a	a	a
chr03	29541808	chr03_29541808	T	C	1|1	0|0	SNP	2965	0.709677	chr03_29541808	a	b	b	b	a	a	a	a	a	.|.	a	a	a	a	.|.	a	a	.|.	b	.|.	b	.|.	a	.|.	a	.|.	b	b	a	.|.	.|.	a	.|.	.|.	a	b	a	a	.|.
chr03	29541830	chr03_29541830	C	T	1|1	0|0	SNP	2965	0.763441		a	b	b	b	a	a	a	a	a	a	a	a	a	-	.|.	a	a	.|.	b	.|.	b	.|.	a	.|.	a	.|.	b	b	a	.|.	.|.	a	-	.|.	a	b	a	a	.|.
chr03	29571626	chr03_29571626	T	C	1|1	0|0	SNP	2965	0.849462	chr03_29571626	.|.	b	.|.	b	a	a	a	a	a	a	a	a	a	a	a	a	a	a	b	b	b	b	a	a	a	.|.	b	b	a	a	b	a	.|.	.|.	a	b	a	a	a
chr03	29713955	chr03_29713955	G	A	1|1	0|0	SNP	2965	0.666667	chr03_29713955	a	.|.	.|.	a	.|.	a	a	.|.	a	a	a	a	.|.	a	a	a	.|.	a	b	.|.	.|.	b	a	a	a	a	b	.|.	a	a	.|.	a	.|.	.|.	a	.|.	a	a	a
chr03	29713986	chr03_29713986	T	C	1|1	0|0	SNP	2965	0.666667		a	.|.	.|.	a	.|.	a	a	.|.	a	a	a	a	.|.	a	a	a	.|.	a	b	.|.	.|.	b	a	a	a	a	b	.|.	a	a	.|.	a	.|.	.|.	a	.|.	a	a	a
chr03	29722370	chr03_29722370	T	C	1|1	0|0	SNP	2965	1	chr03_29722370	a	b	b	a	a	a	a	a	a	a	a	a	a	a	a	a	a	a	b	b	b	b	a	a	a	a	b	b	a	a	b	a	b	b	a	b	a	a	a
chr03	29778130	chr03_29778130	G	GACAAGATTCGAC	1|1	0|0	INDEL	2900	0.88172		a	b	b	a	a	a	a	a	a	a	a	a	a	a	a	a	a	.|.	b	b	b	b	a	.|.	a	.|.	b	.|.	a	a	b	a	b	.|.	a	b	a	a	a
chr03	29778601	chr03_29778601	A	C	1|1	0|0	SNP	2965	0.870968	chr03_29778601	a	b	b	a	a	a	a	a	a	a	a	a	a	a	a	a	a	.|.	b	b	b	b	a	.|.	a	.|.	b	.|.	a	a	b	a	b	.|.	a	b	a	a	a
chr03	29809675	chr03_29809675	G	A	1|1	0|0	SNP	2965	0.989247	chr03_29809675	a	b	b	a	a	a	a	a	a	a	a	a	a	a	a	a	a	a	b	b	b	b	a	a	a	a	b	b	a	a	b	a	b	b	a	b	a	a	b
chr03	29816758	chr03_29816758	C	A	1|1	0|0	SNP	2965	0.946237	chr03_29816758	a	b	b	a	a	a	a	a	a	a	a	a	a	a	a	a	a	.|.	b	b	b	b	a	a	a	a	b	b	a	a	b	a	b	b	a	b	a	a	b
chr03	29822752	chr03_29822752	TT	CC	1|1	0|0	SNPs	2947	0.989247		a	b	b	a	a	a	a	a	a	a	a	a	a	a	a	a	a	a	b	b	b	b	a	a	a	a	b	b	a	a	b	a	b	b	a	b	a	a	b
chr03	29979266	chr03_29979266	G	A	1|1	0|0	SNP	2965	1	chr03_29979266	a	b	b	a	a	a	a	a	a	a	a	a	a	a	a	a	a	a	b	b	b	b	a	a	a	a	b	b	a	a	b	a	b	b	a	b	a	a	b
chr03	30039197	chr03_30039197	C	A	1|1	0|0	SNP	2965	0.956989	chr03_30039197	a	b	b	a	a	a	a	a	a	a	a	a	a	a	a	a	a	a	b	b	b	b	a	a	a	a	b	b	a	a	b	a	b	b	a	b	a	a	b
chr03	30039209	chr03_30039209	C	T	1|1	0|0	SNP	2965	0.989247		a	b	b	a	a	a	a	a	a	a	a	a	a	a	a	a	a	a	b	b	b	b	a	a	a	a	b	b	a	a	b	a	b	b	a	b	a	a	b
chr03	30039230	chr03_30039230	A	G	1|1	0|0	SNP	2965	0.989247		a	b	b	a	a	a	a	a	a	a	a	a	a	a	a	a	a	a	b	b	b	b	a	a	a	a	b	b	a	a	b	a	b	b	a	b	a	a	b
chr03	30041648	chr03_30041648	T	C	1|1	0|0	SNP	2965	0.989247		a	b	b	a	a	a	a	a	a	a	a	a	a	a	a	a	a	.|.	b	b	b	b	a	a	a	a	b	b	a	a	b	a	b	b	a	b	a	a	b
chr03	30080208	chr03_30080208	T	C	1|1	0|0	SNP	2965	0.989247	chr03_30080208	a	b	b	a	a	a	a	a	a	a	a	a	a	a	a	a	a	.|.	b	b	b	b	a	a	a	a	b	b	a	a	b	a	b	b	a	b	a	a	b
chr03	30080502	chr03_30080502	T	C	1|1	0|0	SNP	2965	1		a	b	b	a	a	a	a	a	a	a	a	a	a	a	a	a	a	a	b	b	b	b	a	a	a	a	b	b	a	a	b	a	b	b	a	b	a	a	b
chr03	30107996	chr03_30107996	C	A	1|1	0|0	SNP	2965	1	chr03_30107996	a	b	b	a	a	a	a	a	a	a	a	a	a	a	a	a	a	a	b	b	b	b	a	a	a	a	b	b	a	a	b	a	b	b	a	b	a	a	b
chr03	30130236	chr03_30130236	C	A	1|1	0|0	SNP	2965	1	chr03_30130236	a	b	b	a	a	a	a	a	a	a	a	a	a	a	a	a	a	a	b	b	b	b	a	a	a	a	b	b	a	a	b	a	b	b	a	b	a	a	b
chr03	30217737	chr03_30217737	G	A	1|1	0|0	SNP	2965	0.612903	chr03_30217737	a	.|.	b	a	a	a	a	.|.	.|.	a	a	a	b	.|.	-	a	a	.|.	.|.	.|.	b	b	a	.|.	a	.|.	b	b	a	.|.	b	a	.|.	.|.	a	.|.	a	a	.|.
chr03	30266791	chr03_30266791	T	C	1|1	0|0	SNP	2965	0.645161		a	-	b	a	a	a	a	a	b	a	a	.|.	b	a	a	a	a	.|.	b	.|.	.|.	.|.	a	a	a	.|.	.|.	.|.	a	a	b	a	.|.	.|.	.|.	.|.	a	a	.|.
chr03	30266906	chr03_30266906	T	C	1|1	0|0	SNP	2965	0.602151		.|.	.|.	b	.|.	a	.|.	a	a	b	a	a	.|.	b	a	a	a	a	.|.	b	.|.	.|.	.|.	a	a	a	.|.	.|.	.|.	a	a	b	a	.|.	.|.	.|.	.|.	a	a	.|.
chr03	30424678	chr03_30424678	C	T	1|1	0|0	SNP	2965	0.989247	chr03_30424678	a	b	b	a	a	a	a	a	b	a	a	a	b	a	a	a	a	.|.	b	b	b	b	a	a	a	a	b	b	a	a	b	a	b	b	a	b	a	a	b
chr03	30561179	chr03_30561179	G	A	1|1	0|0	SNP	2965	1	chr03_30561179	a	b	b	a	a	a	a	a	b	a	a	a	-	a	a	a	a	a	b	b	b	b	a	a	a	a	b	b	a	a	h	a	b	b	a	b	a	a	b
chr03	30562119	chr03_30562119	C	T	1|1	0|0	SNP	2965	0.462366		a	.|.	b	.|.	a	a	a	a	.|.	.|.	a	a	.|.	.|.	.|.	a	a	.|.	.|.	.|.	.|.	.|.	a	.|.	a	a	.|.	b	a	.|.	h	a	.|.	.|.	.|.	.|.	a	a	.|.
chr03	30562244	chr03_30562244	G	A	1|1	0|0	SNP	2965	0.55914		a	b	b	.|.	a	a	a	a	.|.	a	a	a	b	.|.	.|.	a	a	.|.	.|.	.|.	b	.|.	a	.|.	a	a	.|.	b	a	.|.	h	a	.|.	b	.|.	.|.	a	a	.|.
chr03	30706101	chr03_30706101	C	T	1|1	0|0	SNP	2965	0.88172	chr03_30706101	a	b	b	a	a	a	a	a	b	a	a	a	b	a	.|.	a	a	.|.	b	b	b	b	.|.	.|.	a	a	b	b	a	a	a	a	b	.|.	a	b	a	a	b
chr03	30727470	chr03_30727470	G	A	1|1	0|0	SNP	2965	0.55914	chr03_30727470	a	.|.	b	.|.	a	a	a	a	.|.	a	a	a	.|.	.|.	.|.	a	a	.|.	.|.	.|.	.|.	.|.	a	.|.	a	a	.|.	.|.	a	.|.	a	.|.	.|.	.|.	a	.|.	a	a	.|.
chr03	30729524	chr03_30729524	TC	T	1|1	0|0	INDEL	2951	0.516129		.|.	.|.	.|.	.|.	.|.	.|.	a	a	b	a	a	.|.	b	a	a	a	a	a	.|.	b	b	.|.	.|.	a	a	.|.	b	.|.	.|.	a	.|.	a	.|.	.|.	.|.	.|.	a	.|.	b
chr03	30733854	chr03_30733854	A	G	1|1	0|0	SNP	2965	1	chr03_30733854	a	b	b	a	a	a	a	a	b	a	a	a	b	a	a	a	a	a	b	b	b	b	a	a	a	a	b	b	a	a	a	a	b	b	a	b	a	a	b
chr03	30733995	chr03_30733995	G	A	1|1	0|0	SNP	2965	0.913978		a	b	b	a	a	a	a	a	b	a	a	a	b	a	a	a	a	.|.	b	b	b	b	a	.|.	a	a	b	b	a	.|.	a	a	b	b	a	b	a	a	b
chr03	30849430	chr03_30849430	T	C	1|1	0|0	SNP	982	0.430108		-	b	b	.|.	-	.|.	-	.|.	b	.|.	.|.	.|.	b	.|.	.|.	.|.	.|.	.|.	b	b	b	b	.|.	.|.	.|.	.|.	b	b	.|.	.|.	-	.|.	.|.	b	.|.	b	.|.	-	b
chr03	30900408	chr03_30900408	G	A	1|1	0|0	SNP	2965	1	chr03_30900408	a	b	b	a	a	a	a	a	b	a	a	a	b	a	a	a	a	a	b	b	b	b	a	a	a	a	b	b	a	a	a	b	a	b	a	b	a	a	b
chr03	30938024	chr03_30938024	A	G	1|1	0|0	SNP	2965	0.870968	chr03_30938024	a	.|.	.|.	a	.|.	.|.	a	a	b	a	a	a	b	a	a	a	a	.|.	b	b	b	b	a	a	a	a	b	b	a	h	a	b	a	.|.	a	b	a	a	b
chr03	30938122	chr03_30938122	C	G	1|1	0|0	SNP	2965	0.892473		a	.|.	.|.	a	a	a	a	a	b	a	a	a	b	a	a	a	a	.|.	b	b	b	b	a	a	a	a	b	b	a	h	a	b	a	.|.	a	b	a	a	b
chr03	30962715	chr03_30962715	C	G	1|1	0|0	SNP	2965	1	chr03_30962715	a	b	b	a	a	a	a	a	b	a	a	a	b	a	a	a	a	a	b	b	b	a	a	a	a	a	b	b	a	a	a	b	a	b	a	b	a	a	b
chr03	30984655	chr03_30984655	C	T	1|1	0|0	SNP	2965	0.645161		.|.	-	.|.	.|.	.|.	a	.|.	a	b	a	a	a	b	a	a	a	a	.|.	b	.|.	b	a	a	a	.|.	.|.	b	b	a	a	a	b	a	b	a	.|.	a	a	b
chr03	31092366	chr03_31092366	A	G	1|1	0|0	SNP	2965	0.709677	chr03_31092366	a	.|.	.|.	.|.	.|.	.|.	a	a	.|.	a	a	a	.|.	a	a	a	a	a	b	.|.	b	a	.|.	a	a	a	a	.|.	.|.	a	a	.|.	.|.	.|.	a	.|.	a	a	.|.
chr03	31126249	chr03_31126249	C	T	1|1	0|0	SNP	2965	1	chr03_31126249	a	b	b	a	a	a	a	a	b	a	a	a	b	a	a	a	a	a	b	b	b	a	a	a	a	a	a	b	a	a	a	b	a	b	a	b	a	a	b
chr03	31129982	chr03_31129982	T	A	1|1	0|0	SNP	2965	0.677419		.|.	-	.|.	a	.|.	a	a	a	-	a	a	a	.|.	a	a	a	a	.|.	-	-	.|.	a	a	a	a	.|.	a	.|.	a	a	a	.|.	a	.|.	a	-	a	.|.	-
chr03	31141840	chr03_31141840	G	A	1|1	0|0	SNP	2965	1	chr03_31141840	a	b	b	a	a	a	a	a	b	a	a	a	b	a	a	a	a	a	b	b	b	a	a	a	a	a	a	b	a	a	a	b	a	b	a	b	a	a	b
chr03	31141940	chr03_31141940	T	C	1|1	0|0	SNP	2965	1		a	b	b	a	a	a	a	a	b	a	a	a	b	a	a	a	a	a	b	b	b	a	a	a	a	a	a	b	a	a	a	b	a	b	a	b	a	a	b
chr03	31176408	chr03_31176408	AAAAAAAATCTAGCTCAT	A	1|1	0|0	INDEL	2983	0.989247		a	b	b	a	a	a	a	a	b	a	a	a	-	a	a	a	a	.|.	b	b	b	a	a	a	a	a	a	b	a	a	a	-	a	b	a	b	a	a	b
chr03	31203736	chr03_31203736	T	C	1|1	0|0	SNP	2965	1	chr03_31203736	a	b	b	a	a	a	a	a	b	a	a	a	b	a	a	a	a	a	b	b	b	a	a	a	a	a	a	b	a	a	a	b	a	b	a	b	a	a	b
chr03	31203750	chr03_31203750	C	T	1|1	0|0	SNP	2965	1		a	b	b	a	a	a	a	a	b	a	a	a	b	a	a	a	a	a	b	b	b	a	a	a	a	a	a	b	a	a	a	b	a	b	a	b	a	a	b
chr03	31206605	chr03_31206605	G	A	1|1	0|0	SNP	2965	1		a	b	b	a	a	a	a	a	b	a	a	a	b	a	a	a	a	a	b	b	b	a	a	a	a	a	a	b	a	a	a	b	a	b	a	b	a	a	b
chr03	31206673	chr03_31206673	T	C	1|1	0|0	SNP	2965	0.924731		a	b	b	a	a	a	a	a	b	a	a	a	b	a	a	a	-	.|.	b	b	b	a	a	.|.	a	a	a	b	a	.|.	a	b	a	b	a	b	a	a	.|.
chr03	31224366	chr03_31224366	C	T	1|1	0|0	SNP	2965	0.526882	chr03_31224366	a	.|.	.|.	.|.	a	.|.	a	a	-	.|.	.|.	a	.|.	.|.	.|.	a	a	.|.	b	.|.	.|.	a	a	.|.	.|.	a	a	-	a	.|.	a	.|.	a	.|.	a	.|.	a	a	.|.
chr03	31231495	chr03_31231495	T	C	1|1	0|0	SNP	2965	0.935484	chr03_31231495	a	b	b	a	.|.	a	a	a	b	a	a	a	.|.	a	a	a	a	a	b	b	b	a	a	a	a	a	a	b	a	a	a	b	a	b	a	b	a	a	b
chr03	31248282	chr03_31248282	A	AC	1|1	0|0	INDEL	2936	0.451613		a	b	.|.	a	a	a	a	.|.	b	.|.	a	a	.|.	.|.	.|.	a	a	.|.	.|.	.|.	.|.	a	a	.|.	a	.|.	a	b	a	.|.	.|.	.|.	.|.	.|.	a	.|.	.|.	.|.	.|.
chr03	31248302	chr03_31248302	G	A	1|1	0|0	SNP	2965	0.44086		a	b	.|.	a	a	a	a	.|.	.|.	.|.	a	a	.|.	.|.	.|.	a	a	.|.	.|.	.|.	.|.	a	a	.|.	a	.|.	a	b	a	.|.	.|.	.|.	.|.	.|.	a	.|.	.|.	.|.	.|.
chr03	31261963	chr03_31261963	G	A	1|1	0|0	SNP	2965	0.903226	chr03_31261963	a	.|.	.|.	.|.	.|.	a	a	a	b	a	a	a	b	a	a	a	a	.|.	b	b	b	a	a	a	a	a	a	b	a	a	a	b	a	b	a	b	a	a	b
chr03	31261973	chr03_31261973	C	G	1|1	0|0	SNP	2965	0.903226		a	.|.	.|.	.|.	.|.	a	a	a	b	a	a	a	b	a	a	a	a	.|.	b	b	b	a	a	a	a	a	a	b	a	a	a	b	a	b	a	b	a	a	b
chr03	31276544	chr03_31276544	C	G	1|1	0|0	SNP	2965	1	chr03_31276544	a	b	b	a	a	a	a	a	b	a	a	a	b	a	a	a	a	a	b	b	b	a	a	a	a	a	a	b	a	a	a	b	a	b	a	b	a	a	b
chr03	31276715	chr03_31276715	T	C	1|1	0|0	SNP	2965	1		a	b	b	a	a	a	a	a	b	a	a	a	b	a	a	a	a	a	b	b	b	a	a	a	a	a	a	b	a	a	a	b	a	b	a	b	a	a	b
chr03	31286452	chr03_31286452	C	G	1|1	0|0	SNP	2965	0.989247	chr03_31286452	a	b	b	a	.|.	a	a	a	b	a	a	a	b	a	a	a	a	a	b	b	b	a	a	a	a	a	a	b	a	a	a	b	a	b	a	b	a	a	b
chr03	31290403	chr03_31290403	T	C	1|1	0|0	SNP	2965	0.795699		a	b	b	a	a	a	a	a	b	a	a	a	b	a	.|.	a	a	.|.	b	b	b	a	a	.|.	a	.|.	a	-	a	a	a	b	a	b	a	.|.	a	a	b
chr03	31323029	chr03_31323029	T	G	1|1	0|0	SNP	2965	1	chr03_31323029	a	b	b	a	a	a	a	a	b	a	a	a	b	a	a	a	a	a	b	b	b	a	a	a	a	a	a	b	a	a	a	b	a	b	a	b	a	a	b
chr03	31385347	chr03_31385347	C	G	1|1	0|0	SNP	2965	0.763441	chr03_31385347	a	.|.	b	.|.	.|.	a	a	a	b	a	a	.|.	.|.	a	a	a	a	.|.	b	a	.|.	a	a	a	a	.|.	a	b	.|.	a	a	b	a	.|.	a	.|.	a	a	b
chr03	31386286	chr03_31386286	A	AT	1|1	0|0	INDEL	2936	0.913978		.|.	b	b	.|.	.|.	a	a	a	b	a	a	a	b	a	a	a	-	.|.	-	a	b	a	a	.|.	a	a	a	b	a	a	a	b	.|.	b	a	b	a	a	b
chr03	31386360	chr03_31386360	T	C	1|1	0|0	SNP	2965	0.935484		.|.	b	b	.|.	.|.	a	a	a	b	a	a	a	b	a	a	a	a	.|.	b	a	b	a	a	a	a	a	a	b	a	a	a	b	.|.	b	a	b	a	a	b
chr03	31386393	chr03_31386393	C	A	1|1	0|0	SNP	2965	0.913978		.|.	b	b	.|.	.|.	a	a	a	b	a	a	a	b	a	a	a	a	.|.	-	a	b	a	a	.|.	a	a	a	b	a	a	a	b	.|.	b	a	b	a	a	b
chr03	31386415	chr03_31386415	A	G	1|1	0|0	SNP	2965	0.913978		.|.	b	b	.|.	.|.	a	a	a	b	a	a	a	b	a	a	a	a	.|.	b	a	b	a	a	.|.	a	a	a	b	a	a	a	b	.|.	b	a	b	a	a	b
chr03	31398643	chr03_31398643	G	T	1|1	0|0	SNP	2965	0.795699	chr03_31398643	a	b	b	a	a	a	a	a	.|.	.|.	a	a	b	a	.|.	a	a	.|.	b	a	b	a	.|.	.|.	a	a	a	b	a	.|.	a	.|.	.|.	b	a	b	a	a	.|.
chr04	116608	chr04_116608	A	G	0|0	1|1	SNP	2965	0.591398		b	h	b	b	b	h	b	b	h	a	b	h	.|.	.|.	.|.	-	.|.	.|.	h	.|.	.|.	b	a	.|.	.|.	.|.	b	-	h	.|.	-	.|.	.|.	.|.	-	.|.	b	.|.	a
chr04	116618	chr04_116618	A	G	0|0	1|1	SNP	2965	0.580645		b	h	b	b	b	h	b	b	h	a	-	h	.|.	.|.	.|.	.|.	.|.	.|.	h	.|.	.|.	b	a	.|.	h	b	b	a	h	.|.	.|.	.|.	b	.|.	.|.	.|.	b	b	a
chr04	116673	chr04_116673	G	A	0|0	1|1	SNP	2965	0.537634		b	h	b	b	b	h	b	b	h	a	b	h	.|.	.|.	.|.	h	.|.	.|.	h	.|.	.|.	.|.	a	.|.	h	.|.	b	h	h	.|.	.|.	.|.	.|.	.|.	h	.|.	b	.|.	a
chr04	116693	chr04_116693	G	C	0|0	1|1	SNP	2965	0.537634		b	h	b	b	b	h	b	b	h	a	b	h	.|.	.|.	.|.	h	.|.	.|.	h	.|.	.|.	.|.	a	.|.	a	.|.	b	h	h	.|.	.|.	.|.	.|.	.|.	h	.|.	b	.|.	a
chr04	407903	chr04_407903	G	A	0|0	1|1	SNP	2965	0.774194	chr04_407903	a	b	a	a	a	b	b	b	a	a	a	b	b	a	.|.	b	b	.|.	a	a	b	a	a	.|.	a	b	b	a	b	.|.	b	-	.|.	.|.	b	a	b	b	.|.
chr04	407977	chr04_407977	A	G	0|0	1|1	SNP	2965	0.946237		a	b	a	a	a	b	b	b	a	a	a	b	b	a	h	b	b	.|.	a	a	b	a	a	.|.	a	b	b	a	b	.|.	b	b	b	b	b	a	b	b	a
chr04	413227	chr04_413227	T	G	0|0	1|1	SNP	2965	1	chr04_413227	a	b	a	a	a	b	b	b	a	a	a	b	b	a	h	b	b	-	a	a	b	a	a	b	a	b	b	a	b	a	b	b	b	b	b	a	b	b	a
chr04	435417	chr04_435417	A	T	1|1	0|0	SNP	2965	0.860215	chr04_435417	a	b	a	a	a	b	b	b	a	.|.	a	b	b	a	b	b	b	.|.	a	a	.|.	a	a	.|.	a	b	b	a	b	.|.	b	b	.|.	.|.	b	a	b	b	-
chr04	456253	chr04_456253	G	A	1|1	0|0	SNP	2965	0.924731	chr04_456253	a	b	a	a	.|.	b	b	b	a	a	a	b	b	a	h	b	b	.|.	a	a	b	a	a	b	a	b	b	a	b	a	b	b	b	b	b	a	b	b	a
chr04	456348	chr04_456348	T	C	1|1	0|0	SNP	2965	1		a	b	a	a	a	b	b	b	a	a	a	b	b	a	h	b	b	a	a	a	b	a	a	b	a	b	b	a	b	a	b	b	b	b	b	a	b	b	a
chr04	959674	chr04_959674	C	G	0|0	1|1	SNP	2965	1	chr04_959674	a	b	a	a	a	b	b	b	a	a	a	b	b	a	h	b	b	a	a	a	b	a	a	b	a	b	b	a	b	a	b	b	b	b	b	a	b	b	a
chr04	1127842	chr04_1127842	A	G	0|0	1|1	SNP	2965	1	chr04_1127842	a	b	a	a	a	b	b	b	a	a	a	b	b	a	h	b	b	a	a	a	a	a	b	b	a	b	b	a	b	a	b	b	b	b	b	a	b	b	a
chr04	1350183	chr04_1350183	T	C	1|1	0|0	SNP	2965	1	chr04_1350183	a	b	a	a	a	b	b	b	a	a	a	b	b	a	h	b	a	b	a	a	a	a	b	b	a	b	b	a	b	a	a	b	b	b	b	a	b	a	a
chr04	1367257	chr04_1367257	G	A	0|0	1|1	SNP	2965	1	chr04_1367257	a	b	a	a	a	b	b	b	a	a	a	b	b	a	h	b	a	b	a	a	a	a	b	b	a	b	b	a	b	a	a	b	b	b	b	a	b	a	a
chr04	1370824	chr04_1370824	T	C	0|0	1|1	SNP	2965	1		a	b	a	a	a	b	b	b	a	a	a	b	b	a	h	b	a	b	a	a	a	a	b	b	a	b	b	a	b	a	a	b	b	b	-	a	b	a	a
chr04	1373650	chr04_1373650	A	C	0|0	1|1	SNP	2965	0.430108		.|.	b	a	.|.	.|.	.|.	b	.|.	.|.	.|.	.|.	b	b	.|.	.|.	b	a	.|.	.|.	a	a	.|.	.|.	b	a	.|.	b	.|.	b	a	.|.	.|.	.|.	.|.	.|.	.|.	b	.|.	.|.
chr04	1465843	chr04_1465843	A	G	0|0	1|1	SNP	2965	1	chr04_1465843	a	b	a	a	a	b	b	b	a	a	a	b	b	a	-	b	a	b	a	a	a	a	b	b	a	b	b	a	a	a	a	b	b	b	b	a	b	a	a
chr04	1469998	chr04_1469998	C	T	0|0	1|1	SNP	2965	0.698925		.|.	b	a	.|.	.|.	.|.	b	b	a	a	.|.	b	b	.|.	.|.	b	a	.|.	a	.|.	a	a	b	b	a	b	b	.|.	.|.	a	.|.	b	.|.	b	b	a	b	a	.|.
chr04	1503663	chr04_1503663	C	T	0|0	1|1	SNP	2965	0.688172	chr04_1503663	.|.	b	.|.	.|.	.|.	b	b	b	.|.	a	.|.	b	b	a	b	b	.|.	.|.	a	a	.|.	a	b	b	a	b	b	.|.	a	a	a	b	.|.	b	b	.|.	b	.|.	a
chr04	1514956	chr04_1514956	G	A	1|1	0|0	SNP	2965	0.817204	chr04_1514956	a	b	a	a	a	b	b	.|.	a	a	a	.|.	b	a	b	b	a	.|.	a	a	a	a	b	b	a	b	b	a	a	a	a	b	b	b	b	a	b	a	a
chr04	1533371	chr04_1533371	T	C	0|0	1|1	SNP	2965	0.989247	chr04_1533371	a	b	a	a	a	b	b	b	a	b	a	b	b	a	h	b	a	b	a	a	a	a	b	b	a	b	b	a	a	a	a	b	b	b	b	a	b	.|.	a
chr04	1546723	chr04_1546723	T	G	0|0	1|1	SNP	2965	1	chr04_1546723	a	b	a	a	a	b	b	b	a	b	a	b	b	a	h	b	a	b	a	a	a	a	b	b	a	b	b	a	a	a	a	b	b	b	b	a	b	a	a
chr04	1546840	chr04_1546840	T	A	0|0	1|1	SNP	2965	1		a	b	a	a	a	b	b	b	a	b	a	b	b	a	h	b	a	b	a	a	a	a	b	b	a	b	b	a	a	a	a	b	b	b	b	a	b	a	a
chr04	1570704	chr04_1570704	GATT	TATC	0|0	1|1	SNPs	2947	0.430108		a	b	a	.|.	.|.	b	b	.|.	.|.	b	.|.	b	.|.	.|.	.|.	b	-	.|.	.|.	.|.	.|.	a	b	.|.	a	b	b	.|.	a	.|.	.|.	.|.	.|.	.|.	.|.	a	b	a	.|.
chr04	1619845	chr04_1619845	C	G	0|0	1|1	SNP	2965	0.83871	chr04_1619845	a	b	a	a	a	b	b	b	a	b	a	b	b	a	a	b	.|.	b	a	a	a	a	.|.	b	a	.|.	b	a	a	a	a	b	b	b	b	.|.	b	a	a
chr04	1725047	chr04_1725047	G	T	1|1	0|0	SNP	2965	1	chr04_1725047	a	b	a	a	a	b	a	b	a	b	a	b	b	a	h	b	a	b	a	a	a	a	a	b	a	b	b	a	a	a	a	b	b	b	b	a	b	a	a
chr04	1725310	chr04_1725310	TACATGTTTTTCGCCCG	T	1|1	0|0	INDEL	2967	1		a	b	a	a	a	b	a	b	a	b	a	b	b	a	h	b	a	b	a	a	a	a	a	b	a	b	b	a	a	a	a	b	b	b	b	a	b	a	-
chr04	1776879	chr04_1776879	A	G	0|0	1|1	SNP	1997	0.473118		a	b	a	a	a	b	a	.|.	.|.	.|.	a	.|.	.|.	a	.|.	b	a	.|.	a	.|.	a	a	a	.|.	a	b	.|.	a	a	.|.	a	b	.|.	b	.|.	.|.	.|.	.|.	.|.
chr04	1838010	chr04_1838010	T	G	0|0	1|1	SNP	1807	0.430108		a	.|.	a	a	.|.	.|.	.|.	.|.	a	b	.|.	b	.|.	a	.|.	b	a	.|.	.|.	a	.|.	.|.	a	.|.	.|.	b	.|.	a	a	.|.	a	b	b	b	b	a	.|.	a	.|.
chr04	1838674	chr04_1838674	T	C	0|0	1|1	SNP	2389	0.580645	chr04_1838674	a	b	a	a	a	b	.|.	.|.	a	b	.|.	b	h	a	.|.	b	a	.|.	.|.	a	.|.	a	a	.|.	.|.	b	b	a	a	.|.	a	b	b	b	b	a	.|.	a	.|.
chr04	1838696	chr04_1838696	C	T	0|0	1|1	SNP	2835	0.580645		a	b	a	a	a	b	.|.	.|.	a	b	.|.	b	h	a	.|.	b	a	.|.	.|.	a	.|.	a	a	.|.	.|.	b	b	a	a	.|.	a	b	b	b	b	a	.|.	a	.|.
chr04	1862787	chr04_1862787	A	G	0|0	1|1	SNP	2965	1	chr04_1862787	a	b	a	a	a	b	a	b	a	b	a	b	b	a	a	b	a	b	a	a	a	a	a	b	a	b	b	a	a	a	a	b	b	b	b	a	a	a	a
chr04	1863215	chr04_1863215	G	A	0|0	1|1	SNP	2965	1		a	b	a	a	a	b	a	b	a	b	a	b	b	a	a	b	a	b	a	a	a	a	a	b	a	b	b	a	a	a	a	b	b	b	b	a	a	a	a
chr04	1863255	chr04_1863255	G	A	0|0	1|1	SNP	2323	0.451613		.|.	b	.|.	.|.	.|.	.|.	.|.	b	a	b	a	.|.	.|.	a	.|.	b	.|.	b	.|.	.|.	a	a	a	b	a	b	b	a	.|.	a	a	b	.|.	.|.	b	.|.	.|.	.|.	a
chr04	1865352	chr04_1865352	C	A	0|0	1|1	SNP	2965	0.752688		a	b	a	a	a	b	a	.|.	.|.	b	a	b	b	a	a	b	a	b	a	a	a	a	a	b	.|.	b	b	a	a	.|.	a	.|.	b	b	b	a	a	a	a
chr04	1890114	chr04_1890114	G	T	0|0	1|1	SNP	2965	1	chr04_1890114	a	b	a	a	a	b	a	b	a	b	a	b	b	a	a	b	a	b	a	a	a	a	a	b	a	b	b	a	a	a	a	b	b	b	b	a	a	a	a
chr04	1890127	chr04_1890127	GAGCTA	G	0|0	1|1	INDEL	2946	1		a	b	a	a	a	b	a	b	a	b	a	b	b	a	a	b	a	b	a	a	a	a	a	b	a	b	b	a	a	a	a	b	b	b	b	a	a	a	a
chr04	1890207	chr04_1890207	T	C	0|0	1|1	SNP	2965	1		a	b	a	a	a	b	a	b	a	b	a	b	b	a	a	b	a	b	a	a	a	a	a	b	a	b	b	a	a	a	a	b	b	b	b	a	a	a	a
chr04	1890238	chr04_1890238	G	A	0|0	1|1	SNP	2965	1		a	b	a	a	a	b	a	b	a	b	a	b	b	a	a	b	a	b	a	a	a	a	a	b	a	b	b	a	a	a	a	b	b	b	b	a	a	a	a
chr04	1891162	chr04_1891162	T	A	0|0	1|1	SNP	2965	0.946237		a	b	a	a	.|.	b	a	b	a	b	a	.|.	b	a	a	b	a	.|.	a	a	a	a	a	b	a	.|.	b	a	a	a	a	b	b	b	b	a	a	a	a
chr04	1891206	chr04_1891206	T	C	0|0	1|1	SNP	2965	0.967742		a	b	a	a	a	b	a	b	a	b	a	b	b	a	a	b	a	.|.	a	a	a	a	a	b	a	.|.	b	a	a	a	a	b	b	b	b	a	a	a	a
chr04	1891621	chr04_1891621	A	T	0|0	1|1	SNP	2965	0.967742		a	b	a	a	a	b	a	b	a	b	a	b	b	a	a	b	a	.|.	a	a	a	a	a	b	a	.|.	b	a	a	a	a	b	b	b	b	a	a	a	a
chr04	1891645	chr04_1891645	T	C	0|0	1|1	SNP	2965	0.967742		a	b	a	a	a	b	a	b	a	b	a	b	b	a	a	b	a	.|.	a	a	a	a	a	b	a	.|.	b	a	a	a	a	b	b	b	b	a	a	a	a
chr04	1894814	chr04_1894814	T	C	0|0	1|1	SNP	2965	0.903226		a	b	a	a	a	b	a	b	a	b	a	b	b	a	a	b	a	.|.	a	a	a	a	a	b	a	b	b	a	a	a	a	b	b	b	b	a	a	.|.	a
chr04	1895159	chr04_1895159	T	G	0|0	1|1	SNP	2965	0.978495	chr04_1895159	a	b	a	a	a	b	a	b	a	b	a	b	b	a	a	b	a	.|.	a	a	a	a	a	b	a	b	b	a	a	a	a	b	b	b	b	a	a	a	a
chr04	1903876	chr04_1903876	C	A	0|0	1|1	SNP	2965	0.860215	chr04_1903876	a	b	a	a	a	b	a	b	a	b	a	b	b	a	a	b	a	.|.	a	a	a	a	a	b	a	b	b	a	a	a	a	b	b	b	b	a	a	.|.	a
chr04	1908092	chr04_1908092	T	C	0|0	1|1	SNP	2965	0.903226		a	b	a	.|.	.|.	b	a	b	a	b	a	b	b	a	a	b	a	.|.	a	a	a	a	a	b	a	b	b	a	a	.|.	a	b	b	b	b	a	a	a	a
chr04	1908200	chr04_1908200	G	A	0|0	1|1	SNP	2965	0.903226		a	b	a	.|.	.|.	b	a	b	a	b	a	b	b	a	a	b	a	.|.	a	a	a	a	a	b	a	b	b	a	a	.|.	a	b	b	b	b	a	a	a	a
chr04	2093300	chr04_2093300	A	G	1|1	0|0	SNP	2965	0.989247	chr04_2093300	a	b	a	a	a	b	a	b	a	b	b	b	b	a	a	b	a	.|.	a	a	a	a	a	b	a	b	b	a	a	a	a	b	a	b	b	b	a	a	a
chr04	2093810	chr04_2093810	AG	A	0|0	1|1	INDEL	2969	0.83871		.|.	.|.	a	a	a	b	a	b	a	.|.	b	.|.	b	a	a	b	a	.|.	a	a	a	a	-	b	a	.|.	b	a	.|.	a	a	b	a	.|.	b	b	a	a	a
chr04	2126868	chr04_2126868	T	A	1|1	0|0	SNP	2965	0.677419	chr04_2126868	a	.|.	.|.	a	.|.	.|.	a	b	.|.	b	b	.|.	b	.|.	a	b	a	.|.	.|.	a	a	a	.|.	b	a	.|.	b	a	a	.|.	a	b	.|.	.|.	.|.	b	.|.	a	a
chr04	2127112	chr04_2127112	A	G	1|1	0|0	SNP	2965	1		a	b	a	a	a	b	a	b	a	b	b	b	b	a	a	b	a	b	a	a	a	a	a	b	a	b	b	a	a	a	a	b	a	b	b	b	a	a	a
chr04	2135780	chr04_2135780	A	G	1|1	0|0	SNP	2965	1	chr04_2135780	a	b	a	a	a	b	a	b	a	b	b	b	b	a	a	b	a	b	a	a	a	a	a	b	a	b	b	a	a	a	a	b	a	b	b	b	a	-	a
chr04	2191501	chr04_2191501	G	T	1|1	0|0	SNP	2965	0.989247	chr04_2191501	a	b	a	a	a	b	a	b	a	b	b	b	b	a	a	b	a	.|.	a	a	a	a	a	b	a	b	b	a	a	a	a	b	a	b	b	b	a	a	a
chr04	2191560	chr04_2191560	C	T	1|1	0|0	SNP	2965	0.989247		a	b	a	a	a	b	a	b	a	b	b	b	b	a	a	b	a	.|.	a	a	a	a	a	b	a	b	b	a	a	a	a	b	a	b	b	b	a	a	a
chr04	2202873	chr04_2202873	G	C	1|1	0|0	SNP	2965	0.548387	chr04_2202873	.|.	.|.	a	a	.|.	b	.|.	.|.	a	b	b	.|.	b	a	a	b	.|.	.|.	a	.|.	a	.|.	a	b	a	b	b	.|.	a	.|.	.|.	b	.|.	.|.	.|.	.|.	.|.	.|.	.|.
chr04	2218627	chr04_2218627	G	A	0|0	1|1	SNP	2965	0.892473	chr04_2218627	a	.|.	a	a	a	b	a	b	a	b	b	b	b	a	a	b	a	b	a	.|.	a	a	a	b	a	b	b	a	a	a	a	b	a	b	.|.	b	a	a	a
chr04	2218760	chr04_2218760	T	C	0|0	1|1	SNP	2965	1		a	b	a	a	a	b	a	b	a	b	b	b	b	a	a	b	a	b	a	a	a	a	a	b	a	b	b	a	a	a	a	b	a	b	b	b	a	a	a
chr04	2218802	chr04_2218802	G	C	0|0	1|1	SNP	2965	1		a	b	a	a	a	b	a	b	a	b	b	b	b	a	a	b	a	b	a	a	a	a	a	b	a	b	b	a	a	a	a	b	a	b	b	b	a	a	a
chr04	2282735	chr04_2282735	A	T	0|0	1|1	SNP	2965	0.989247	chr04_2282735	a	b	a	a	a	b	a	b	a	b	b	b	b	a	a	b	a	.|.	a	a	a	a	a	b	a	b	b	-	a	a	a	b	a	b	b	b	a	a	a
chr04	2415747	chr04_2415747	C	T	0|0	1|1	SNP	2965	0.989247	chr04_2415747	a	b	a	a	a	b	a	b	a	b	b	b	a	a	a	b	a	.|.	a	a	a	a	a	b	a	b	b	a	a	b	a	b	a	b	b	b	a	a	a
chr04	2489794	chr04_2489794	A	C	1|1	0|0	SNP	2965	0.989247	chr04_2489794	a	b	a	a	a	b	a	b	a	b	b	b	a	a	a	b	a	.|.	a	b	a	a	a	b	a	b	b	a	a	b	a	b	a	b	b	b	a	a	a
chr04	2489855	chr04_2489855	G	A	0|0	1|1	SNP	2965	0.989247		a	b	a	a	a	b	a	b	a	b	b	b	a	a	a	b	a	.|.	a	b	a	a	a	b	a	b	b	a	a	b	a	b	a	b	b	b	a	a	a
chr04	2503933	chr04_2503933	A	G	0|0	1|1	SNP	1087	0.55914		a	.|.	a	a	a	.|.	a	.|.	a	.|.	.|.	.|.	a	a	a	.|.	a	.|.	a	.|.	a	a	a	.|.	a	.|.	.|.	a	a	.|.	a	.|.	a	b	.|.	.|.	a	a	a
chr04	2503943	chr04_2503943	CCG	ACC	1|1	0|0	SNPs	2947	0.548387		a	.|.	a	a	a	.|.	a	.|.	a	.|.	.|.	.|.	a	a	a	.|.	a	.|.	a	.|.	a	a	a	.|.	a	.|.	.|.	a	a	.|.	a	.|.	a	b	.|.	.|.	a	a	a
chr04	2541720	chr04_2541720	C	T	1|1	0|0	SNP	2965	0.935484	chr04_2541720	a	b	a	a	a	b	a	b	a	b	b	h	a	a	a	b	a	b	a	-	a	a	a	b	a	-	b	a	a	b	a	b	a	a	.|.	b	a	a	a
chr04	2541830	chr04_2541830	G	T	0|0	1|1	SNP	738	0.655914		a	b	a	a	a	-	a	.|.	a	.|.	.|.	h	a	a	a	b	a	.|.	a	.|.	a	a	a	.|.	a	.|.	-	a	a	.|.	a	.|.	a	a	.|.	.|.	a	a	a
chr04	2543348	chr04_2543348	G	A	1|1	0|0	SNP	2965	0.645161		a	b	a	a	a	b	a	b	.|.	.|.	b	b	a	.|.	.|.	b	a	.|.	a	.|.	a	a	.|.	.|.	.|.	b	b	a	a	.|.	a	b	.|.	.|.	b	b	a	a	.|.
chr04	2581979	chr04_2581979	G	A	0|0	1|1	SNP	2965	0.989247	chr04_2581979	a	b	a	a	a	b	a	b	a	b	b	b	a	a	a	b	a	.|.	a	b	a	a	a	b	a	b	b	a	a	b	a	b	a	a	b	b	a	a	a
chr04	2584782	chr04_2584782	A	C	0|0	1|1	SNP	2965	0.956989		a	b	a	a	a	b	a	b	a	b	b	b	a	a	a	b	a	.|.	a	b	a	a	.|.	.|.	a	b	b	a	a	b	a	b	a	a	b	b	a	a	a
chr04	2585372	chr04_2585372	G	A	0|0	1|1	SNP	2965	0.924731		a	b	a	a	a	b	a	b	a	b	b	.|.	a	a	a	b	a	.|.	a	b	a	a	a	.|.	a	b	b	a	a	b	a	b	a	a	b	b	a	a	a
chr04	2585505	chr04_2585505	A	AT	0|0	1|1	INDEL	2936	0.924731		a	b	a	a	a	b	a	b	a	b	b	.|.	a	a	a	b	a	.|.	a	b	a	a	a	.|.	a	b	b	a	a	b	a	b	a	a	b	b	a	a	a
chr04	2590264	chr04_2590264	T	C	0|0	1|1	SNP	2965	0.634409	chr04_2590264	.|.	.|.	a	.|.	.|.	b	a	b	a	b	b	b	a	a	a	b	a	b	a	b	.|.	a	.|.	.|.	.|.	.|.	b	.|.	.|.	b	a	.|.	a	a	b	.|.	a	a	a
chr04	2590382	chr04_2590382	C	T	0|0	1|1	SNP	2965	0.666667		.|.	b	a	.|.	.|.	b	a	b	a	b	b	b	a	a	a	b	a	b	a	b	a	a	.|.	.|.	.|.	.|.	b	.|.	.|.	b	a	.|.	a	a	b	.|.	a	a	a
chr04	2594143	chr04_2594143	A	AGGTT	0|0	1|1	INDEL	2957	0.989247		a	b	a	a	a	b	a	b	a	b	b	b	a	a	a	b	a	b	a	b	a	a	a	b	a	b	b	a	a	b	a	b	a	-	b	b	a	a	a
chr04	2721094	chr04_2721094	AT	A	0|0	1|1	INDEL	1165	0.408602		a	.|.	a	a	a	b	a	.|.	.|.	b	.|.	.|.	a	a	a	b	.|.	.|.	.|.	b	.|.	a	.|.	.|.	a	.|.	b	a	.|.	b	a	.|.	.|.	.|.	.|.	.|.	a	.|.	a
chr04	2721745	chr04_2721745	C	T	0|0	1|1	SNP	1498	0.473118		.|.	-	.|.	.|.	.|.	.|.	a	.|.	a	.|.	b	.|.	.|.	a	a	b	a	b	a	.|.	a	.|.	.|.	.|.	a	.|.	.|.	a	a	b	.|.	.|.	.|.	a	b	b	a	a	a
chr04	2721811	chr04_2721811	C	T	0|0	1|1	SNP	2965	0.860215	chr04_2721811	.|.	b	a	a	.|.	-	a	-	a	b	b	b	a	a	a	b	a	-	a	b	a	a	.|.	-	a	b	b	.|.	a	b	a	b	.|.	a	b	b	a	a	a
chr04	2724502	chr04_2724502	A	G	0|0	1|1	SNP	2965	0.698925		a	b	.|.	.|.	a	b	a	b	a	b	b	b	.|.	.|.	.|.	b	a	b	a	b	.|.	.|.	a	b	a	b	b	a	a	b	a	b	.|.	.|.	b	b	a	a	.|.
chr04	2724588	chr04_2724588	A	T	0|0	1|1	SNP	644	0.634409		a	.|.	a	a	a	.|.	a	.|.	a	h	-	.|.	a	a	a	.|.	a	.|.	a	h	a	a	a	h	a	.|.	.|.	a	a	b	a	.|.	a	a	.|.	.|.	a	a	a
chr04	2724639	chr04_2724639	G	GCCAAC	0|0	1|1	INDEL	1920	0.634409		a	.|.	a	a	a	.|.	a	.|.	a	h	b	.|.	a	a	a	.|.	a	.|.	a	h	a	a	a	h	a	.|.	.|.	a	a	b	a	.|.	a	a	.|.	.|.	a	a	a
chr04	2806257	chr04_2806257	G	C	0|0	1|1	SNP	2965	1	chr04_2806257	a	b	a	a	a	b	a	b	a	b	b	b	a	a	a	b	a	b	a	b	a	a	a	b	a	b	b	a	a	b	a	b	a	a	b	b	a	a	a
chr04	2889704	chr04_2889704	A	G	1|1	0|0	SNP	2965	0.55914	chr04_2889704	a	.|.	a	a	a	b	a	b	a	a	.|.	.|.	.|.	a	.|.	b	.|.	.|.	a	.|.	a	a	.|.	b	a	.|.	b	.|.	.|.	b	a	b	a	a	.|.	.|.	a	a	.|.
chr04	2896687	chr04_2896687	A	T	1|1	0|0	SNP	2965	1	chr04_2896687	a	b	a	a	a	b	a	b	a	a	b	b	a	a	a	b	a	b	a	b	a	a	a	b	a	b	b	a	a	b	a	b	a	a	b	b	a	a	a
chr04	2896745	chr04_2896745	G	A	1|1	0|0	SNP	2965	1		a	b	a	a	a	b	a	b	a	a	b	b	a	a	a	b	a	b	a	b	a	a	a	b	a	b	b	a	a	b	a	b	a	a	b	b	a	a	a
chr04	2933321	chr04_2933321	C	G	1|1	0|0	SNP	2182	0.580645		-	.|.	-	a	.|.	.|.	a	.|.	a	a	b	.|.	a	a	.|.	b	a	b	a	b	.|.	a	.|.	b	.|.	.|.	b	.|.	.|.	.|.	a	b	.|.	.|.	b	b	a	.|.	.|.
chr04	2935915	chr04_2935915	C	A	1|1	0|0	SNP	2965	0.989247		a	b	a	a	a	b	a	b	a	a	b	b	a	a	a	b	a	.|.	a	b	a	a	a	b	a	b	b	a	a	b	a	b	b	a	b	b	a	a	a
chr04	2989408	chr04_2989408	G	A	1|1	0|0	SNP	2965	0.913978	chr04_2989408	.|.	b	.|.	.|.	.|.	b	a	b	a	a	b	b	a	a	a	b	a	.|.	a	b	a	a	a	b	-	b	b	a	a	b	a	b	b	a	b	b	a	a	a
chr04	2991406	chr04_2991406	G	A	1|1	0|0	SNP	2965	0.935484		a	b	a	a	.|.	b	a	b	a	a	b	b	a	a	a	b	a	.|.	a	b	a	a	a	b	a	b	b	a	a	b	a	b	b	a	b	b	a	a	a
chr04	2993149	chr04_2993149	C	CTT	1|1	0|0	INDEL	2965	0.806452		.|.	.|.	a	.|.	.|.	.|.	a	b	a	a	.|.	.|.	a	a	.|.	b	a	b	a	b	a	a	a	b	a	.|.	b	a	a	b	a	b	.|.	a	b	.|.	a	a	a
chr04	2994275	chr04_2994275	G	A	1|1	0|0	SNP	2965	0.978495		a	b	a	a	a	b	a	b	a	a	b	b	a	a	a	b	a	b	a	b	a	a	a	b	a	b	b	a	a	b	a	b	b	a	b	b	a	a	a
chr04	2994287	chr04_2994287	G	A	1|1	0|0	SNP	2965	0.967742		a	b	a	a	a	b	a	b	a	a	b	b	a	a	a	b	a	b	a	b	a	a	a	b	a	b	b	a	a	b	a	b	b	a	b	b	a	a	a
chr04	2994383	chr04_2994383	A	G	1|1	0|0	SNP	2965	1		a	b	a	a	a	b	a	b	a	a	b	b	a	a	a	b	a	b	a	b	a	a	a	b	a	b	b	a	a	b	a	b	b	a	b	b	a	a	a
chr04	3073039	chr04_3073039	A	G	1|1	0|0	SNP	2965	0.849462	chr04_3073039	.|.	b	a	-	.|.	-	a	b	a	a	b	b	a	a	a	b	a	.|.	a	b	a	a	a	b	a	.|.	b	a	a	b	a	b	b	a	b	b	a	a	a
chr04	3084399	chr04_3084399	C	T	1|1	0|0	SNP	2965	0.569892	chr04_3084399	a	.|.	.|.	.|.	.|.	.|.	a	b	.|.	a	.|.	b	a	a	a	b	.|.	.|.	a	.|.	a	a	.|.	.|.	.|.	b	b	a	a	b	a	b	.|.	.|.	.|.	.|.	a	a	a
chr04	3084574	chr04_3084574	T	C	0|0	1|1	SNP	2965	0.688172		.|.	.|.	.|.	.|.	.|.	b	a	b	.|.	a	.|.	b	a	a	a	b	a	.|.	a	.|.	a	a	.|.	b	a	b	b	a	a	b	a	b	b	.|.	b	b	a	a	a
chr04	3085980	chr04_3085980	G	A	1|1	0|0	SNP	2965	0.956989		a	.|.	a	b	a	b	a	b	a	a	b	b	a	a	a	b	a	.|.	a	b	a	a	a	b	a	b	b	a	a	b	a	b	b	a	b	b	a	a	a
chr04	3153629	chr04_3153629	CA	C	1|1	0|0	INDEL	2951	1		a	b	a	b	a	b	a	b	a	a	b	b	a	a	a	b	a	b	a	b	a	a	a	b	a	b	b	a	a	b	a	b	b	a	b	b	a	a	a
chr04	3234029	chr04_3234029	G	A	0|0	1|1	SNP	2965	1	chr04_3234029	a	b	a	b	a	b	a	b	a	a	b	b	a	a	a	b	a	b	a	b	a	a	a	b	a	a	b	a	a	b	a	a	a	b	b	b	a	a	a
chr04	3236488	chr04_3236488	A	T	0|0	1|1	SNP	2965	0.741935		a	b	a	b	a	b	a	b	a	a	.|.	b	a	a	a	b	a	.|.	a	b	.|.	a	a	.|.	a	a	b	.|.	a	.|.	a	a	.|.	b	b	.|.	a	a	a
chr04	3354924	chr04_3354924	A	G	1|1	0|0	SNP	2965	0.956989	chr04_3354924	a	b	a	.|.	a	-	a	b	a	a	b	b	a	a	a	b	a	.|.	a	b	a	-	a	b	a	a	b	a	a	b	a	a	a	b	b	b	a	a	a
chr04	3471437	chr04_3471437	C	A	1|1	0|0	SNP	2965	0.989247	chr04_3471437	a	b	a	b	a	b	a	b	a	a	b	a	a	a	b	a	a	b	a	a	a	a	a	b	a	a	b	a	a	b	a	a	a	b	b	b	a	a	a
chr04	3471455	chr04_3471455	G	A	1|1	0|0	SNP	2965	1		a	b	a	b	a	b	a	b	a	a	b	a	a	a	b	a	a	b	a	a	a	a	a	b	a	a	b	a	a	b	a	a	a	b	b	b	a	a	a
chr04	3471478	chr04_3471478	T	TAA	1|1	0|0	INDEL	2930	1		a	b	a	b	a	b	a	b	a	a	b	a	a	a	b	a	a	b	a	a	a	a	a	b	a	a	b	a	a	b	a	a	a	b	b	b	a	a	a
chr04	3477328	chr04_3477328	T	G	1|1	0|0	SNP	2965	0.677419	chr04_3477328	a	b	a	.|.	.|.	b	a	b	a	a	b	a	a	a	.|.	a	a	.|.	a	a	a	a	.|.	.|.	a	a	b	a	.|.	b	a	a	a	.|.	b	b	a	a	.|.
chr04	3516203	chr04_3516203	A	G	1|1	0|0	SNP	2965	0.623656	chr04_3516203	.|.	b	.|.	b	.|.	.|.	a	b	a	.|.	b	.|.	a	a	.|.	a	a	.|.	a	a	a	a	a	b	a	.|.	b	a	.|.	b	a	a	a	.|.	b	.|.	a	a	a
chr04	3806029	chr04_3806029	A	G	0|0	1|1	SNP	2965	1	chr04_3806029	a	b	a	b	a	b	b	b	a	b	b	a	a	a	b	a	a	b	a	a	a	a	b	b	b	a	b	a	a	b	b	a	a	b	b	b	a	a	a
chr04	3957073	chr04_3957073	C	A	0|0	1|1	SNP	2965	0.989247	chr04_3957073	a	b	a	b	a	b	b	b	a	b	b	a	a	a	b	a	a	.|.	a	a	a	a	b	b	a	a	b	a	a	b	b	a	a	b	b	b	a	a	a
chr04	3957106	chr04_3957106	T	A	0|0	1|1	SNP	2965	0.978495		a	b	a	b	a	b	b	b	a	b	b	a	a	a	b	a	a	.|.	a	a	a	a	b	.|.	a	a	b	a	a	b	b	a	a	b	b	b	a	a	a
chr04	3967032	chr04_3967032	C	G	1|1	0|0	SNP	2965	0.946237	chr04_3967032	a	b	a	b	.|.	b	b	-	a	b	b	a	a	a	b	a	a	b	a	a	a	a	b	b	a	a	b	a	a	b	b	a	a	b	b	b	a	a	a
chr04	4019468	chr04_4019468	T	C	1|1	0|0	SNP	2965	0.989247	chr04_4019468	a	b	a	b	a	b	b	b	a	b	b	a	a	a	b	a	a	.|.	a	a	a	a	b	b	a	a	b	a	a	b	b	a	a	b	b	b	a	a	a
chr04	4039273	chr04_4039273	C	A	1|1	0|0	SNP	2965	0.989247	chr04_4039273	a	b	a	b	a	b	b	b	a	b	b	a	a	a	b	a	a	.|.	a	a	a	a	b	b	a	a	b	a	a	b	b	a	a	b	b	b	a	a	a
chr04	4049521	chr04_4049521	C	CCCT	1|1	0|0	INDEL	1746	0.569892		.|.	b	.|.	b	.|.	b	b	b	.|.	b	b	a	.|.	-	.|.	a	.|.	.|.	.|.	a	.|.	.|.	b	b	a	.|.	b	.|.	.|.	b	b	.|.	.|.	b	b	b	-	.|.	.|.
chr04	4069820	chr04_4069820	C	T	1|1	0|0	SNP	2965	0.989247	chr04_4069820	a	b	a	b	a	b	b	b	a	b	b	a	a	a	b	a	a	b	a	a	a	a	b	b	a	a	b	a	a	b	b	a	a	b	b	b	a	a	a
chr04	4069846	chr04_4069846	C	T	1|1	0|0	SNP	2965	0.989247		a	b	a	b	a	b	b	b	a	b	b	a	a	a	b	a	a	b	a	a	a	a	b	b	a	a	b	a	a	b	b	a	a	b	b	b	a	a	a
chr04	4069922	chr04_4069922	TGCT	CGCC	1|1	0|0	SNPs	2947	0.849462		a	b	a	b	a	b	b	b	.|.	b	b	a	a	a	b	-	-	b	a	a	a	a	b	b	a	.|.	b	.|.	a	b	b	.|.	a	b	b	b	-	a	.|.
chr04	4069962	chr04_4069962	C	G	1|1	0|0	SNP	2965	0.645161		a	.|.	a	.|.	a	.|.	b	b	a	b	.|.	a	a	a	.|.	a	a	.|.	a	a	a	a	.|.	.|.	a	a	.|.	a	a	.|.	b	a	a	.|.	b	.|.	a	a	a
chr04	4423927	chr04_4423927	C	T	0|0	1|1	SNP	2965	0.978495	chr04_4423927	a	b	a	b	a	b	b	b	a	b	b	a	a	a	b	a	b	.|.	a	a	a	a	b	b	-	a	b	a	a	.|.	b	a	a	b	b	b	a	a	a
chr04	5201026	chr04_5201026	A	C	1|1	0|0	SNP	2965	1	chr04_5201026	a	b	a	b	a	b	b	b	a	b	b	a	a	a	b	a	b	b	a	a	a	a	b	b	a	a	b	a	a	b	b	a	a	b	b	b	a	a	a
chr04	5208868	chr04_5208868	A	G	1|1	0|0	SNP	2965	0.989247	chr04_5208868	a	b	a	b	a	b	b	b	a	b	b	a	a	a	b	a	b	.|.	a	a	a	a	b	b	a	a	b	a	a	b	b	a	a	b	b	b	a	a	a
chr04	5208907	chr04_5208907	C	T	1|1	0|0	SNP	2965	0.989247		a	b	a	b	a	b	b	b	a	b	b	a	a	a	b	a	b	.|.	a	a	a	a	b	b	a	a	b	a	a	b	b	a	a	b	b	b	a	a	a
chr04	5209156	chr04_5209156	AGTT	A	1|1	0|0	INDEL	2971	0.989247		a	b	a	b	a	b	b	b	a	b	b	a	a	a	b	a	b	.|.	a	a	a	a	b	b	a	a	b	a	a	b	b	a	a	b	b	b	a	a	a
chr04	5239087	chr04_5239087	T	A	0|0	1|1	SNP	2965	1	chr04_5239087	a	b	a	b	a	b	b	b	a	b	b	a	a	a	b	a	b	b	a	a	a	a	b	b	a	a	b	a	a	b	b	a	a	b	b	b	a	a	a
chr04	5239111	chr04_5239111	T	C	0|0	1|1	SNP	2965	1		a	b	a	b	a	b	b	b	a	b	b	a	a	a	b	a	b	b	a	a	a	a	b	b	a	a	b	a	a	b	b	a	a	b	b	b	a	a	a
chr04	5239227	chr04_5239227	T	C	0|0	1|1	SNP	2965	1		a	b	a	b	a	b	b	b	a	b	b	a	a	a	b	a	b	b	a	a	a	a	b	b	a	a	b	a	a	b	b	a	a	b	b	b	a	a	a
chr04	5252421	chr04_5252421	T	G	1|1	0|0	SNP	2965	1	chr04_5252421	a	b	a	b	a	b	b	b	a	b	b	a	a	a	b	a	b	b	a	a	a	a	b	b	a	a	b	a	a	b	b	a	a	b	b	b	a	a	a
chr04	5252645	chr04_5252645	C	T	1|1	0|0	SNP	2965	1		a	b	a	b	a	b	b	b	a	b	b	a	a	a	b	a	b	b	a	a	a	a	b	b	a	a	b	a	a	b	b	a	a	b	b	b	a	a	a
chr04	5255624	chr04_5255624	G	A	1|1	0|0	SNP	2965	0.548387		.|.	.|.	-	.|.	.|.	.|.	.|.	b	a	b	.|.	.|.	.|.	a	b	a	.|.	b	a	a	.|.	a	b	b	.|.	a	.|.	.|.	.|.	b	b	a	a	b	.|.	.|.	.|.	-	a
chr04	5285091	chr04_5285091	C	T	1|1	0|0	SNP	2736	0.569892	chr04_5285091	.|.	b	a	b	a	b	b	.|.	.|.	b	b	.|.	a	a	.|.	a	b	.|.	a	a	.|.	a	.|.	.|.	-	-	b	.|.	.|.	b	b	a	a	.|.	b	.|.	a	.|.	a
chr04	5285111	chr04_5285111	T	C	1|1	0|0	SNP	2756	0.473118		.|.	b	a	b	a	b	b	.|.	.|.	b	b	.|.	a	a	.|.	a	b	.|.	a	a	.|.	a	.|.	.|.	.|.	.|.	b	.|.	.|.	b	b	a	a	.|.	b	.|.	a	.|.	a
chr04	5370700	chr04_5370700	A	C	1|1	0|0	SNP	2965	0.763441	chr04_5370700	a	b	a	b	a	b	b	b	a	b	b	.|.	.|.	a	b	a	b	.|.	a	a	a	a	b	b	a	a	b	.|.	a	b	b	a	.|.	.|.	.|.	.|.	a	a	a
chr04	5443492	chr04_5443492	AAT	A	1|1	0|0	INDEL	2969	1		a	b	a	b	a	b	b	b	a	b	b	a	a	a	b	a	b	b	a	a	a	a	b	b	a	a	b	a	a	b	b	a	a	b	b	b	a	a	a
chr04	5443514	chr04_5443514	A	G	1|1	0|0	SNP	2965	1	chr04_5443514	a	b	a	b	a	b	b	b	a	b	b	a	a	a	b	a	b	b	a	a	a	a	b	b	a	a	b	a	a	b	b	a	a	b	b	b	a	a	a
chr04	5445458	chr04_5445458	A	G	1|1	0|0	SNP	2965	0.849462		.|.	-	a	b	.|.	b	b	b	a	b	b	.|.	a	a	b	a	b	.|.	a	a	a	a	b	b	.|.	a	b	a	a	b	b	a	.|.	b	b	b	a	a	a
chr04	5445772	chr04_5445772	A	C	1|1	0|0	SNP	2180	0.473118		.|.	b	.|.	.|.	.|.	.|.	b	b	a	b	b	.|.	.|.	a	.|.	a	.|.	.|.	.|.	.|.	.|.	a	b	.|.	a	a	.|.	.|.	.|.	b	b	a	a	.|.	.|.	.|.	a	.|.	a
chr04	5492442	chr04_5492442	C	G	1|1	0|0	SNP	2965	0.612903	chr04_5492442	.|.	b	.|.	.|.	.|.	.|.	b	b	a	b	b	a	.|.	a	b	a	b	.|.	a	a	a	a	b	b	a	a	b	.|.	a	b	b	a	.|.	b	b	.|.	a	.|.	a
chr04	5501296	chr04_5501296	C	T	1|1	0|0	SNP	2965	1	chr04_5501296	a	b	a	b	a	b	b	b	a	b	b	a	a	a	b	a	b	b	a	a	a	a	b	b	a	a	b	a	a	b	b	a	a	b	b	b	a	a	a
chr04	5507744	chr04_5507744	C	T	1|1	0|0	SNP	2286	0.408602		-	b	.|.	b	a	b	b	.|.	.|.	.|.	b	a	a	.|.	.|.	.|.	b	.|.	.|.	.|.	.|.	a	.|.	.|.	.|.	.|.	b	a	a	.|.	.|.	a	.|.	.|.	.|.	.|.	a	.|.	.|.
chr04	5517155	chr04_5517155	T	C	1|1	0|0	SNP	2965	1	chr04_5517155	a	b	a	b	a	b	b	b	a	b	b	a	a	a	b	a	b	b	a	a	a	a	b	b	a	a	b	a	a	b	b	a	a	b	b	b	a	a	a
chr04	5754344	chr04_5754344	A	G	1|1	0|0	SNP	2965	0.731183	chr04_5754344	a	b	a	b	a	b	b	.|.	a	b	b	a	a	a	.|.	a	b	.|.	a	.|.	a	a	b	.|.	.|.	a	b	a	a	.|.	b	a	.|.	.|.	.|.	.|.	a	a	a
chr04	5873978	chr04_5873978	A	G	1|1	0|0	SNP	2965	0.494624		.|.	b	a	b	.|.	.|.	b	.|.	.|.	b	.|.	.|.	a	.|.	b	a	b	.|.	.|.	.|.	.|.	a	.|.	.|.	.|.	.|.	b	a	a	.|.	b	a	.|.	b	.|.	b	a	a	.|.
chr04	5875395	chr04_5875395	C	T	1|1	0|0	SNP	2965	0.935484	chr04_5875395	a	b	a	b	a	b	b	b	a	b	b	a	a	a	b	a	b	b	a	a	a	a	b	b	a	a	b	a	a	b	b	a	a	b	b	b	a	a	a
chr04	5899328	chr04_5899328	T	C	1|1	0|0	SNP	507	0.516129	chr04_5899328	.|.	.|.	.|.	b	.|.	b	b	b	.|.	b	b	.|.	.|.	.|.	b	.|.	b	.|.	-	.|.	.|.	.|.	b	.|.	.|.	.|.	b	a	-	b	b	h	.|.	b	b	b	h	.|.	.|.
chr04	5899335	chr04_5899335	C	T	1|1	0|0	SNP	478	0.451613		.|.	.|.	.|.	b	.|.	b	b	b	.|.	b	b	.|.	.|.	.|.	b	.|.	b	.|.	.|.	.|.	.|.	.|.	b	.|.	.|.	.|.	b	a	.|.	b	b	h	.|.	b	b	b	h	.|.	.|.
chr04	5967151	chr04_5967151	G	A	1|1	0|0	SNP	2965	0.591398	chr04_5967151	a	b	a	.|.	.|.	.|.	b	b	a	b	b	.|.	a	a	.|.	a	b	.|.	.|.	.|.	a	a	b	b	a	.|.	b	.|.	a	.|.	b	.|.	a	b	b	b	a	a	a
chr04	5975239	chr04_5975239	CCTA	TCTG	1|1	0|0	SNPs	2240	0.430108		a	b	-	.|.	.|.	.|.	.|.	b	a	b	.|.	-	.|.	.|.	.|.	a	b	.|.	a	a	.|.	-	b	.|.	.|.	.|.	b	-	.|.	.|.	.|.	.|.	.|.	.|.	.|.	.|.	a	a	.|.
chr04	6041129	chr04_6041129	GT	G	1|1	0|0	INDEL	2322	0.505376		.|.	b	a	b	.|.	.|.	b	b	a	b	b	a	a	a	b	a	b	.|.	a	.|.	.|.	a	b	.|.	a	.|.	b	a	.|.	.|.	.|.	a	a	b	.|.	.|.	a	.|.	a
chr04	6044514	chr04_6044514	C	G	1|1	0|0	SNP	2965	0.505376	chr04_6044514	a	.|.	a	.|.	a	.|.	b	b	a	.|.	.|.	a	a	a	.|.	a	.|.	.|.	a	a	a	a	.|.	.|.	a	a	b	a	a	.|.	b	a	a	.|.	.|.	.|.	a	.|.	a
chr04	8475211	chr04_8475211	A	T	0|0	1|1	SNP	2965	1	chr04_8475211	a	b	a	b	a	b	b	b	a	b	b	a	a	a	b	a	b	b	a	a	a	a	b	b	a	a	b	a	a	b	b	a	a	b	b	b	a	a	a
chr04	8475594	chr04_8475594	G	GCCCAGCCCCAGC	0|0	1|1	INDEL	2973	1		a	b	a	b	a	b	-	a	a	a	a	a	a	a	a	a	a	a	a	a	a	a	a	a	a	a	a	a	a	a	-	a	a	a	a	a	a	a	a
chr04	8510124	chr04_8510124	AT	TC	0|0	1|1	SNPs	899	0.677419		a	b	a	b	a	-	a	a	a	a	a	a	a	a	a	a	a	.|.	a	a	a	a	.|.	.|.	a	a	a	a	a	a	a	a	.|.	a	.|.	a	.|.	.|.	a
chr04	8566671	chr04_8566671	T	C	0|0	1|1	SNP	2965	0.645161	chr04_8566671	.|.	.|.	.|.	b	.|.	b	.|.	b	a	b	b	.|.	.|.	a	b	a	b	.|.	a	a	a	a	b	.|.	a	.|.	b	.|.	.|.	b	b	a	a	b	.|.	.|.	a	.|.	a
chr04	8566683	chr04_8566683	C	T	0|0	1|1	SNP	2965	0.645161		.|.	.|.	.|.	b	.|.	b	.|.	b	a	b	b	.|.	.|.	a	b	a	b	.|.	a	a	a	a	b	.|.	a	.|.	b	.|.	.|.	b	b	a	a	b	.|.	.|.	a	.|.	a
chr04	8567445	chr04_8567445	G	A	0|0	1|1	SNP	2965	0.967742		a	b	a	b	a	b	b	b	a	b	b	a	a	a	b	a	b	.|.	a	a	a	a	b	b	a	a	b	a	a	b	b	a	a	b	b	b	a	a	.|.
chr04	10851450	chr04_10851450	C	T	0|0	1|1	SNP	2965	0.548387		.|.	b	.|.	b	.|.	b	b	b	b	b	b	.|.	.|.	.|.	b	.|.	b	.|.	.|.	.|.	.|.	.|.	.|.	b	.|.	.|.	b	h	.|.	b	b	.|.	.|.	b	b	b	.|.	.|.	.|.
chr04	10851519	chr04_10851519	A	G	0|0	1|1	SNP	2965	0.580645		.|.	b	h	b	.|.	b	b	b	b	b	b	.|.	.|.	.|.	b	h	b	.|.	.|.	.|.	.|.	.|.	.|.	b	.|.	.|.	b	h	h	b	b	.|.	.|.	b	b	b	.|.	.|.	.|.
chr04	10851542	chr04_10851542	G	A	0|0	1|1	SNP	2965	0.580645		.|.	b	h	b	.|.	b	b	b	b	b	b	.|.	.|.	.|.	b	h	b	.|.	.|.	.|.	.|.	.|.	.|.	b	.|.	.|.	b	h	h	b	b	.|.	.|.	b	b	b	.|.	.|.	.|.
chr04	10851553	chr04_10851553	T	C	0|0	1|1	SNP	2965	0.580645		.|.	b	h	b	.|.	b	b	b	b	b	b	.|.	.|.	.|.	b	h	b	.|.	.|.	.|.	.|.	.|.	.|.	b	.|.	.|.	b	h	h	b	b	.|.	.|.	b	b	b	.|.	.|.	.|.
chr04	10851569	chr04_10851569	T	C	0|0	1|1	SNP	2965	0.580645		.|.	b	h	b	.|.	b	b	b	b	b	b	.|.	.|.	.|.	b	h	b	.|.	.|.	.|.	.|.	.|.	.|.	b	.|.	.|.	b	h	h	b	b	.|.	.|.	b	b	b	.|.	.|.	.|.
chr04	10851591	chr04_10851591	C	T	0|0	1|1	SNP	2965	0.580645		.|.	b	h	b	.|.	b	b	b	b	b	b	.|.	.|.	.|.	b	h	b	.|.	.|.	.|.	.|.	.|.	.|.	b	.|.	.|.	b	h	h	b	b	.|.	.|.	b	b	b	.|.	.|.	.|.
chr04	10858324	chr04_10858324	T	C	0|0	1|1	SNP	737	0.591398	chr04_10858324	a	.|.	a	h	a	.|.	.|.	.|.	h	.|.	h	a	a	a	.|.	a	.|.	.|.	a	a	a	a	a	.|.	a	a	.|.	a	a	.|.	.|.	a	a	.|.	.|.	.|.	a	a	a
chr04	10858357	chr04_10858357	G	A	0|0	1|1	SNP	672	0.548387		a	.|.	a	h	a	.|.	.|.	.|.	h	.|.	h	a	a	a	.|.	a	.|.	.|.	a	a	.|.	a	a	.|.	a	a	.|.	a	a	.|.	.|.	a	a	.|.	.|.	.|.	a	a	a
chr04	10858403	chr04_10858403	A	G	0|0	1|1	SNP	455	0.526882		a	.|.	a	h	a	.|.	.|.	-	.|.	.|.	h	a	a	a	.|.	a	.|.	.|.	a	a	a	a	a	.|.	a	a	.|.	a	a	.|.	.|.	a	a	.|.	-	.|.	a	a	a
chr04	10858417	chr04_10858417	G	GT	0|0	1|1	INDEL	681	0.473118		a	.|.	a	h	.|.	.|.	.|.	.|.	.|.	.|.	.|.	a	a	a	.|.	a	.|.	.|.	a	a	a	a	a	.|.	a	a	.|.	a	a	.|.	.|.	a	a	.|.	.|.	.|.	a	a	a
chr04	10858441	chr04_10858441	G	A	0|0	1|1	SNP	554	0.483871		a	.|.	a	h	a	.|.	.|.	.|.	.|.	.|.	.|.	a	a	a	.|.	a	.|.	.|.	a	a	a	a	a	.|.	a	a	.|.	a	a	.|.	.|.	a	a	.|.	.|.	.|.	a	a	a
chr04	10858454	chr04_10858454	G	C	0|0	1|1	SNP	561	0.483871		a	.|.	a	h	a	.|.	.|.	.|.	.|.	.|.	.|.	a	a	a	.|.	a	.|.	.|.	a	a	a	a	a	.|.	a	a	.|.	a	a	.|.	.|.	a	a	.|.	.|.	.|.	a	a	a
chr04	10858507	chr04_10858507	T	A	0|0	1|1	SNP	2965	0.548387		a	.|.	a	.|.	.|.	b	b	b	b	b	.|.	.|.	a	a	b	a	b	.|.	a	.|.	a	a	a	.|.	a	.|.	.|.	a	a	.|.	b	a	.|.	.|.	.|.	.|.	a	a	.|.
chr04	10858517	chr04_10858517	G	A	0|0	1|1	SNP	2965	0.548387		a	.|.	a	.|.	.|.	b	b	b	b	b	.|.	.|.	a	a	b	a	b	.|.	a	.|.	a	a	a	.|.	a	.|.	.|.	a	a	.|.	b	a	.|.	.|.	.|.	.|.	a	a	.|.
chr04	10858525	chr04_10858525	T	G	0|0	1|1	SNP	2965	0.548387		a	.|.	a	.|.	.|.	b	b	b	b	b	.|.	.|.	a	a	b	a	b	.|.	a	.|.	a	a	a	.|.	a	.|.	.|.	a	a	.|.	b	a	.|.	.|.	.|.	.|.	a	a	.|.
chr04	10858533	chr04_10858533	T	C	0|0	1|1	SNP	2798	0.548387		a	.|.	a	.|.	.|.	b	b	b	b	b	.|.	.|.	a	a	b	a	b	.|.	a	.|.	a	a	a	.|.	a	.|.	.|.	a	a	.|.	b	a	.|.	.|.	.|.	.|.	a	a	.|.
chr04	10858561	chr04_10858561	A	G	0|0	1|1	SNP	2490	0.483871		a	-	a	.|.	.|.	b	b	b	b	b	.|.	.|.	.|.	a	.|.	a	b	.|.	a	.|.	a	a	a	.|.	.|.	.|.	.|.	a	a	.|.	b	a	.|.	.|.	.|.	.|.	a	a	.|.
chr04	10858681	chr04_10858681	T	G	0|0	1|1	SNP	2965	0.548387		a	.|.	a	.|.	.|.	b	b	b	b	b	.|.	.|.	a	a	b	a	b	.|.	a	.|.	a	a	a	.|.	a	.|.	.|.	a	a	.|.	b	a	.|.	.|.	.|.	.|.	a	a	.|.
chr04	10865012	chr04_10865012	C	A	0|0	1|1	SNP	401	0.494624		a	.|.	a	.|.	a	-	-	.|.	.|.	h	.|.	a	a	a	.|.	a	.|.	.|.	a	a	a	a	a	.|.	a	a	.|.	a	a	.|.	.|.	a	a	.|.	.|.	.|.	a	a	a
chr04	10865031	chr04_10865031	T	C	0|0	1|1	SNP	1030	0.548387	chr04_10865031	a	.|.	a	.|.	a	b	b	.|.	.|.	h	.|.	a	a	a	.|.	a	.|.	h	a	a	a	a	a	.|.	a	a	b	a	a	.|.	.|.	a	a	.|.	.|.	.|.	a	a	a
chr04	10865068	chr04_10865068	A	G	0|0	1|1	SNP	1117	0.548387		a	.|.	a	.|.	a	b	b	.|.	.|.	h	.|.	a	a	a	.|.	a	.|.	h	a	a	a	a	a	.|.	a	a	b	a	a	.|.	.|.	a	a	.|.	.|.	.|.	a	a	a
chr04	10865089	chr04_10865089	G	C	0|0	1|1	SNP	1144	0.548387		a	.|.	a	.|.	a	b	b	.|.	.|.	h	.|.	a	a	a	.|.	a	.|.	h	a	a	a	a	a	.|.	a	a	b	a	a	.|.	.|.	a	a	.|.	.|.	.|.	a	a	a
chr04	10865099	chr04_10865099	T	C	0|0	1|1	SNP	1098	0.548387		a	.|.	a	.|.	a	b	b	.|.	.|.	h	.|.	a	a	a	.|.	a	.|.	h	a	a	a	a	a	.|.	a	a	b	a	a	.|.	.|.	a	a	.|.	.|.	.|.	a	a	a
chr04	10963772	chr04_10963772	C	CTGA	1|1	0|0	INDEL	2967	0.88172		.|.	b	a	b	a	b	b	b	b	b	b	a	a	a	b	a	b	.|.	a	a	.|.	a	a	b	a	a	b	a	a	b	b	a	a	b	b	b	a	.|.	a
chr04	10966714	chr04_10966714	A	G	0|0	1|1	SNP	2965	0.774194	chr04_10966714	a	b	a	b	a	b	b	b	b	b	.|.	a	a	a	b	a	b	.|.	a	.|.	a	a	.|.	b	a	.|.	b	a	a	.|.	b	a	.|.	.|.	b	b	a	a	a
chr04	10968873	chr04_10968873	T	C	0|0	1|1	SNP	2965	0.419355		.|.	b	.|.	.|.	.|.	b	b	b	.|.	b	b	.|.	.|.	.|.	.|.	a	b	.|.	a	.|.	.|.	a	.|.	.|.	.|.	.|.	.|.	a	.|.	.|.	b	a	.|.	.|.	b	.|.	a	.|.	a
chr04	10969847	chr04_10969847	AG	A	0|0	1|1	INDEL	2974	1		a	b	a	b	a	b	b	b	b	b	b	a	a	a	b	a	b	b	a	a	a	a	a	b	a	a	b	a	a	b	b	a	a	b	b	b	a	a	a
chr04	10969999	chr04_10969999	C	T	1|1	0|0	SNP	2965	1		a	b	a	b	a	b	b	b	b	b	b	a	a	a	b	a	b	b	a	a	a	a	a	b	a	a	b	a	a	b	b	a	a	b	b	b	a	a	a
chr04	10970015	chr04_10970015	A	G	0|0	1|1	SNP	2965	1		a	b	a	b	a	b	b	b	b	b	b	a	a	a	b	a	b	b	a	a	a	a	a	b	a	a	b	a	a	b	b	a	a	b	b	b	a	a	a
chr04	10980522	chr04_10980522	C	T	0|0	1|1	SNP	2965	0.645161	chr04_10980522	.|.	b	a	b	a	b	b	b	b	b	b	.|.	.|.	a	b	a	b	.|.	a	a	.|.	a	a	b	.|.	.|.	b	.|.	a	.|.	b	.|.	.|.	.|.	b	b	a	.|.	.|.
chr04	10999165	chr04_10999165	AC	A	0|0	1|1	INDEL	2965	0.989247		a	b	a	b	a	b	b	b	b	b	b	a	a	a	b	a	b	.|.	a	a	a	a	a	b	a	a	b	a	a	b	b	a	a	b	b	b	a	a	a
chr04	13154558	chr04_13154558	C	T	0|0	1|1	SNP	2965	0.548387	chr04_13154558	a	.|.	.|.	b	.|.	b	b	b	a	b	.|.	.|.	a	b	.|.	a	b	.|.	.|.	.|.	a	.|.	.|.	.|.	b	.|.	b	.|.	.|.	b	b	.|.	.|.	.|.	b	.|.	a	.|.	.|.
chr04	13862249	chr04_13862249	T	A	0|0	1|1	SNP	2965	0.55914		.|.	b	.|.	b	.|.	b	b	b	.|.	b	b	.|.	.|.	b	b	.|.	b	.|.	.|.	.|.	.|.	.|.	.|.	b	b	.|.	b	.|.	.|.	b	b	.|.	.|.	b	b	b	.|.	.|.	.|.
chr04	13862279	chr04_13862279	A	G	0|0	1|1	SNP	2965	0.55914		.|.	b	.|.	b	.|.	b	b	b	.|.	b	b	.|.	.|.	b	b	.|.	b	.|.	.|.	.|.	.|.	.|.	.|.	b	b	.|.	b	.|.	.|.	b	b	.|.	.|.	b	b	b	.|.	.|.	.|.
chr04	13862385	chr04_13862385	GAG	AAT	0|0	1|1	SNPs	2947	0.537634		.|.	b	.|.	b	.|.	b	b	b	.|.	b	b	.|.	.|.	b	b	.|.	b	.|.	.|.	.|.	.|.	.|.	.|.	b	b	.|.	b	.|.	.|.	b	b	.|.	.|.	b	b	b	.|.	.|.	.|.
chr04	13862428	chr04_13862428	G	A	0|0	1|1	SNP	2965	0.55914		.|.	b	.|.	b	.|.	b	b	b	.|.	b	b	.|.	.|.	b	b	.|.	b	.|.	.|.	.|.	.|.	.|.	.|.	b	b	.|.	b	.|.	.|.	b	b	.|.	.|.	b	b	b	.|.	.|.	.|.
chr04	14251588	chr04_14251588	A	G	0|0	1|1	SNP	2965	0.752688		-	b	.|.	b	.|.	b	b	b	-	b	b	.|.	.|.	b	b	-	b	.|.	-	.|.	.|.	a	-	b	b	.|.	b	-	.|.	b	b	.|.	-	b	b	b	-	-	.|.
chr04	14299667	chr04_14299667	T	A	0|0	1|1	SNP	2965	0.935484	chr04_14299667	a	b	a	b	a	b	b	b	a	b	b	a	a	b	b	a	b	.|.	a	a	a	a	a	b	b	a	b	a	a	b	b	a	.|.	b	b	b	a	a	a
chr04	14299705	chr04_14299705	C	A	0|0	1|1	SNP	2965	0.83871		a	b	a	b	a	b	b	b	a	b	b	a	a	b	b	a	b	.|.	a	.|.	a	a	a	.|.	b	a	b	a	a	.|.	b	a	.|.	b	b	b	a	a	a
chr04	14305100	chr04_14305100	G	A	0|0	1|1	SNP	2965	0.634409		-	b	a	b	.|.	b	b	b	.|.	b	b	.|.	.|.	b	b	a	b	.|.	.|.	.|.	.|.	-	.|.	b	b	.|.	b	.|.	.|.	b	b	-	.|.	b	b	b	.|.	.|.	.|.
chr04	14308386	chr04_14308386	G	T	0|0	1|1	SNP	2965	0.924731		a	b	.|.	b	a	b	b	b	a	b	b	a	a	b	b	a	b	.|.	a	a	a	a	a	.|.	b	a	b	a	a	b	b	a	a	b	b	.|.	a	a	a
chr04	14309296	chr04_14309296	T	TC	0|0	1|1	INDEL	2969	0.462366		.|.	b	.|.	b	.|.	b	.|.	b	.|.	b	b	.|.	.|.	b	.|.	.|.	b	.|.	.|.	.|.	.|.	.|.	.|.	b	b	.|.	b	.|.	.|.	b	b	.|.	.|.	b	b	b	.|.	.|.	.|.
chr04	14311142	chr04_14311142	A	G	0|0	1|1	SNP	2965	0.602151	chr04_14311142	.|.	.|.	.|.	.|.	.|.	b	b	b	a	b	-	.|.	.|.	b	b	a	b	.|.	a	a	.|.	a	a	b	b	.|.	b	.|.	.|.	b	.|.	.|.	.|.	b	b	b	a	a	.|.
chr04	15162243	chr04_15162243	A	G	0|0	1|1	SNP	2965	1	chr04_15162243	a	b	a	b	a	b	b	b	a	b	b	a	a	b	a	a	a	a	a	a	a	a	a	b	b	a	b	a	a	b	b	b	a	b	b	b	a	a	a
chr04	15163340	chr04_15163340	A	G	0|0	1|1	SNP	2965	0.688172		a	b	.|.	.|.	.|.	b	b	b	.|.	b	b	.|.	.|.	b	a	a	a	.|.	a	a	.|.	a	.|.	b	b	.|.	b	.|.	.|.	b	.|.	b	.|.	b	b	b	a	a	a
chr04	15163353	chr04_15163353	A	C	0|0	1|1	SNP	2965	0.688172		a	b	.|.	.|.	.|.	b	b	b	.|.	b	b	.|.	.|.	b	a	a	a	.|.	a	a	.|.	a	.|.	b	b	.|.	b	.|.	.|.	b	.|.	b	.|.	b	b	b	a	a	a
chr04	15163532	chr04_15163532	C	A	0|0	1|1	SNP	2965	1		a	b	a	b	a	b	b	b	a	b	b	a	a	b	a	a	a	a	a	a	a	a	a	b	b	a	b	a	a	b	b	b	a	b	b	b	a	a	a
chr04	15163584	chr04_15163584	T	A	0|0	1|1	SNP	2965	1		a	b	a	b	a	b	b	b	a	b	b	a	a	b	a	a	a	a	a	a	a	a	a	b	b	a	b	a	a	b	b	b	a	b	b	b	a	a	a
chr04	15163599	chr04_15163599	C	G	0|0	1|1	SNP	2965	1		a	b	a	b	a	b	b	b	a	b	b	a	a	b	a	a	a	a	a	a	a	a	a	b	b	a	b	a	a	b	b	b	a	b	b	b	a	a	a
chr04	15163613	chr04_15163613	T	C	0|0	1|1	SNP	2965	1		a	b	a	b	a	b	b	b	a	b	b	a	a	b	a	a	a	a	a	a	a	a	a	b	b	a	b	a	a	b	b	b	a	b	b	b	a	a	a
chr04	15171907	chr04_15171907	ACGTA	TCGTT	0|0	1|1	SNPs	2947	0.88172		.|.	b	a	b	.|.	.|.	b	b	a	b	b	a	a	b	a	a	a	.|.	a	a	a	a	a	b	b	a	b	a	.|.	b	b	b	.|.	b	b	b	a	a	a
chr04	15181377	chr04_15181377	C	CTGA	0|0	1|1	INDEL	2969	0.537634		.|.	.|.	.|.	.|.	.|.	.|.	b	b	.|.	b	b	.|.	.|.	b	-	.|.	.|.	.|.	.|.	.|.	.|.	-	.|.	b	b	-	b	.|.	.|.	b	b	b	.|.	b	b	b	.|.	.|.	.|.
chr04	15227450	chr04_15227450	T	C	0|0	1|1	SNP	2965	0.709677	chr04_15227450	a	.|.	a	b	a	.|.	b	b	.|.	b	b	a	a	b	.|.	a	a	.|.	a	a	a	.|.	.|.	.|.	b	.|.	b	a	a	b	b	.|.	a	.|.	b	.|.	a	a	.|.
chr04	15227468	chr04_15227468	C	A	0|0	1|1	SNP	2965	0.709677		a	.|.	a	b	a	.|.	b	b	.|.	b	b	a	a	b	.|.	a	a	.|.	a	a	a	.|.	.|.	.|.	b	.|.	b	a	a	b	b	.|.	a	.|.	b	.|.	a	a	.|.
chr04	15227506	chr04_15227506	T	C	0|0	1|1	SNP	2965	0.709677		a	.|.	a	b	a	.|.	b	b	.|.	b	b	a	a	b	.|.	a	a	.|.	a	a	a	.|.	.|.	.|.	b	.|.	b	a	a	b	b	.|.	a	.|.	b	.|.	a	a	.|.
chr04	15227683	chr04_15227683	C	T	0|0	1|1	SNP	1876	0.44086		a	.|.	a	b	a	.|.	b	b	.|.	.|.	b	.|.	a	.|.	.|.	a	a	.|.	a	a	.|.	.|.	.|.	.|.	.|.	.|.	b	.|.	.|.	b	.|.	.|.	a	.|.	b	.|.	a	.|.	.|.
chr04	15227749	chr04_15227749	G	A	0|0	1|1	SNP	2965	0.709677		a	.|.	a	b	a	.|.	b	b	.|.	b	b	a	a	b	.|.	a	a	.|.	a	a	a	.|.	.|.	.|.	b	.|.	b	a	a	b	b	.|.	a	.|.	b	.|.	a	a	.|.
chr04	15227759	chr04_15227759	A	G	0|0	1|1	SNP	2965	0.709677		a	.|.	a	b	a	.|.	b	b	.|.	b	b	a	-	b	.|.	a	a	.|.	a	a	a	.|.	.|.	.|.	b	.|.	b	a	a	b	b	.|.	a	.|.	b	.|.	a	a	.|.
chr04	15227769	chr04_15227769	C	G	0|0	1|1	SNP	2965	0.709677		a	.|.	a	b	a	.|.	b	b	.|.	b	b	a	a	b	.|.	a	a	.|.	a	a	a	.|.	.|.	.|.	b	.|.	b	a	a	b	b	.|.	a	.|.	b	.|.	a	a	.|.
chr04	15239722	chr04_15239722	A	ATT	0|0	1|1	INDEL	2930	0.978495		a	b	a	b	a	b	b	b	a	b	b	a	a	b	a	a	a	.|.	a	a	a	a	a	b	b	a	b	a	a	b	b	b	a	b	b	b	a	a	a
chr04	15239798	chr04_15239798	CT	C	0|0	1|1	INDEL	2974	0.967742		a	b	a	b	a	b	b	b	a	b	b	a	a	b	a	a	a	.|.	a	a	a	a	a	.|.	b	a	b	a	a	b	b	b	a	b	b	b	a	a	a
chr04	15243269	chr04_15243269	TA	T	0|0	1|1	INDEL	2969	0.709677		.|.	.|.	a	b	a	.|.	b	b	a	b	b	.|.	a	b	a	a	a	.|.	a	a	a	a	.|.	b	b	a	b	.|.	a	b	.|.	.|.	a	.|.	b	b	a	a	a
chr04	15243272	chr04_15243272	A	C	0|0	1|1	SNP	2965	0.698925	chr04_15243272	.|.	.|.	a	b	a	.|.	b	b	a	b	b	.|.	a	b	a	a	a	.|.	a	a	a	a	.|.	b	b	a	b	.|.	a	b	.|.	.|.	a	.|.	b	b	a	a	a
chr04	15243530	chr04_15243530	A	G	0|0	1|1	SNP	2965	0.698925		.|.	.|.	a	b	.|.	.|.	b	b	a	b	b	.|.	a	b	a	a	a	.|.	a	a	a	a	.|.	b	b	a	b	.|.	a	b	.|.	.|.	a	.|.	b	b	a	a	a
chr04	15243575	chr04_15243575	AGTT	A	0|0	1|1	INDEL	2974	0.698925		.|.	.|.	a	b	.|.	.|.	b	b	a	b	b	.|.	a	b	a	a	a	.|.	a	a	a	a	.|.	b	b	a	b	.|.	a	b	.|.	.|.	a	.|.	b	b	a	a	a
chr04	15243692	chr04_15243692	T	G	0|0	1|1	SNP	2965	0.892473		a	b	a	b	a	b	b	-	a	b	b	a	a	b	a	a	a	a	a	a	a	a	a	.|.	b	.|.	b	a	a	b	b	b	a	b	b	b	a	a	a
chr04	15244107	chr04_15244107	T	C	0|0	1|1	SNP	2965	0.892473		a	b	a	b	a	b	b	b	a	b	b	a	a	b	a	a	a	.|.	a	a	a	a	a	.|.	b	a	b	a	.|.	b	b	b	a	b	b	b	a	a	a
chr04	15244132	chr04_15244132	A	G	0|0	1|1	SNP	2965	0.978495		a	b	a	b	a	b	b	-	a	b	b	a	a	b	a	a	a	a	a	a	a	a	a	b	b	a	b	a	a	b	b	b	a	b	b	b	a	a	a
chr04	15254394	chr04_15254394	A	G	0|0	1|1	SNP	2965	0.903226	chr04_15254394	.|.	b	a	b	.|.	b	b	b	a	b	b	a	a	b	a	a	.|.	.|.	a	a	a	a	a	b	b	a	b	a	a	b	b	b	b	b	b	.|.	a	a	a
chr04	15256396	chr04_15256396	T	C	0|0	1|1	SNP	2965	0.978495		a	b	a	b	a	b	b	b	a	b	b	a	a	b	a	a	a	.|.	a	a	a	a	a	b	b	a	b	a	a	b	b	b	b	b	b	b	a	a	a
chr04	15316539	chr04_15316539	A	G	0|0	1|1	SNP	2965	0.913978	chr04_15316539	a	b	.|.	b	.|.	b	b	b	a	b	b	a	a	b	a	a	a	.|.	a	a	a	a	a	b	b	a	b	a	a	b	b	b	b	b	b	b	a	.|.	a
chr04	15347682	chr04_15347682	T	G	0|0	1|1	SNP	929	0.44086		.|.	.|.	a	.|.	a	.|.	-	.|.	a	-	.|.	a	a	.|.	a	a	a	.|.	a	a	.|.	a	a	.|.	.|.	.|.	b	a	a	.|.	.|.	-	.|.	.|.	.|.	.|.	a	a	.|.
chr04	15356050	chr04_15356050	A	G	0|0	1|1	SNP	2965	0.462366		.|.	b	.|.	b	h	b	b	b	.|.	b	b	.|.	.|.	b	.|.	.|.	.|.	.|.	.|.	.|.	.|.	.|.	.|.	.|.	b	.|.	b	.|.	.|.	.|.	b	b	b	b	b	.|.	.|.	.|.	.|.
chr04	15356076	chr04_15356076	T	C	0|0	1|1	SNP	2965	0.462366		.|.	b	.|.	b	h	b	b	b	.|.	b	b	.|.	.|.	b	.|.	.|.	.|.	.|.	.|.	.|.	.|.	.|.	.|.	.|.	b	.|.	b	.|.	.|.	.|.	b	b	b	b	b	.|.	.|.	.|.	.|.
chr04	15366784	chr04_15366784	A	T	0|0	1|1	SNP	2965	1	chr04_15366784	a	b	a	b	a	b	b	b	a	b	b	a	a	b	a	a	a	a	a	a	a	a	a	b	b	a	b	a	a	b	b	b	b	b	b	b	a	a	a
chr04	15367313	chr04_15367313	A	C	0|0	1|1	SNP	2965	0.989247		a	b	a	b	a	b	b	b	a	b	b	a	a	b	a	a	a	a	a	a	a	a	a	b	b	.|.	b	a	a	b	b	b	b	b	b	b	a	a	a
chr04	15367958	chr04_15367958	A	ACGG	0|0	1|1	INDEL	2965	1		a	b	a	b	a	b	b	b	a	b	b	a	a	b	a	a	a	a	a	a	a	a	a	b	b	a	b	a	a	b	b	b	b	b	b	b	a	a	a
chr04	15367975	chr04_15367975	G	C	0|0	1|1	SNP	2965	1		a	b	a	b	a	b	b	b	a	b	b	a	a	b	a	a	a	a	a	a	a	a	a	b	b	a	b	a	a	b	b	b	b	b	b	b	a	a	a
chr04	15449351	chr04_15449351	T	C	0|0	1|1	SNP	2965	0.473118		.|.	b	.|.	b	.|.	b	b	b	.|.	b	b	.|.	.|.	.|.	.|.	a	.|.	.|.	.|.	.|.	a	.|.	.|.	.|.	b	.|.	b	.|.	.|.	b	b	b	b	b	b	.|.	.|.	.|.	.|.
chr04	15477603	chr04_15477603	T	C	0|0	1|1	SNP	2965	0.978495	chr04_15477603	a	b	a	b	a	b	b	b	a	b	b	a	a	b	a	a	a	a	a	a	a	a	a	b	b	a	b	a	a	b	b	b	.|.	b	b	b	a	a	a
chr04	15488865	chr04_15488865	A	C	0|0	1|1	SNP	2965	0.913978	chr04_15488865	.|.	b	a	b	.|.	b	b	b	a	b	b	a	a	b	a	a	a	.|.	a	a	a	a	a	b	b	a	b	a	.|.	b	b	b	b	b	b	b	-	a	a
chr04	15854018	chr04_15854018	T	C	0|0	1|1	SNP	2965	0.946237	chr04_15854018	a	b	a	b	a	b	b	b	a	b	b	a	a	b	a	a	b	.|.	a	a	a	a	.|.	b	b	b	b	a	a	b	b	-	b	b	b	b	a	a	a
chr04	15922403	chr04_15922403	G	A	1|1	0|0	SNP	2965	0.989247	chr04_15922403	a	b	a	b	a	b	b	b	a	b	b	a	a	b	a	a	b	.|.	a	a	a	a	a	b	a	b	b	a	a	b	b	b	b	b	b	b	a	a	a
chr04	16687925	chr04_16687925	A	G	0|0	1|1	SNP	2965	0.978495	chr04_16687925	a	b	a	b	a	b	b	b	a	b	b	a	a	b	a	a	b	.|.	a	b	a	a	a	b	a	b	b	a	a	b	b	b	b	b	b	b	a	a	a
chr04	16782369	chr04_16782369	G	T	0|0	1|1	SNP	2965	1	chr04_16782369	a	b	b	b	a	b	b	b	a	b	b	a	a	b	a	a	b	a	a	a	a	a	a	b	a	b	b	a	a	b	b	b	b	b	b	b	a	a	a
chr04	16782698	chr04_16782698	C	A	1|1	0|0	SNP	2965	1		a	b	b	b	a	b	b	b	a	b	b	a	a	b	a	a	b	a	a	a	a	a	a	b	a	b	b	a	a	b	b	b	b	b	b	b	a	a	a
chr04	17318260	chr04_17318260	C	G	0|0	1|1	SNP	2965	1	chr04_17318260	a	b	b	b	a	b	b	b	a	b	b	a	a	a	a	a	b	a	a	a	a	a	a	b	a	b	b	a	a	b	b	b	b	b	b	b	a	a	b
chr04	17387865	chr04_17387865	G	A	0|0	1|1	SNP	2965	0.924731	chr04_17387865	.|.	b	b	b	.|.	.|.	b	b	a	b	b	a	a	a	a	a	b	a	a	a	a	a	a	b	a	b	b	a	a	b	b	b	b	b	b	b	a	a	b
chr04	17404640	chr04_17404640	G	A	0|0	1|1	SNP	2965	1	chr04_17404640	a	b	b	b	a	b	b	b	a	b	b	a	a	a	a	a	b	a	a	a	a	a	a	b	a	b	b	a	a	b	b	b	b	b	b	b	a	a	b
chr04	17404658	chr04_17404658	C	T	0|0	1|1	SNP	2965	1		a	b	b	b	a	b	b	b	a	b	b	a	a	a	a	a	b	a	a	a	a	a	a	b	a	b	b	a	a	b	b	b	b	b	b	b	a	a	b
chr04	17452255	chr04_17452255	T	C	0|0	1|1	SNP	2965	0.580645	chr04_17452255	.|.	b	b	.|.	.|.	.|.	b	b	h	b	b	.|.	a	.|.	.|.	a	b	.|.	.|.	.|.	.|.	h	.|.	b	.|.	.|.	b	h	a	b	b	b	b	b	b	.|.	a	a	b
chr04	17452257	chr04_17452257	A	T	1|1	0|0	SNP	2114	0.623656		.|.	b	b	.|.	.|.	.|.	b	b	h	b	b	.|.	a	-	.|.	a	b	.|.	-	.|.	.|.	h	.|.	b	.|.	.|.	b	h	a	b	b	.|.	b	b	b	.|.	a	a	b
chr04	17491411	chr04_17491411	A	G	1|1	0|0	SNP	250	0.430108		.|.	.|.	b	b	.|.	b	.|.	b	.|.	b	b	.|.	.|.	.|.	.|.	.|.	b	.|.	.|.	.|.	.|.	h	.|.	.|.	.|.	.|.	b	.|.	.|.	b	b	b	.|.	b	b	.|.	.|.	.|.	b
chr04	17491447	chr04_17491447	G	A	1|1	0|0	SNP	180	0.462366		.|.	.|.	b	b	.|.	b	.|.	b	.|.	b	b	.|.	.|.	.|.	.|.	.|.	b	.|.	.|.	.|.	.|.	h	.|.	b	.|.	.|.	b	.|.	.|.	b	b	b	.|.	b	b	.|.	.|.	.|.	b
chr04	17500947	chr04_17500947	C	T	1|1	0|0	SNP	2965	0.72043	chr04_17500947	a	b	b	b	a	b	b	b	a	b	b	a	a	a	.|.	a	b	.|.	a	a	a	a	a	b	a	.|.	b	.|.	a	b	b	b	b	b	.|.	.|.	a	.|.	b
chr04	17500988	chr04_17500988	G	A	1|1	0|0	SNP	2965	0.731183		a	b	b	b	a	b	b	b	a	b	b	a	a	a	.|.	a	b	.|.	a	a	a	a	a	.|.	a	.|.	b	.|.	a	b	b	b	b	b	b	.|.	a	.|.	b
chr04	17501038	chr04_17501038	G	A	1|1	0|0	SNP	2965	0.677419		a	b	b	b	a	b	b	b	a	b	b	.|.	a	.|.	a	a	.|.	.|.	a	a	a	a	a	.|.	a	b	b	a	.|.	b	b	b	b	b	.|.	.|.	a	a	b
chr04	17501052	chr04_17501052	T	C	1|1	0|0	SNP	2965	0.645161		a	b	.|.	b	.|.	b	b	b	a	b	.|.	.|.	a	.|.	a	a	b	.|.	a	a	a	a	a	.|.	a	b	b	a	.|.	b	b	b	b	.|.	.|.	.|.	a	a	b
chr04	18553341	chr04_18553341	T	C	0|0	1|1	SNP	2625	0.462366		.|.	b	b	.|.	.|.	.|.	b	b	.|.	b	.|.	-	.|.	b	.|.	h	b	.|.	.|.	a	-	.|.	.|.	.|.	.|.	.|.	b	.|.	.|.	b	.|.	.|.	.|.	.|.	b	b	.|.	.|.	.|.
chr04	18553478	chr04_18553478	G	A	1|1	0|0	SNP	831	0.44086		.|.	b	b	b	.|.	.|.	.|.	b	.|.	b	.|.	.|.	a	.|.	-	h	b	.|.	b	.|.	.|.	.|.	.|.	.|.	.|.	.|.	b	-	.|.	.|.	b	b	.|.	b	.|.	.|.	a	.|.	b
chr04	18896489	chr04_18896489	C	G	1|1	0|0	SNP	2965	1	chr04_18896489	a	b	b	b	a	b	b	b	a	b	b	a	a	b	a	a	b	a	b	a	a	a	a	b	a	b	b	a	a	b	a	b	b	b	b	b	a	a	b
chr04	18935369	chr04_18935369	A	G	1|1	0|0	SNP	2965	0.709677	chr04_18935369	a	b	b	b	a	b	b	b	a	.|.	b	a	.|.	b	.|.	a	b	.|.	b	a	.|.	a	a	.|.	a	.|.	b	a	.|.	b	a	b	b	.|.	b	.|.	.|.	a	.|.
chr04	18942923	chr04_18942923	C	T	0|0	1|1	SNP	2965	0.784946	chr04_18942923	.|.	.|.	.|.	.|.	.|.	.|.	b	b	a	b	b	.|.	a	b	a	a	b	a	b	a	.|.	.|.	a	b	a	b	b	a	a	b	.|.	b	b	b	b	.|.	a	a	b
chr04	18970067	chr04_18970067	G	A	0|0	1|1	SNP	2965	0.784946	chr04_18970067	.|.	.|.	b	.|.	.|.	.|.	b	b	a	.|.	b	a	a	b	a	a	b	.|.	b	a	a	a	.|.	b	a	b	b	.|.	.|.	b	a	b	b	b	b	b	a	a	b
chr04	18970150	chr04_18970150	T	G	0|0	1|1	SNP	2965	0.784946		.|.	.|.	b	.|.	.|.	.|.	b	b	a	.|.	b	a	a	b	a	a	b	.|.	b	a	a	a	.|.	b	a	b	b	.|.	.|.	b	a	b	b	b	b	b	a	a	b
chr04	19015320	chr04_19015320	CCGAC	TCGAA	0|0	1|1	SNPs	2504	0.419355		.|.	b	b	b	.|.	.|.	.|.	b	.|.	.|.	b	-	.|.	.|.	-	-	b	.|.	b	.|.	.|.	.|.	.|.	b	.|.	.|.	b	a	-	b	-	.|.	.|.	b	b	.|.	.|.	.|.	b
chr04	19109660	chr04_19109660	A	G	0|0	1|1	SNP	2965	1	chr04_19109660	a	b	b	b	a	b	b	b	a	b	b	a	a	b	a	a	b	a	b	a	a	a	a	b	a	b	b	a	a	b	a	b	b	b	b	b	a	a	b
chr04	19116855	chr04_19116855	A	G	0|0	1|1	SNP	2965	0.989247	chr04_19116855	a	b	b	b	a	b	b	b	a	b	b	a	a	b	a	a	b	.|.	b	a	a	a	a	b	a	b	b	a	a	b	a	b	b	b	b	b	a	a	b
chr04	19138748	chr04_19138748	C	T	0|0	1|1	SNP	2965	0.655914	chr04_19138748	.|.	b	b	b	.|.	b	b	b	.|.	b	.|.	.|.	.|.	b	a	a	b	.|.	b	a	a	a	a	.|.	.|.	b	b	a	a	.|.	a	.|.	.|.	b	.|.	.|.	a	.|.	b
chr04	19138764	chr04_19138764	T	A	0|0	1|1	SNP	2965	0.655914		.|.	b	b	b	.|.	b	b	b	.|.	b	.|.	.|.	.|.	b	a	a	b	.|.	b	a	a	a	a	.|.	.|.	b	b	a	a	.|.	a	.|.	.|.	b	.|.	.|.	a	.|.	b
chr04	19267231	chr04_19267231	A	C	0|0	1|1	SNP	2965	0.978495	chr04_19267231	a	b	b	b	a	b	b	b	a	b	b	a	a	b	a	a	b	.|.	b	a	a	a	a	b	a	b	b	a	a	b	a	b	b	b	b	b	a	a	b
chr04	19268070	chr04_19268070	G	A	0|0	1|1	SNP	2965	0.623656		.|.	b	b	.|.	.|.	.|.	b	b	a	b	b	.|.	.|.	b	.|.	a	b	a	b	a	a	a	.|.	b	a	.|.	b	.|.	.|.	b	a	b	.|.	b	.|.	b	a	.|.	b
chr04	19331736	chr04_19331736	AAGGC	GAGGT	0|0	1|1	SNPs	2947	0.870968		a	b	b	b	.|.	b	b	b	a	b	b	a	a	b	a	a	b	.|.	b	a	a	.|.	a	b	.|.	b	b	.|.	a	b	a	b	b	b	b	b	a	a	b
chr04	19331747	chr04_19331747	A	AC	0|0	1|1	INDEL	2965	0.870968		a	b	b	b	.|.	b	b	b	a	b	b	a	a	b	a	a	b	.|.	b	a	a	.|.	a	b	.|.	b	b	.|.	a	b	a	b	b	b	b	b	a	a	b
chr04	19331789	chr04_19331789	TGTTTT	GGTTTG	0|0	1|1	SNPs	2947	0.870968		a	b	b	b	.|.	b	b	b	a	b	b	a	a	b	a	a	b	.|.	b	a	a	.|.	a	b	.|.	b	b	.|.	a	b	a	b	b	b	b	b	a	a	b
chr04	19332136	chr04_19332136	GTGCA	ATGCG	0|0	1|1	SNPs	2947	0.795699		.|.	b	b	b	.|.	b	b	b	a	b	.|.	.|.	a	b	.|.	a	b	.|.	b	a	a	.|.	a	b	.|.	.|.	b	.|.	a	b	a	b	b	b	b	b	a	a	b
chr04	19332149	chr04_19332149	T	C	0|0	1|1	SNP	2965	0.860215	chr04_19332149	.|.	b	b	b	.|.	b	b	b	a	b	b	a	a	b	a	a	b	.|.	b	a	a	.|.	a	b	.|.	b	b	.|.	a	b	a	b	b	b	b	b	a	a	b
chr04	19977906	chr04_19977906	G	A	0|0	1|1	SNP	2965	0.978495	chr04_19977906	a	b	b	b	a	b	b	b	a	b	b	a	a	b	h	a	b	.|.	b	a	a	a	a	b	a	b	a	b	a	b	a	b	b	b	b	b	a	a	b
chr04	19978911	chr04_19978911	G	A	1|1	0|0	SNP	2965	0.989247		a	b	b	b	a	b	b	b	a	b	b	a	a	b	h	a	b	.|.	b	a	a	a	a	b	a	b	a	b	a	b	a	b	b	b	b	b	a	a	b
chr04	20034998	chr04_20034998	G	A	0|0	1|1	SNP	2965	0.989247	chr04_20034998	a	b	b	b	a	b	b	b	a	b	b	a	a	b	h	a	b	.|.	b	a	a	a	a	b	a	b	a	b	a	b	a	b	b	b	b	b	a	a	b
chr04	20035042	chr04_20035042	C	T	0|0	1|1	SNP	2965	0.989247		a	b	b	b	a	b	b	b	a	b	b	a	a	b	h	a	b	.|.	b	a	a	a	a	b	a	b	a	b	a	b	a	b	b	b	b	b	a	a	b
chr04	20035083	chr04_20035083	C	T	0|0	1|1	SNP	2965	0.978495		b	b	b	b	.|.	b	b	b	a	b	b	a	a	b	h	a	b	.|.	b	a	a	a	a	b	a	b	a	b	a	b	a	b	b	b	b	b	a	a	b
chr04	20035098	chr04_20035098	CGAAAGAAAAAAAAG	C	1|1	0|0	INDEL	2970	0.752688		a	b	b	b	a	b	b	b	-	b	b	.|.	-	b	b	-	b	.|.	b	.|.	.|.	.|.	-	b	.|.	b	a	b	.|.	b	.|.	b	b	b	b	b	a	.|.	b
chr04	20143695	chr04_20143695	ATGT	A	0|0	1|1	INDEL	2969	0.989247		a	b	b	b	a	b	b	b	a	b	b	a	a	b	-	a	b	.|.	b	a	a	a	a	b	a	b	a	b	a	b	a	b	b	b	b	b	a	a	b
chr04	20168509	chr04_20168509	T	C	0|0	1|1	SNP	2965	0.483871		.|.	.|.	b	.|.	a	.|.	.|.	b	.|.	b	b	.|.	.|.	b	b	a	b	.|.	b	a	.|.	a	.|.	.|.	.|.	.|.	a	b	a	b	a	.|.	b	.|.	.|.	.|.	a	.|.	.|.
chr04	20168524	chr04_20168524	G	A	0|0	1|1	SNP	2965	0.483871		.|.	.|.	b	.|.	a	.|.	.|.	b	.|.	b	b	.|.	.|.	b	b	a	b	.|.	b	a	.|.	a	.|.	.|.	.|.	.|.	a	b	a	b	a	.|.	b	.|.	.|.	.|.	a	.|.	.|.
chr04	20168654	chr04_20168654	CGTT	TGTC	0|0	1|1	SNPs	2947	0.483871		.|.	.|.	b	.|.	a	.|.	.|.	b	.|.	b	b	.|.	.|.	b	b	a	b	.|.	b	a	.|.	a	.|.	.|.	.|.	.|.	a	b	a	b	a	.|.	b	.|.	.|.	.|.	a	.|.	.|.
chr04	20222555	chr04_20222555	G	A	0|0	1|1	SNP	2965	0.795699	chr04_20222555	a	b	b	b	-	b	b	b	a	b	b	a	-	b	b	a	b	.|.	-	.|.	.|.	a	a	b	a	b	.|.	b	a	b	.|.	b	b	.|.	b	.|.	a	a	b
chr04	20454230	chr04_20454230	C	T	0|0	1|1	SNP	708	0.44086		a	.|.	-	.|.	a	.|.	.|.	.|.	a	.|.	.|.	a	a	.|.	a	a	.|.	.|.	.|.	a	a	a	a	.|.	a	-	a	.|.	a	.|.	a	.|.	.|.	.|.	.|.	.|.	a	a	.|.
chr04	20479692	chr04_20479692	G	A	0|0	1|1	SNP	2965	1	chr04_20479692	a	b	b	b	a	b	b	b	a	b	b	a	a	b	h	a	b	a	b	a	a	a	a	b	a	b	a	b	a	b	a	b	b	b	b	b	a	a	b
chr04	20479717	chr04_20479717	A	T	0|0	1|1	SNP	2965	1		a	b	b	b	a	b	b	b	a	b	b	a	a	b	h	a	b	a	b	a	a	a	a	b	a	b	a	b	a	b	a	b	b	b	b	b	a	a	b
chr04	20946853	chr04_20946853	A	G	1|1	0|0	SNP	2965	1	chr04_20946853	a	b	b	b	b	b	b	b	a	b	b	a	a	b	h	a	b	b	b	a	a	a	a	b	a	b	a	b	a	b	a	b	b	b	b	b	a	a	b
chr04	21039471	chr04_21039471	C	G	0|0	1|1	SNP	2965	0.55914	chr04_21039471	a	b	b	b	b	.|.	b	b	.|.	.|.	b	.|.	a	.|.	.|.	.|.	.|.	.|.	b	.|.	a	.|.	.|.	b	a	.|.	a	.|.	.|.	.|.	.|.	.|.	.|.	b	b	.|.	a	.|.	b
chr04	21040794	chr04_21040794	G	A	0|0	1|1	SNP	2965	0.688172		.|.	b	b	.|.	.|.	b	b	b	a	b	b	.|.	a	b	b	.|.	b	.|.	b	.|.	.|.	.|.	a	b	a	b	a	b	.|.	b	.|.	b	.|.	b	b	b	a	a	b
chr04	21098538	chr04_21098538	T	A	0|0	1|1	SNP	2965	0.989247	chr04_21098538	a	b	b	b	b	b	b	b	a	b	b	a	a	b	h	a	b	.|.	b	a	a	a	a	b	a	b	a	b	a	b	a	b	b	b	b	b	a	a	b
chr04	21098556	chr04_21098556	G	T	0|0	1|1	SNP	2965	0.989247		a	b	b	b	b	b	b	b	a	b	b	a	a	b	h	a	b	.|.	b	a	a	a	a	b	a	b	a	b	a	b	a	b	b	b	b	b	a	a	b
chr04	21098613	chr04_21098613	G	A	0|0	1|1	SNP	2965	0.849462		a	b	b	b	b	b	b	b	a	b	b	.|.	a	b	.|.	a	b	.|.	b	.|.	.|.	a	a	.|.	.|.	b	a	b	a	b	a	b	b	b	b	b	a	a	b
chr04	21103981	chr04_21103981	T	C	1|1	0|0	SNP	1944	0.580645	chr04_21103981	.|.	.|.	.|.	b	b	b	b	b	-	b	b	a	-	b	.|.	a	b	.|.	b	.|.	.|.	a	-	.|.	.|.	b	-	b	.|.	b	a	.|.	.|.	.|.	b	.|.	a	.|.	b
[truncated: 3,946 more rows]
[truncated: 54 more columns]

## Sheet: B- Selected markers
#CHROM	POS	ID		REF	ALT	Res_VED	Res_PS	TYPE	FILTER_QUAL	FILTER_MV	FILTER_MV05_OLD	Vedrantais	Piel de Sapo	204A	076	130A	008	015	191	206	028	045	060	097A	106A	126	147A	176	017	192	213	030	046	073	098B	107A	131	153	176A	019	196A	030A	047	082	099	112	133A	159A	177
chr01	341714	chr01_341714	1	C	G	0|0	1|1	SNP	2965	0.430108		.|.	b	b	b	b	b	a	b	b	b	b	a	b	b	.|.	.|.	b	.|.	b	.|.	b	.|.	.|.	.|.	.|.	.|.	b	b	b	.|.	b	.|.	.|.	.|.	.|.	.|.	a	.|.
chr01	341744	chr01_341744		C	G	0|0	1|1	SNP	2965	0.795699	chr01_341744	.|.	b	b	b	b	b	a	b	b	b	b	a	b	b	a	.|.	b	.|.	b	a	b	a	.|.	a	b	b	b	b	b	b	b	a	.|.	a	a	b	a	a
chr01	341762	chr01_341762		T	C	0|0	1|1	SNP	2965	0.795699		.|.	b	b	b	b	b	a	b	b	b	b	a	b	b	a	.|.	b	.|.	b	a	b	a	.|.	a	b	b	b	b	b	b	b	a	.|.	a	a	b	a	a
chr01	445650	chr01_445650	2	G	A	0|0	1|1	SNP	2965	0.688172	chr01_445650	a	b	b	b	b	b	b	b	b	b	b	a	.|.	b	.|.	b	b	.|.	b	.|.	b	a	.|.	.|.	b	b	b	.|.	b	b	b	a	a	a	a	b	a	.|.
chr01	446777	chr01_446777	3	A	T	0|0	1|1	SNP	2965	1		-	b	b	b	b	b	b	b	b	b	b	-	b	b	-	b	b	b	b	-	b	-	-	-	b	b	b	b	b	b	b	-	-	-	-	b	-	-
chr01	452338	chr01_452338	4	A	G	0|0	1|1	SNP	2965	0.935484	chr01_452338	.|.	b	b	b	b	b	b	b	b	b	b	a	b	b	a	b	b	.|.	b	a	b	a	a	a	b	b	b	b	b	b	b	a	a	a	a	b	a	a
chr01	789716	chr01_789716	5	ACGGTT	GCGGTC	1|1	0|0	SNPs	2947	0.677419		a	b	.|.	.|.	.|.	b	b	b	b	b	b	a	.|.	a	a	b	h	b	b	a	b	.|.	.|.	a	.|.	.|.	b	a	.|.	b	b	a	b	a	a	b	a	a
chr01	792716	chr01_792716		T	C	1|1	0|0	SNP	2965	0.924731	chr01_792716	a	b	b	.|.	b	b	b	b	b	b	b	a	b	a	a	b	h	b	b	a	b	a	a	a	b	b	b	a	.|.	b	b	a	b	a	a	b	a	a
chr01	798384	chr01_798384		A	AT	1|1	0|0	INDEL	2979	0.913978		a	b	b	b	.|.	b	b	b	b	b	b	a	b	a	a	b	h	b	b	a	b	a	a	a	b	b	b	a	b	b	b	a	b	a	a	b	a	a
chr01	831510	chr01_831510		T	A	1|1	0|0	SNP	2965	0.83871	chr01_831510	a	b	b	b	b	b	b	b	b	b	b	.|.	.|.	a	.|.	b	h	b	-	a	b	a	.|.	.|.	b	b	b	a	b	.|.	b	a	.|.	-	a	b	a	a
chr01	847250	chr01_847250		G	A	1|1	0|0	SNP	1983	0.451613		.|.	.|.	.|.	.|.	.|.	b	b	b	.|.	b	.|.	.|.	b	a	.|.	b	.|.	.|.	b	a	.|.	a	.|.	.|.	b	.|.	.|.	.|.	b	b	b	a	.|.	.|.	.|.	.|.	a	.|.
chr01	872431	chr01_872431		G	A	0|0	1|1	SNP	2965	0.967742	chr01_872431	a	b	b	b	b	b	b	b	b	b	b	a	b	a	a	b	h	.|.	b	a	b	a	a	a	b	b	b	a	b	b	b	a	b	a	a	b	a	a
chr01	950548	chr01_950548	6	AAAG	A	0|0	1|1	INDEL	2966	0.752688		a	b	b	b	b	b	b	b	b	b	b	.|.	b	.|.	.|.	b	h	b	b	a	b	a	.|.	.|.	b	b	b	a	b	b	b	a	.|.	a	.|.	.|.	a	a
chr01	967165	chr01_967165		C	T	0|0	1|1	SNP	2965	1	chr01_967165	a	b	b	b	b	b	b	b	b	b	b	a	b	a	a	b	h	b	b	a	b	a	a	a	b	b	b	a	b	b	b	a	b	a	a	b	a	a
chr01	979180	chr01_979180		T	C	0|0	1|1	SNP	2965	0.451613		.|.	b	b	b	.|.	b	.|.	b	b	b	b	a	b	a	a	b	.|.	.|.	.|.	.|.	b	a	a	.|.	.|.	.|.	.|.	.|.	b	.|.	b	a	.|.	.|.	a	.|.	a	a
chr01	979217	chr01_979217		T	C	0|0	1|1	SNP	2965	0.623656	chr01_979217	.|.	b	b	b	.|.	b	b	b	b	b	b	a	b	a	a	b	.|.	.|.	b	.|.	b	a	a	.|.	b	.|.	b	.|.	b	.|.	b	a	.|.	.|.	a	b	a	a
chr01	1091227	chr01_1091227		ACACCATCATCGTT	A	1|1	0|0	INDEL	2967	0.956989		a	b	b	b	b	b	b	b	b	b	b	a	b	a	a	b	h	.|.	b	a	b	a	a	.|.	b	b	-	a	b	b	b	a	b	a	a	b	a	a
chr01	1095431	chr01_1095431		T	TC	1|1	0|0	INDEL	2936	0.924731		a	b	b	.|.	b	b	b	b	b	b	b	a	b	a	a	b	h	.|.	b	a	b	a	a	a	b	.|.	b	a	b	.|.	b	a	b	a	a	b	a	a
chr01	1105685	chr01_1105685	7	C	T	1|1	0|0	SNP	2356	0.526882	chr01_1105685	a	b	.|.	b	.|.	b	b	b	.|.	b	b	.|.	.|.	.|.	a	b	a	b	b	a	.|.	.|.	a	a	.|.	b	.|.	a	b	b	.|.	a	.|.	a	.|.	.|.	a	a
chr01	1179288	chr01_1179288		C	T	0|0	1|1	SNP	2965	0.795699	chr01_1179288	a	b	b	b	b	b	b	b	b	b	b	a	b	.|.	.|.	b	a	.|.	b	a	b	a	a	.|.	-	b	b	a	b	.|.	b	.|.	b	a	a	b	a	.|.
chr01	1183789	chr01_1183789	8	T	C	0|0	1|1	SNP	2965	0.989247		a	b	b	b	b	b	b	b	b	b	b	a	b	a	a	b	-	.|.	b	a	b	a	a	a	h	b	b	a	b	b	b	-	b	a	a	b	a	a
chr01	1183940	chr01_1183940		AT	A	1|1	0|0	INDEL	2979	0.817204		a	b	b	b	b	b	b	b	b	.|.	b	a	b	a	a	b	-	.|.	b	a	b	a	a	.|.	h	b	b	a	b	.|.	b	.|.	b	a	a	.|.	a	a
chr01	1206807	chr01_1206807	9	A	G	0|0	1|1	SNP	2965	1	chr01_1206807	a	b	b	b	b	b	b	b	b	b	b	a	b	a	a	b	h	b	b	a	b	a	a	a	a	b	b	a	b	b	b	a	b	a	a	b	a	a
chr01	1223645	chr01_1223645		T	C	0|0	1|1	SNP	2965	0.870968	chr01_1223645	a	.|.	.|.	.|.	.|.	.|.	b	b	b	b	b	a	b	a	a	b	h	-	b	a	b	a	a	.|.	.|.	b	b	a	b	b	b	a	.|.	a	a	b	a	a
chr01	1223660	chr01_1223660		C	CTT	0|0	1|1	INDEL	2974	0.849462		a	.|.	.|.	.|.	.|.	.|.	b	b	b	b	b	.|.	b	a	a	b	h	.|.	b	a	b	a	a	.|.	.|.	b	b	a	b	b	b	a	.|.	a	a	b	a	a
chr01	1295845	chr01_1295845		A	G	0|0	1|1	SNP	2965	0.903226	chr01_1295845	a	b	b	b	.|.	b	b	b	b	b	b	b	b	a	-	b	.|.	.|.	b	a	b	a	a	.|.	a	b	b	a	b	b	b	-	b	a	a	b	a	a
chr01	1315919	chr01_1315919	10	T	G	0|0	1|1	SNP	2965	0.88172	chr01_1315919	a	.|.	b	b	b	b	b	b	b	b	b	b	b	a	b	b	h	.|.	b	a	b	a	a	a	a	b	b	a	b	b	b	a	b	a	a	.|.	a	a
chr01	1316071	chr01_1316071		A	G	0|0	1|1	SNP	2965	0.989247		a	b	b	b	b	b	b	b	b	b	b	b	b	a	b	b	h	b	b	a	b	a	a	a	a	b	b	a	b	b	b	a	b	a	a	b	a	a
chr01	1328867	chr01_1328867		A	G	0|0	1|1	SNP	2475	0.677419	chr01_1328867	a	.|.	b	.|.	b	.|.	.|.	.|.	b	.|.	b	b	b	.|.	.|.	b	h	.|.	b	a	.|.	a	a	.|.	a	b	b	a	b	.|.	.|.	a	.|.	.|.	a	b	-	a
chr01	1545272	chr01_1545272	11	GA	G	1|1	0|0	INDEL	1004	0.419355		.|.	.|.	b	.|.	b	b	b	.|.	b	.|.	.|.	b	.|.	.|.	.|.	b	-	.|.	-	.|.	.|.	a	b	.|.	a	b	b	a	b	.|.	b	a	.|.	.|.	a	.|.	a	a
chr01	1551051	chr01_1551051		A	G	1|1	0|0	SNP	2965	0.989247	chr01_1551051	a	b	b	b	b	b	b	b	b	b	b	b	b	a	b	b	h	.|.	b	a	b	a	b	a	a	b	b	a	b	b	b	a	b	a	a	b	a	a
chr01	1558880	chr01_1558880		G	A	1|1	0|0	SNP	2965	0.978495	chr01_1558880	a	b	b	b	b	b	b	b	b	b	b	b	b	a	b	b	h	.|.	b	a	b	a	b	.|.	a	b	b	a	b	b	b	a	b	a	a	b	a	a
chr01	1558999	chr01_1558999		AGG	A	1|1	0|0	INDEL	2966	0.967742		a	b	b	b	b	b	b	b	b	b	b	b	b	a	b	b	h	.|.	b	a	b	a	b	.|.	a	b	b	a	b	b	b	a	b	a	a	b	a	a
chr01	1560595	chr01_1560595		C	T	1|1	0|0	SNP	2006	0.462366		a	b	b	b	b	.|.	b	.|.	b	.|.	b	.|.	b	a	.|.	b	.|.	.|.	b	.|.	.|.	.|.	b	.|.	.|.	.|.	b	a	.|.	.|.	b	a	.|.	.|.	.|.	b	a	.|.
chr01	1560724	chr01_1560724		T	C	1|1	0|0	SNP	2965	0.548387		.|.	.|.	.|.	.|.	.|.	.|.	b	b	b	b	.|.	.|.	.|.	a	b	b	-	.|.	b	a	.|.	a	b	.|.	a	.|.	b	a	.|.	b	b	.|.	.|.	.|.	.|.	.|.	a	a
chr01	1605114	chr01_1605114	12	C	T	1|1	0|0	SNP	2965	0.989247	chr01_1605114	a	b	b	b	b	b	b	b	b	b	b	b	b	a	b	b	h	.|.	b	a	b	b	b	a	a	b	b	a	b	b	b	a	b	a	a	b	a	a
chr01	1612528	chr01_1612528		A	G	1|1	0|0	SNP	2965	1	chr01_1612528	a	b	b	b	b	b	b	b	b	b	b	b	b	a	b	b	h	b	b	a	b	b	b	a	a	b	b	a	b	b	b	a	b	a	a	b	a	a
chr01	1621217	chr01_1621217		A	G	1|1	0|0	SNP	2965	1	chr01_1621217	a	b	b	b	b	b	b	b	b	b	b	b	b	a	b	b	h	b	b	a	b	b	b	a	a	b	b	a	b	b	b	a	b	a	a	b	a	a
chr01	1621591	chr01_1621591		CTA	TTG	1|1	0|0	SNPs	2947	1		a	b	b	b	b	b	b	b	b	b	b	b	b	a	b	b	h	b	b	a	b	b	b	a	a	b	b	a	b	b	b	a	b	a	a	b	a	a
chr01	1670313	chr01_1670313		A	C	1|1	0|0	SNP	2965	0.806452	chr01_1670313	a	b	b	.|.	.|.	b	.|.	b	.|.	b	b	b	b	a	b	b	-	.|.	b	a	b	b	.|.	a	a	.|.	b	a	.|.	b	b	a	b	a	a	.|.	a	a
chr01	1842032	chr01_1842032	13	C	T	1|1	0|0	SNP	2965	0.88172	chr01_1842032	a	b	b	b	b	b	b	b	b	b	b	b	b	a	b	b	b	.|.	b	a	b	b	b	a	h	b	a	.|.	b	.|.	b	a	b	a	a	-	a	a
chr01	1842049	chr01_1842049		G	A	0|0	1|1	SNP	2965	0.870968		a	b	b	b	b	b	b	b	b	b	b	b	b	a	b	b	b	.|.	b	a	b	b	b	a	h	b	a	.|.	b	.|.	b	a	b	a	a	b	a	a
chr01	1890832	chr01_1890832	14	C	T	0|0	1|1	SNP	2965	0.989247	chr01_1890832	a	b	b	b	b	b	b	a	b	b	b	b	a	a	b	b	b	b	b	a	b	b	b	a	a	b	a	a	b	a	b	a	b	a	a	b	a	a
chr01	1937138	chr01_1937138		T	A	0|0	1|1	SNP	2965	0.774194	chr01_1937138	.|.	b	.|.	b	.|.	.|.	b	a	b	.|.	b	b	a	a	b	b	b	.|.	b	a	b	b	.|.	.|.	a	.|.	a	a	b	a	b	a	b	a	a	.|.	a	.|.
chr01	1957315	chr01_1957315		C	G	1|1	0|0	SNP	2965	0.88172	chr01_1957315	a	b	b	b	b	b	b	a	b	b	b	b	a	a	b	-	b	.|.	b	a	b	b	b	.|.	a	b	a	a	b	a	.|.	a	b	.|.	a	.|.	a	.|.
chr01	1958454	chr01_1958454	15	T	C	1|1	0|0	SNP	2965	0.817204		.|.	b	b	.|.	b	.|.	b	a	b	b	b	b	a	a	b	b	b	.|.	b	a	b	b	b	a	a	b	a	a	b	a	b	a	.|.	a	.|.	b	a	.|.
chr01	1958986	chr01_1958986		T	C	0|0	1|1	SNP	2965	0.505376		.|.	.|.	b	.|.	b	.|.	b	a	b	.|.	b	b	a	a	b	b	.|.	.|.	b	.|.	b	b	b	.|.	.|.	b	.|.	.|.	b	.|.	.|.	.|.	.|.	.|.	.|.	b	.|.	.|.
chr01	1963470	chr01_1963470		G	A	1|1	0|0	SNP	2965	0.784946	chr01_1963470	a	.|.	b	b	b	.|.	b	a	b	.|.	b	.|.	a	a	b	b	b	.|.	b	a	b	b	.|.	.|.	a	.|.	a	a	b	a	b	a	b	a	a	b	a	a
chr01	1963515	chr01_1963515		T	A	1|1	0|0	SNP	2965	0.784946		a	.|.	b	b	b	.|.	b	a	b	.|.	b	.|.	a	a	b	b	b	.|.	b	a	b	b	.|.	.|.	a	.|.	a	a	b	a	b	a	b	a	a	b	a	a
chr01	1963534	chr01_1963534		G	C	1|1	0|0	SNP	2965	0.784946		a	.|.	b	b	b	.|.	b	a	b	.|.	b	.|.	a	a	b	b	b	.|.	b	a	b	b	.|.	.|.	a	.|.	a	a	b	a	b	a	b	a	a	b	a	a
chr01	1981795	chr01_1981795		T	C	1|1	0|0	SNP	2965	0.860215	chr01_1981795	a	b	b	b	b	b	b	a	b	b	b	b	.|.	.|.	.|.	b	b	.|.	-	a	b	b	b	.|.	a	b	a	a	b	a	b	a	.|.	a	a	b	a	a
chr01	2174758	chr01_2174758	16	G	A	1|1	0|0	SNP	2965	0.989247	chr01_2174758	a	b	b	b	a	b	a	a	b	b	b	b	a	b	b	b	h	.|.	b	a	b	b	b	a	a	a	a	a	b	a	b	b	b	a	a	b	a	a
chr01	2251481	chr01_2251481		CTG	C	0|0	1|1	INDEL	2965	0.989247		a	b	b	b	a	b	a	.|.	b	b	b	b	a	b	b	b	h	a	b	a	b	b	b	a	a	a	a	a	b	a	b	b	b	a	a	b	a	a
chr01	2251534	chr01_2251534	17	T	TTC	1|1	0|0	INDEL	2971	1		a	b	b	b	a	b	a	h	b	b	b	b	a	b	b	b	h	a	b	a	b	b	b	a	a	a	a	a	b	a	b	b	b	a	a	b	a	a
chr01	2251876	chr01_2251876		GTGT	G	1|1	0|0	INDEL	2971	1		a	b	b	b	a	b	a	h	b	b	b	b	a	b	b	b	h	-	b	a	b	b	b	a	a	a	a	a	b	a	b	b	b	a	a	b	a	a
chr01	2307166	chr01_2307166	18	G	A	1|1	0|0	SNP	2203	0.55914	chr01_2307166	a	.|.	.|.	.|.	.|.	.|.	a	a	.|.	b	b	b	.|.	b	b	b	.|.	.|.	b	a	b	b	.|.	.|.	.|.	.|.	.|.	a	b	a	b	b	b	.|.	.|.	b	a	a
chr01	2424295	chr01_2424295	19	A	G	1|1	0|0	SNP	2965	0.989247	chr01_2424295	a	b	b	b	a	a	a	a	b	b	a	b	a	b	b	b	-	.|.	b	a	b	b	b	a	a	a	a	a	b	a	b	b	b	a	a	b	a	a
chr01	2627760	chr01_2627760	20	C	T	1|1	0|0	SNP	2965	1	chr01_2627760	a	b	b	b	a	a	a	a	b	b	a	b	a	b	b	b	a	b	b	b	b	b	b	a	a	a	a	a	b	-	b	b	b	a	a	b	a	a
chr01	2906594	chr01_2906594	21	C	CT	1|1	0|0	INDEL	2969	0.935484		-	.|.	b	b	-	-	a	a	b	b	a	b	a	b	b	b	a	b	a	b	b	b	b	.|.	a	a	a	a	b	a	b	a	b	a	a	b	b	a
chr01	2908189	chr01_2908189		T	C	1|1	0|0	SNP	2965	0.505376	chr01_2908189	.|.	.|.	.|.	.|.	.|.	.|.	a	a	b	.|.	a	.|.	.|.	b	b	.|.	a	.|.	a	.|.	.|.	.|.	.|.	a	a	.|.	a	a	.|.	a	.|.	a	.|.	.|.	a	.|.	.|.	a
chr01	2908746	chr01_2908746		A	G	1|1	0|0	SNP	2965	0.989247		a	b	b	b	a	a	a	a	b	b	a	b	a	b	b	b	a	.|.	a	b	b	b	b	a	a	a	a	a	b	a	b	a	b	a	a	b	b	a
chr01	2919379	chr01_2919379		G	A	1|1	0|0	SNP	2965	0.494624		.|.	.|.	.|.	.|.	.|.	.|.	a	a	.|.	.|.	a	.|.	a	b	.|.	b	a	b	a	b	.|.	b	.|.	a	a	.|.	a	a	.|.	a	.|.	a	.|.	a	a	b	b	a
chr01	2919556	chr01_2919556		C	CA	1|1	0|0	INDEL	2974	0.494624		.|.	.|.	.|.	.|.	.|.	.|.	a	a	.|.	.|.	a	.|.	a	b	.|.	b	a	b	a	b	.|.	b	.|.	a	a	.|.	a	a	.|.	a	.|.	a	.|.	a	a	b	b	a
chr01	2919603	chr01_2919603		C	T	1|1	0|0	SNP	2965	0.473118		.|.	.|.	.|.	.|.	.|.	.|.	a	a	.|.	.|.	.|.	.|.	a	b	.|.	b	a	b	a	.|.	.|.	b	.|.	a	a	.|.	a	a	.|.	a	.|.	a	.|.	a	a	b	b	a
chr01	3524124	chr01_3524124	22	C	A	1|1	0|0	SNP	2965	0.989247	chr01_3524124	a	b	b	b	a	a	a	a	b	b	a	b	a	a	b	b	b	.|.	a	b	b	b	a	a	a	a	a	a	b	a	b	a	b	a	a	b	a	a
chr01	3524411	chr01_3524411		A	G	1|1	0|0	SNP	2965	0.989247		a	b	b	b	a	a	a	a	b	b	a	b	a	a	b	b	b	.|.	a	b	b	b	a	a	a	a	a	a	b	a	b	a	b	a	a	b	a	a
chr01	3524423	chr01_3524423		A	T	1|1	0|0	SNP	2965	0.989247		a	b	b	b	a	a	a	a	b	b	a	b	a	a	b	b	b	.|.	a	b	b	b	a	a	a	a	a	a	b	a	b	a	b	a	a	b	a	a
chr01	4240464	chr01_4240464	23	G	A	1|1	0|0	SNP	2965	0.623656	chr01_4240464	a	.|.	.|.	.|.	.|.	a	a	a	.|.	b	a	b	a	a	b	b	b	.|.	a	.|.	.|.	b	a	a	a	.|.	.|.	.|.	.|.	a	.|.	a	b	.|.	a	.|.	a	a
chr01	4241599	chr01_4241599		A	G	1|1	0|0	SNP	2965	0.989247		a	b	b	b	a	a	a	a	b	b	a	b	a	a	b	b	b	.|.	a	b	b	b	a	a	a	a	a	a	b	a	b	a	b	a	a	b	a	a
chr01	4335994	chr01_4335994	24	T	A	1|1	0|0	SNP	2965	0.408602		.|.	.|.	.|.	.|.	.|.	a	a	.|.	.|.	.|.	a	.|.	a	a	.|.	b	.|.	.|.	a	.|.	.|.	.|.	.|.	a	a	.|.	a	.|.	.|.	a	a	a	.|.	a	.|.	.|.	a	.|.
chr01	4383669	chr01_4383669	25	A	AT	1|1	0|0	INDEL	2983	0.849462		.|.	b	b	.|.	.|.	.|.	a	a	b	b	a	.|.	a	a	b	b	b	.|.	a	b	b	.|.	a	a	a	a	a	a	b	a	a	a	b	a	a	a	a	a
chr01	4565977	chr01_4565977	26	G	A	1|1	0|0	SNP	2965	0.946237	chr01_4565977	a	b	b	b	.|.	a	a	a	b	b	a	b	a	a	b	b	b	.|.	a	b	a	b	a	a	a	a	a	a	b	a	a	a	b	a	a	.|.	a	a
chr01	4733845	chr01_4733845		A	C	1|1	0|0	SNP	2965	0.989247	chr01_4733845	a	b	b	b	a	a	a	a	-	b	a	b	a	a	b	b	b	.|.	a	b	a	b	a	a	a	a	a	a	b	a	a	a	b	a	a	a	a	a
chr01	4826827	chr01_4826827		CATTGTATGCGTGGTCAAAGTCCCTATCA	C	1|1	0|0	INDEL	2965	0.473118		a	b	b	b	a	a	.|.	.|.	b	b	.|.	b	.|.	.|.	b	b	b	b	.|.	b	.|.	b	.|.	.|.	.|.	.|.	.|.	.|.	b	.|.	.|.	.|.	b	.|.	.|.	.|.	.|.	.|.
chr01	8419621	chr01_8419621	27	G	A	1|1	0|0	SNP	2965	0.978495	chr01_8419621	a	b	b	b	a	a	a	a	b	b	a	b	a	a	b	b	.|.	.|.	a	b	a	b	a	a	a	a	a	a	b	a	a	a	b	a	a	a	a	a
chr01	12868425	chr01_12868425	28	TAG	T	1|1	0|0	INDEL	2965	0.827957		a	b	b	.|.	.|.	b	a	a	b	b	a	b	a	a	b	b	a	.|.	a	b	a	b	a	.|.	a	a	a	a	b	.|.	a	a	b	a	a	a	a	a
chr01	15539688	chr01_15539688	29	T	G	1|1	0|0	SNP	2965	0.483871		a	.|.	.|.	.|.	.|.	.|.	a	b	a	.|.	b	b	a	a	.|.	b	a	.|.	a	.|.	a	a	.|.	.|.	a	a	a	a	.|.	a	a	b	.|.	a	a	.|.	a	a
chr01	15540217	chr01_15540217		T	C	1|1	0|0	SNP	2965	0.806452	chr01_15540217	a	.|.	b	b	a	.|.	a	b	a	.|.	b	b	a	a	.|.	b	a	.|.	a	b	a	a	b	a	.|.	a	a	a	b	.|.	a	b	b	a	a	.|.	a	a
chr01	15540244	chr01_15540244		C	G	1|1	0|0	SNP	2965	0.806452		a	.|.	b	b	a	.|.	a	b	a	.|.	b	b	a	a	.|.	b	a	.|.	a	b	a	a	b	a	.|.	a	a	a	b	.|.	a	b	b	a	a	.|.	a	a
chr01	15540712	chr01_15540712		A	G	1|1	0|0	SNP	2965	0.784946		a	.|.	b	b	.|.	.|.	a	b	a	.|.	b	b	a	a	.|.	b	a	.|.	a	b	a	a	b	.|.	a	a	a	a	b	.|.	a	b	.|.	a	a	a	a	a
chr01	15566887	chr01_15566887		T	C	1|1	0|0	SNP	2965	0.55914	chr01_15566887	.|.	.|.	.|.	b	a	.|.	a	b	.|.	.|.	b	.|.	.|.	a	.|.	b	a	.|.	a	b	.|.	a	b	.|.	a	.|.	a	a	b	.|.	a	b	.|.	.|.	.|.	.|.	.|.	a
chr01	16804374	chr01_16804374	30	C	T	1|1	0|0	SNP	2965	0.860215	chr01_16804374	a	b	b	b	a	b	a	b	a	.|.	b	a	a	a	b	b	a	.|.	a	b	a	a	b	.|.	a	a	a	a	b	.|.	a	b	b	a	b	a	b	.|.
chr01	16806817	chr01_16806817		G	C	1|1	0|0	SNP	2965	1		a	b	b	b	a	b	a	b	a	b	b	a	a	a	b	b	a	b	a	b	a	a	b	a	a	a	a	a	b	a	a	b	b	a	b	a	b	a
chr01	16830074	chr01_16830074		T	G	1|1	0|0	SNP	2965	1	chr01_16830074	a	b	b	b	a	b	a	b	a	b	b	a	a	a	b	b	a	b	a	b	a	a	b	a	a	a	a	a	b	a	a	b	b	a	b	a	b	a
chr01	16844330	chr01_16844330		C	G	1|1	0|0	SNP	2965	0.72043	chr01_16844330	.|.	b	b	b	a	b	a	b	a	b	b	.|.	.|.	a	.|.	b	a	b	a	b	a	a	b	a	a	.|.	a	a	.|.	a	a	b	b	a	b	.|.	b	.|.
chr01	17138382	chr01_17138382	31	T	C	1|1	0|0	SNP	2965	1	chr01_17138382	a	b	b	b	a	b	a	b	a	b	b	a	a	a	b	b	a	b	a	b	a	a	b	a	a	a	a	a	b	a	a	b	b	a	b	a	b	a
chr01	17242641	chr01_17242641		A	G	1|1	0|0	SNP	2965	0.989247	chr01_17242641	a	b	b	b	a	b	a	b	a	b	b	a	a	a	b	b	a	.|.	a	b	a	a	b	a	a	a	a	a	b	a	a	b	b	a	b	a	b	a
chr01	17465101	chr01_17465101	32	C	A	1|1	0|0	SNP	2965	0.946237	chr01_17465101	a	b	b	b	a	b	a	b	a	b	b	a	a	a	b	b	a	b	a	b	a	a	b	a	a	a	a	a	b	a	b	b	b	a	b	a	b	a
chr01	17465150	chr01_17465150		A	C	1|1	0|0	SNP	2965	0.946237		a	b	b	b	a	b	a	b	a	b	b	a	a	a	b	b	a	b	a	b	a	a	b	a	a	a	a	a	b	a	b	b	b	a	b	a	b	a
chr01	17474587	chr01_17474587	33	C	A	1|1	0|0	SNP	2965	1	chr01_17474587	a	b	b	b	a	b	a	b	a	b	b	a	a	a	b	b	a	b	a	b	a	a	b	a	a	a	a	a	b	a	b	b	b	a	b	a	b	a
chr01	17545968	chr01_17545968		T	C	1|1	0|0	SNP	2965	0.870968	chr01_17545968	a	.|.	b	b	a	b	a	b	a	b	b	a	a	a	.|.	b	a	.|.	a	b	a	a	b	a	a	a	a	a	b	a	b	b	b	a	b	a	b	a
chr01	17603043	chr01_17603043	34	A	G	1|1	0|0	SNP	2965	0.956989	chr01_17603043	a	b	b	b	a	b	a	b	a	b	b	a	a	a	.|.	b	a	.|.	a	b	a	a	b	a	a	a	a	a	b	a	b	b	b	a	b	a	b	a
chr01	17634384	chr01_17634384		A	G	1|1	0|0	SNP	2965	0.602151	chr01_17634384	.|.	.|.	.|.	.|.	.|.	.|.	.|.	b	.|.	b	.|.	a	.|.	a	.|.	b	a	b	a	.|.	a	a	b	a	.|.	a	a	a	b	a	b	b	b	a	b	.|.	b	a
chr01	17691842	chr01_17691842		C	T	1|1	0|0	SNP	2965	0.913978	chr01_17691842	a	b	b	b	.|.	b	a	b	a	b	b	a	a	a	b	b	a	b	a	-	a	a	b	a	a	a	a	a	b	a	b	b	b	a	b	a	b	a
chr01	17701561	chr01_17701561		G	A	1|1	0|0	SNP	2965	0.591398	chr01_17701561	.|.	b	b	.|.	.|.	.|.	.|.	b	a	b	b	.|.	.|.	a	.|.	b	a	b	.|.	b	.|.	a	b	a	a	.|.	a	.|.	.|.	a	b	b	.|.	a	b	.|.	b	.|.
chr01	17701624	chr01_17701624		G	A	1|1	0|0	SNP	2442	0.419355		-	b	b	.|.	.|.	.|.	.|.	b	a	b	b	.|.	.|.	.|.	.|.	b	.|.	b	.|.	b	.|.	a	.|.	a	.|.	.|.	a	.|.	.|.	a	.|.	b	.|.	.|.	b	.|.	b	.|.
chr01	17701735	chr01_17701735		T	C	1|1	0|0	SNP	2965	0.612903		.|.	.|.	b	.|.	.|.	.|.	.|.	b	a	b	b	.|.	a	a	.|.	b	a	b	.|.	b	.|.	a	b	a	a	.|.	a	.|.	.|.	a	b	b	.|.	a	b	.|.	b	.|.
chr01	17752425	chr01_17752425		C	T	1|1	0|0	SNP	2965	0.537634	chr01_17752425	.|.	.|.	.|.	.|.	.|.	.|.	a	b	.|.	b	.|.	.|.	a	a	.|.	b	a	.|.	a	.|.	a	a	b	.|.	a	a	a	.|.	.|.	a	a	b	.|.	a	b	a	.|.	.|.
chr01	17897360	chr01_17897360		T	C	1|1	0|0	SNP	2965	0.537634	chr01_17897360	a	.|.	b	.|.	a	b	.|.	.|.	.|.	.|.	b	.|.	.|.	a	.|.	b	a	.|.	a	.|.	a	a	.|.	a	a	.|.	a	a	.|.	a	.|.	b	.|.	.|.	b	.|.	.|.	a
chr01	17907410	chr01_17907410		A	T	1|1	0|0	SNP	2965	0.989247	chr01_17907410	a	b	b	b	a	b	a	b	a	b	b	a	a	a	b	b	a	.|.	a	b	a	a	b	a	a	a	a	a	b	a	a	b	b	a	b	a	b	a
chr01	17907455	chr01_17907455		G	GA	1|1	0|0	INDEL	2966	0.989247		a	b	b	b	a	b	a	b	a	b	b	a	a	a	b	b	a	.|.	a	b	a	a	b	a	a	a	a	a	b	a	a	b	b	a	b	a	b	a
chr01	18066569	chr01_18066569		A	G	1|1	0|0	SNP	2965	0.408602		a	.|.	.|.	.|.	a	b	a	b	.|.	.|.	.|.	a	a	.|.	.|.	b	a	.|.	.|.	.|.	.|.	a	b	.|.	.|.	.|.	a	a	.|.	.|.	a	b	.|.	.|.	b	.|.	b	.|.
chr01	18176030	chr01_18176030		C	G	1|1	0|0	SNP	2965	1	chr01_18176030	a	b	b	b	a	b	a	b	a	b	b	a	a	a	b	b	a	b	a	b	a	a	b	a	a	a	a	a	b	a	a	b	b	a	b	a	b	a
chr01	18718912	chr01_18718912		T	C	1|1	0|0	SNP	2965	0.419355		a	b	.|.	.|.	.|.	b	a	b	.|.	b	b	a	a	a	.|.	b	a	.|.	a	.|.	a	.|.	.|.	.|.	a	.|.	a	a	.|.	.|.	.|.	.|.	.|.	a	.|.	.|.	b	.|.
chr01	19517945	chr01_19517945	35	A	G	1|1	0|0	SNP	2965	0.989247		-	b	b	b	a	b	a	b	a	b	b	a	a	h	b	b	a	.|.	a	b	a	a	b	a	a	a	a	a	b	a	a	b	b	a	b	a	b	a
chr01	19518435	chr01_19518435	36	C	T	1|1	0|0	SNP	2965	0.752688		.|.	.|.	.|.	b	.|.	.|.	a	b	.|.	b	b	a	a	h	.|.	b	a	.|.	a	b	a	a	.|.	a	a	.|.	a	.|.	b	.|.	a	b	b	a	b	.|.	b	a
chr01	19518448	chr01_19518448		G	A	1|1	0|0	SNP	2965	0.752688		.|.	.|.	.|.	b	.|.	.|.	a	b	.|.	b	b	a	a	h	b	b	a	.|.	a	b	a	a	.|.	a	a	.|.	a	.|.	b	.|.	a	b	b	a	b	.|.	b	a
chr01	19521597	chr01_19521597	37	G	C	1|1	0|0	SNP	2965	0.903226		a	b	b	b	.|.	b	a	b	a	b	b	.|.	a	a	b	b	a	.|.	a	b	a	a	b	a	a	a	a	a	b	a	a	b	.|.	a	b	a	b	a
chr01	19889572	chr01_19889572	38	A	C	1|1	0|0	SNP	2965	0.989247	chr01_19889572	a	b	b	b	a	b	a	b	a	b	b	a	a	a	b	b	a	b	a	b	a	a	b	a	a	a	a	a	b	b	a	b	b	a	b	a	b	a
chr01	19899766	chr01_19899766		A	G	1|1	0|0	SNP	2965	1	chr01_19899766	a	b	b	b	a	b	a	b	a	b	b	a	a	a	b	b	a	b	a	b	a	a	b	a	a	a	a	a	b	b	a	b	b	a	b	a	b	a
chr01	19967118	chr01_19967118		A	G	1|1	0|0	SNP	2965	0.473118		.|.	.|.	.|.	.|.	a	.|.	a	b	.|.	.|.	.|.	a	a	a	.|.	-	a	.|.	a	b	.|.	a	b	.|.	.|.	a	a	a	.|.	.|.	a	.|.	.|.	a	.|.	.|.	b	a
chr01	19967139	chr01_19967139		G	A	1|1	0|0	SNP	2333	0.408602		.|.	.|.	.|.	.|.	a	.|.	a	b	.|.	.|.	.|.	a	a	a	.|.	.|.	a	.|.	a	b	.|.	a	b	.|.	.|.	a	a	.|.	.|.	.|.	a	.|.	.|.	a	.|.	.|.	b	a
chr01	20088774	chr01_20088774		A	C	1|1	0|0	SNP	2965	0.774194	chr01_20088774	.|.	b	b	b	a	b	a	b	a	b	.|.	.|.	a	a	b	b	a	.|.	a	b	a	a	b	.|.	a	a	a	a	b	b	a	b	.|.	a	b	a	b	a
chr01	20766012	chr01_20766012		C	A	1|1	0|0	SNP	2965	0.860215	chr01_20766012	a	b	b	b	a	b	a	b	a	b	b	a	a	a	b	b	a	b	a	.|.	a	a	b	a	a	a	a	a	b	b	a	b	b	.|.	b	a	b	a
chr01	20925880	chr01_20925880		A	G	1|1	0|0	SNP	2965	1	chr01_20925880	a	b	b	b	a	b	a	b	a	b	b	a	a	a	b	b	a	b	a	b	a	a	b	a	a	a	a	a	b	b	a	b	b	a	b	a	b	a
chr01	21662175	chr01_21662175	39	C	T	1|1	0|0	SNP	2965	0.612903	chr01_21662175	a	.|.	.|.	b	.|.	.|.	a	b	a	b	.|.	.|.	a	a	a	b	a	.|.	a	.|.	a	a	.|.	a	a	.|.	a	a	b	.|.	a	.|.	b	a	b	.|.	b	a
chr01	22142898	chr01_22142898	40	A	C	1|1	0|0	SNP	2965	0.612903	chr01_22142898	.|.	.|.	b	.|.	a	.|.	.|.	b	a	b	b	.|.	a	a	.|.	.|.	a	-	a	.|.	a	a	.|.	a	a	.|.	a	a	.|.	b	a	.|.	.|.	a	b	.|.	h	a
chr01	22283666	chr01_22283666		C	CAT	1|1	0|0	INDEL	2957	0.989247		a	b	b	b	a	b	a	b	a	b	b	a	a	a	a	b	a	.|.	a	b	a	a	b	a	a	a	a	a	b	b	a	b	b	a	b	a	h	a
chr01	22324060	chr01_22324060		G	A	1|1	0|0	SNP	2965	0.978495	chr01_22324060	a	b	b	b	a	b	a	b	a	b	b	a	a	a	a	b	a	.|.	a	b	a	a	b	a	a	a	a	a	b	b	a	b	b	a	b	a	h	a
chr01	22341934	chr01_22341934		AAGAAT	A	1|1	0|0	INDEL	1909	0.419355		.|.	.|.	.|.	.|.	.|.	.|.	.|.	b	a	b	b	.|.	.|.	.|.	a	b	.|.	b	.|.	b	.|.	.|.	b	.|.	.|.	.|.	.|.	.|.	b	b	.|.	b	.|.	.|.	b	.|.	.|.	.|.
chr01	22342326	chr01_22342326		A	C	1|1	0|0	SNP	2965	0.989247	chr01_22342326	a	b	b	b	a	b	a	b	a	b	b	a	a	a	a	b	a	.|.	a	b	a	a	b	a	a	a	a	a	b	b	a	b	b	a	-	a	h	a
chr01	22363556	chr01_22363556		G	A	1|1	0|0	SNP	2965	0.516129	chr01_22363556	a	b	.|.	.|.	a	.|.	a	.|.	a	.|.	b	a	.|.	.|.	.|.	b	a	.|.	a	.|.	a	a	.|.	.|.	a	a	a	a	.|.	.|.	a	b	.|.	.|.	.|.	a	h	.|.
chr01	22369037	chr01_22369037		C	G	1|1	0|0	SNP	2965	1	chr01_22369037	a	b	b	b	a	b	a	b	a	b	b	a	a	a	a	b	a	b	a	b	a	a	b	a	a	a	a	a	b	b	a	b	b	a	b	a	h	a
chr01	22411406	chr01_22411406		TC	T	1|1	0|0	INDEL	2969	0.989247		a	b	b	b	a	b	a	b	a	b	b	a	a	a	a	b	a	b	a	b	a	a	b	a	a	a	a	a	b	b	a	b	b	a	b	a	h	a
chr01	22413448	chr01_22413448	41	T	A	1|1	0|0	SNP	2965	1	chr01_22413448	a	b	b	b	a	b	a	b	a	b	b	a	a	a	a	b	a	b	a	b	a	a	b	a	a	a	a	a	b	b	a	b	b	a	b	a	h	a
chr01	22413464	chr01_22413464		C	T	1|1	0|0	SNP	2965	1		a	b	b	b	a	b	a	b	a	b	b	a	a	a	a	b	a	b	a	b	a	a	b	a	a	a	a	a	b	b	a	b	b	a	b	a	h	a
chr01	22413542	chr01_22413542	42	C	T	1|1	0|0	SNP	2965	0.989247		a	b	b	b	a	b	a	b	a	b	b	a	a	a	a	b	a	b	a	b	a	a	b	a	a	a	a	a	b	b	a	b	b	a	b	a	h	a
chr01	22502948	chr01_22502948		A	G	1|1	0|0	SNP	2965	0.83871	chr01_22502948	a	b	b	b	.|.	.|.	a	b	a	.|.	b	a	a	a	a	b	a	.|.	a	b	a	a	b	.|.	a	.|.	a	a	b	b	a	b	b	a	b	a	h	a
chr01	22540583	chr01_22540583	43	GC	G	1|1	0|0	INDEL	2974	1		a	b	b	b	a	b	a	b	a	b	b	a	a	a	a	b	a	b	a	b	a	a	b	a	a	a	a	a	b	b	a	b	b	a	b	a	h	a
chr01	22544718	chr01_22544718		T	A	1|1	0|0	SNP	1438	0.526882		-	b	b	b	.|.	b	-	b	.|.	b	b	.|.	a	-	.|.	b	.|.	.|.	.|.	b	.|.	.|.	b	.|.	-	.|.	-	.|.	b	b	.|.	b	.|.	.|.	b	.|.	h	-
chr01	22708687	chr01_22708687	44	C	G	1|1	0|0	SNP	2965	0.978495	chr01_22708687	a	b	b	b	a	b	a	b	a	b	b	a	a	a	a	b	a	.|.	a	b	a	a	b	a	a	a	a	a	b	b	a	b	b	a	b	a	h	a
chr01	22708824	chr01_22708824		A	G	1|1	0|0	SNP	2965	0.978495		a	b	b	b	a	b	a	b	a	b	b	a	a	a	a	b	a	.|.	a	b	a	a	b	a	a	a	a	a	b	b	a	b	b	a	b	a	h	a
chr01	22803019	chr01_22803019		G	A	1|1	0|0	SNP	2965	0.580645		a	.|.	-	.|.	a	.|.	a	.|.	a	.|.	.|.	a	a	a	a	-	a	.|.	a	.|.	a	a	.|.	a	a	a	a	a	-	.|.	a	.|.	.|.	a	.|.	a	-	a
chr01	22924034	chr01_22924034	45	G	T	1|1	0|0	SNP	2965	0.989247	chr01_22924034	a	b	b	.|.	a	b	a	b	a	b	b	a	a	a	a	b	a	b	a	b	a	a	b	a	a	a	a	a	b	b	a	b	b	a	b	a	h	a
chr01	22924302	chr01_22924302		G	A	1|1	0|0	SNP	2965	0.817204		a	b	b	.|.	.|.	b	a	b	a	b	.|.	.|.	a	a	a	b	a	.|.	a	b	a	a	.|.	a	a	a	a	a	b	b	a	b	b	.|.	b	a	h	a
chr01	22942967	chr01_22942967		G	A	1|1	0|0	SNP	2965	0.44086		a	b	b	b	a	b	.|.	.|.	a	b	.|.	.|.	.|.	a	a	b	a	.|.	.|.	b	.|.	.|.	.|.	.|.	.|.	.|.	a	a	.|.	.|.	a	b	.|.	.|.	.|.	a	h	a
chr01	22943122	chr01_22943122	46	T	C	1|1	0|0	SNP	2965	0.806452	chr01_22943122	a	b	.|.	.|.	a	b	a	b	a	b	b	a	a	a	a	b	a	.|.	a	b	a	.|.	.|.	a	a	a	a	a	b	b	a	b	.|.	.|.	.|.	a	h	a
chr01	22943151	chr01_22943151		C	T	1|1	0|0	SNP	2965	0.806452		a	b	.|.	.|.	a	b	a	b	a	b	b	a	a	a	a	b	a	.|.	a	b	a	.|.	.|.	a	a	a	a	a	b	b	a	b	.|.	.|.	.|.	a	h	a
chr01	22943165	chr01_22943165		A	C	1|1	0|0	SNP	2965	0.806452		a	b	.|.	.|.	a	b	a	b	a	b	b	a	a	a	a	b	a	.|.	a	b	a	.|.	.|.	a	a	a	a	a	b	b	a	b	.|.	.|.	.|.	a	h	a
chr01	23028983	chr01_23028983	47	G	C	1|1	0|0	SNP	2965	1	chr01_23028983	a	b	b	b	a	b	a	b	a	b	b	a	a	a	a	b	a	b	a	b	a	a	b	a	a	a	a	a	b	b	a	b	b	a	b	a	h	a
chr01	23623530	chr01_23623530	48	G	A	1|1	0|0	SNP	2965	0.989247	chr01_23623530	a	b	b	b	a	b	a	b	a	b	b	a	a	a	a	b	a	.|.	a	b	a	a	b	a	a	a	a	a	b	b	a	b	b	a	b	a	h	a
chr01	23623852	chr01_23623852		C	T	1|1	0|0	SNP	2965	1		a	b	b	b	a	b	a	b	a	b	b	a	a	a	a	b	a	b	a	b	a	a	b	a	a	a	a	a	b	b	a	b	b	a	b	a	h	a
chr01	23646484	chr01_23646484		A	G	1|1	0|0	SNP	2965	0.526882	chr01_23646484	.|.	b	.|.	.|.	.|.	.|.	a	b	.|.	b	.|.	a	.|.	a	.|.	b	.|.	.|.	a	.|.	a	a	.|.	a	a	a	a	.|.	.|.	b	a	.|.	.|.	a	b	.|.	h	.|.
chr01	24000160	chr01_24000160		G	A	1|1	0|0	SNP	2965	0.430108		.|.	.|.	.|.	.|.	a	.|.	a	b	a	b	b	.|.	.|.	a	.|.	b	a	.|.	a	.|.	a	a	.|.	.|.	a	.|.	a	a	.|.	b	a	.|.	b	.|.	.|.	a	h	.|.
chr01	27896307	chr01_27896307	49	A	G	1|1	0|0	SNP	2965	0.989247	chr01_27896307	a	b	b	b	a	b	a	b	a	b	b	a	a	-	a	b	a	.|.	a	a	a	a	b	a	a	a	a	a	b	b	a	b	b	a	b	a	b	-
chr01	28851646	chr01_28851646	50	C	A	1|1	0|0	SNP	2965	0.419355		.|.	.|.	.|.	.|.	.|.	.|.	.|.	b	a	a	b	.|.	a	a	.|.	b	a	.|.	a	.|.	.|.	a	.|.	a	a	.|.	a	a	.|.	.|.	a	b	.|.	a	.|.	.|.	.|.	a
chr01	28851690	chr01_28851690	51	C	T	1|1	0|0	SNP	2965	0.580645	chr01_28851690	.|.	.|.	.|.	.|.	.|.	.|.	a	b	a	a	b	a	a	h	a	b	a	.|.	a	.|.	.|.	a	.|.	a	a	.|.	a	a	.|.	.|.	a	b	.|.	a	b	.|.	.|.	a
chr01	28851721	chr01_28851721		C	CA	1|1	0|0	INDEL	2936	0.580645		.|.	.|.	.|.	.|.	.|.	.|.	a	b	a	a	b	a	a	h	a	b	a	.|.	a	.|.	.|.	a	.|.	a	a	.|.	a	a	.|.	.|.	a	b	.|.	a	b	.|.	.|.	a
chr01	28953505	chr01_28953505		A	AATT	1|1	0|0	INDEL	2973	0.698925		.|.	b	b	b	.|.	b	a	b	a	.|.	b	a	a	h	.|.	b	a	.|.	a	a	a	a	b	.|.	a	a	a	a	b	.|.	a	b	.|.	.|.	b	.|.	b	a
chr01	28963069	chr01_28963069		A	G	1|1	0|0	SNP	2965	0.989247	chr01_28963069	a	b	b	b	a	b	a	b	a	a	b	a	a	h	a	b	a	.|.	a	a	a	a	b	a	a	a	a	a	b	b	a	b	b	a	b	a	b	a
chr01	28973418	chr01_28973418		T	C	1|1	0|0	SNP	2965	0.935484	chr01_28973418	a	b	b	b	a	b	a	b	a	a	b	a	a	h	a	b	a	.|.	a	a	a	a	b	.|.	a	a	a	a	b	b	a	b	b	a	b	a	b	a
chr01	29018598	chr01_29018598		T	G	1|1	0|0	SNP	1532	0.408602		a	.|.	.|.	b	.|.	.|.	.|.	.|.	a	a	.|.	a	.|.	-	.|.	b	a	.|.	.|.	.|.	.|.	a	.|.	a	a	a	a	.|.	.|.	b	a	b	b	a	.|.	a	b	a
chr01	29018710	chr01_29018710		A	G	1|1	0|0	SNP	1511	0.419355		.|.	.|.	.|.	b	-	.|.	.|.	b	a	a	.|.	-	.|.	-	.|.	b	a	.|.	a	.|.	.|.	-	.|.	.|.	.|.	.|.	-	.|.	b	.|.	.|.	.|.	.|.	.|.	b	.|.	b	.|.
chr01	29272183	chr01_29272183		T	C	1|1	0|0	SNP	2965	0.419355		.|.	.|.	b	.|.	a	.|.	a	.|.	a	a	b	.|.	.|.	h	.|.	b	.|.	.|.	a	.|.	.|.	.|.	.|.	.|.	a	.|.	a	.|.	.|.	.|.	a	b	b	.|.	b	.|.	b	.|.
chr01	31225098	chr01_31225098	52	C	T	1|1	0|0	SNP	2965	1	chr01_31225098	a	b	b	b	a	b	a	a	a	b	b	a	a	h	a	b	a	b	a	a	a	a	b	a	a	a	a	a	b	b	a	b	b	a	b	a	b	a
chr01	31316502	chr01_31316502		G	A	1|1	0|0	SNP	2965	0.462366		a	.|.	.|.	.|.	a	.|.	.|.	a	.|.	.|.	.|.	.|.	a	.|.	a	b	.|.	.|.	a	a	a	a	.|.	a	a	.|.	.|.	a	.|.	b	a	.|.	.|.	a	.|.	.|.	b	a
chr01	31316517	chr01_31316517		GT	G	1|1	0|0	INDEL	2974	0.44086		.|.	.|.	.|.	.|.	.|.	.|.	.|.	a	.|.	.|.	.|.	.|.	a	.|.	a	b	.|.	.|.	a	a	a	a	.|.	a	a	.|.	.|.	a	.|.	b	a	.|.	.|.	a	.|.	.|.	b	a
chr01	31316537	chr01_31316537		G	A	1|1	0|0	SNP	2965	0.967742	chr01_31316537	a	b	b	b	a	b	a	a	a	b	b	a	a	h	a	b	a	.|.	a	a	a	a	b	a	a	b	a	a	b	b	a	b	b	a	b	a	b	a
chr01	31321507	chr01_31321507		G	C	1|1	0|0	SNP	2965	1		a	b	b	b	a	b	a	a	a	b	b	a	a	h	a	b	a	b	a	a	a	a	b	a	a	b	a	a	b	b	a	b	b	a	b	a	b	a
chr01	31794793	chr01_31794793	53	G	A	1|1	0|0	SNP	2965	0.989247	chr01_31794793	a	b	a	a	a	b	a	b	a	b	b	a	a	b	a	b	a	a	a	a	a	b	b	a	a	b	a	a	b	a	a	b	b	a	b	a	b	a
chr01	31800951	chr01_31800951	54	T	A	1|1	0|0	SNP	2965	0.967742	chr01_31800951	a	b	a	a	a	.|.	a	b	a	b	b	a	a	b	a	b	a	a	a	a	a	b	b	a	a	.|.	a	a	b	a	a	b	b	a	b	a	b	a
chr01	31801003	chr01_31801003		C	T	1|1	0|0	SNP	2965	0.967742		a	b	a	a	a	.|.	a	b	a	b	b	a	a	b	a	b	a	a	a	a	a	b	b	a	a	.|.	a	a	b	a	a	b	b	a	b	a	b	a
chr01	31801628	chr01_31801628		C	T	1|1	0|0	SNP	2965	0.774194		.|.	.|.	a	.|.	.|.	.|.	a	b	a	b	b	a	.|.	b	a	b	a	.|.	a	a	a	b	b	a	a	.|.	a	.|.	b	a	a	b	b	.|.	.|.	a	b	a
chr01	31889560	chr01_31889560	55	A	T	1|1	0|0	SNP	2965	1	chr01_31889560	a	b	a	b	a	b	a	a	a	b	b	a	a	b	a	b	a	a	a	a	a	b	b	a	a	b	a	a	b	a	a	b	b	a	b	a	a	a
chr01	31889949	chr01_31889949		T	A	1|1	0|0	SNP	2965	1		a	b	a	b	a	b	a	a	a	b	b	a	a	b	a	b	a	a	a	a	a	b	b	a	a	b	a	a	b	a	a	b	b	a	b	a	a	a
chr01	31889957	chr01_31889957		A	G	1|1	0|0	SNP	2965	1		a	b	a	b	a	b	a	a	a	b	b	a	a	b	a	b	a	a	a	a	a	b	b	a	a	b	a	a	b	a	a	b	b	a	b	a	a	a
chr01	31890062	chr01_31890062	56	T	C	1|1	0|0	SNP	2965	0.860215		a	.|.	a	.|.	a	b	a	a	a	.|.	.|.	a	a	b	a	.|.	a	a	a	a	a	b	b	a	a	.|.	a	a	b	a	a	b	-	.|.	b	a	a	a
chr01	31890089	chr01_31890089		G	A	1|1	0|0	SNP	2965	0.956989		a	.|.	a	.|.	a	b	a	a	a	b	b	a	a	b	a	b	a	.|.	a	a	a	b	b	a	a	b	a	a	b	a	a	b	b	a	b	a	a	a
chr01	31979670	chr01_31979670		C	T	1|1	0|0	SNP	2965	0.666667	chr01_31979670	.|.	b	a	b	a	.|.	a	a	a	b	b	a	a	b	a	b	.|.	.|.	a	a	.|.	b	.|.	a	a	.|.	a	a	.|.	a	a	.|.	.|.	a	.|.	a	a	a
chr01	32221218	chr01_32221218	57	T	C	1|1	0|0	SNP	2965	0.924731	chr01_32221218	a	b	b	b	.|.	b	a	a	a	b	b	a	a	a	a	b	a	.|.	a	a	a	b	b	a	a	b	a	a	b	b	a	b	b	a	b	a	a	a
chr01	32221379	chr01_32221379		G	A	1|1	0|0	SNP	2965	0.924731		a	b	b	b	.|.	b	a	a	a	b	b	a	a	a	a	b	a	.|.	a	a	a	b	b	a	a	b	a	a	b	b	a	b	b	a	b	a	a	a
chr01	32352217	chr01_32352217	58	G	GTT	1|1	0|0	INDEL	2930	0.967742		.|.	b	b	b	a	b	a	a	a	b	b	a	a	a	a	b	a	.|.	a	a	a	b	b	a	a	b	a	a	b	b	a	b	b	a	b	a	a	a
chr01	32449355	chr01_32449355		G	T	1|1	0|0	SNP	2965	0.967742	chr01_32449355	a	b	b	b	a	b	a	a	a	b	b	a	a	a	a	b	a	b	a	a	a	b	b	a	a	b	a	a	b	b	a	-	b	a	b	a	a	a
chr01	32485946	chr01_32485946	59	T	A	1|1	0|0	SNP	2965	0.978495	chr01_32485946	a	b	b	b	a	b	a	a	a	.|.	b	a	a	a	a	b	a	b	a	a	a	b	b	h	a	b	a	a	b	b	a	b	b	a	b	a	a	a
chr01	32485994	chr01_32485994		A	C	1|1	0|0	SNP	2965	0.978495		a	b	b	b	a	b	a	a	a	.|.	b	a	a	a	a	b	a	b	a	a	a	b	b	h	a	b	a	a	b	b	a	b	b	a	b	a	a	a
chr01	32510867	chr01_32510867	60	AG	CT	1|1	0|0	SNPs	2947	1		a	b	b	b	a	b	a	a	a	b	b	a	a	a	a	b	a	b	a	a	a	b	b	a	a	b	a	a	b	b	a	b	b	a	b	a	a	a
chr01	32510879	chr01_32510879		T	C	1|1	0|0	SNP	2965	1	chr01_32510879	a	b	b	b	a	b	a	a	a	b	b	a	a	a	a	b	a	b	a	a	a	b	b	a	a	b	a	a	b	b	a	b	b	a	b	a	a	a
chr01	32510912	chr01_32510912		T	A	1|1	0|0	SNP	2965	1		a	b	b	b	a	b	a	a	a	b	b	a	a	a	a	b	a	b	a	a	a	b	b	a	a	b	a	a	b	b	a	b	b	a	b	a	a	a
chr01	32514866	chr01_32514866	61	G	A	1|1	0|0	SNP	2965	0.989247		a	b	b	b	a	b	a	a	a	b	b	a	a	a	a	b	a	b	a	a	a	b	b	a	a	b	a	a	b	b	a	b	b	a	b	a	a	a
chr01	32514924	chr01_32514924		TA	CC	1|1	0|0	SNPs	2947	1		a	b	b	b	a	b	a	a	a	b	b	a	a	a	a	b	a	b	a	a	a	b	b	a	a	b	a	a	b	b	a	b	b	a	b	a	a	a
chr01	32517323	chr01_32517323	62	C	A	1|1	0|0	SNP	2965	0.978495	chr01_32517323	a	b	b	b	a	b	a	a	a	b	b	a	a	a	a	b	a	.|.	a	a	a	b	b	a	a	b	a	a	b	b	a	b	b	a	b	a	a	a
chr01	32521534	chr01_32521534		T	TAAA	1|1	0|0	INDEL	2974	0.591398		a	b	b	b	a	b	a	a	.|.	b	b	.|.	.|.	.|.	a	b	a	.|.	a	.|.	a	b	b	.|.	a	.|.	a	.|.	.|.	.|.	a	b	.|.	a	b	.|.	a	a
chr01	32538675	chr01_32538675		C	T	1|1	0|0	SNP	2965	1	chr01_32538675	a	b	b	b	a	b	a	a	a	b	b	a	a	a	a	b	a	b	a	a	a	b	b	a	a	b	a	a	b	b	a	b	b	a	b	a	a	a
chr01	32538694	chr01_32538694		A	G	1|1	0|0	SNP	2965	1		a	b	b	b	a	b	a	a	a	b	b	a	a	a	a	b	a	b	a	a	a	b	b	-	a	b	a	a	b	b	a	b	b	a	b	a	a	a
chr01	32622301	chr01_32622301	63	CTAC	TTAT	1|1	0|0	SNPs	2947	0.935484		a	b	b	b	.|.	b	a	a	a	b	b	a	a	a	a	b	a	.|.	a	a	a	b	b	a	a	b	a	a	.|.	-	a	b	b	a	b	a	a	a
chr01	32653874	chr01_32653874		A	G	1|1	0|0	SNP	2965	0.956989	chr01_32653874	a	b	b	b	a	b	a	a	a	b	b	a	a	a	a	b	a	.|.	a	a	a	b	b	a	a	b	a	a	b	b	a	b	b	a	b	a	a	a
chr01	32653911	chr01_32653911		G	A	1|1	0|0	SNP	2965	0.967742		a	b	b	b	a	b	a	a	a	b	b	a	a	a	a	b	a	.|.	a	a	a	b	b	a	a	b	a	a	b	b	a	b	b	a	b	a	a	a
chr01	32887483	chr01_32887483	64	C	G	1|1	0|0	SNP	2965	0.860215		.|.	-	.|.	b	.|.	b	a	a	a	b	b	a	.|.	a	a	b	a	.|.	a	a	a	a	b	a	a	b	a	.|.	b	b	a	b	.|.	a	b	a	b	a
chr01	32905826	chr01_32905826		G	A	1|1	0|0	SNP	2965	1	chr01_32905826	a	b	b	b	a	b	a	a	a	b	b	a	a	a	a	b	a	b	a	a	a	a	b	a	a	b	a	a	b	b	a	b	b	a	b	a	b	a
chr01	32905896	chr01_32905896		C	T	1|1	0|0	SNP	2965	1		a	b	b	b	a	b	a	a	a	b	b	a	a	a	a	b	a	b	a	a	a	a	b	a	a	b	a	a	b	b	a	b	b	a	b	a	b	a
chr01	33266233	chr01_33266233	65	C	A	1|1	0|0	SNP	2965	0.967742	chr01_33266233	a	b	a	a	a	b	a	b	a	b	b	a	a	b	a	b	a	-	a	a	a	a	b	a	a	.|.	a	a	a	a	a	b	b	a	b	a	b	a
chr01	33266998	chr01_33266998	66	C	T	1|1	0|0	SNP	2965	1		a	b	a	a	a	b	a	b	a	b	b	a	a	b	a	b	a	a	a	a	a	a	b	a	a	b	a	a	a	a	a	b	b	a	b	a	b	a
chr01	33273025	chr01_33273025		G	T	1|1	0|0	SNP	2965	1	chr01_33273025	a	b	a	a	a	b	a	b	a	b	b	a	a	b	a	b	a	a	a	a	a	a	b	a	a	b	a	a	a	a	a	b	b	a	b	a	b	a
chr01	33285742	chr01_33285742		A	G	1|1	0|0	SNP	2965	0.666667	chr01_33285742	a	.|.	a	.|.	a	.|.	a	b	a	b	.|.	.|.	a	b	a	.|.	a	a	a	a	a	a	b	a	a	.|.	a	a	a	a	a	b	b	a	.|.	a	b	a
chr01	33327876	chr01_33327876		T	G	1|1	0|0	SNP	2965	0.989247	chr01_33327876	a	b	a	a	a	b	a	b	a	b	b	a	a	b	a	b	a	.|.	a	a	a	a	b	a	a	b	a	a	a	a	a	b	b	a	b	a	b	a
chr01	33327912	chr01_33327912		A	G	1|1	0|0	SNP	2965	0.989247		a	b	a	a	a	b	a	b	a	b	b	a	a	b	a	b	a	.|.	a	a	a	a	b	a	a	b	a	a	a	a	a	b	b	a	b	a	b	a
chr01	33328110	chr01_33328110		G	A	1|1	0|0	SNP	2965	0.989247		a	b	a	a	a	b	a	b	a	b	b	a	a	b	a	b	a	.|.	a	a	a	a	b	a	a	b	a	a	a	a	a	b	b	a	b	a	b	a
chr01	33328133	chr01_33328133		T	C	1|1	0|0	SNP	2965	0.989247		a	b	a	a	a	b	a	b	a	b	b	a	a	b	a	b	a	.|.	a	a	a	a	b	a	a	b	a	a	a	a	a	b	b	a	b	a	b	a
chr01	33328175	chr01_33328175		A	G	1|1	0|0	SNP	2965	0.989247		a	b	a	a	a	b	a	b	a	b	b	a	a	b	a	b	a	.|.	a	a	a	a	b	a	a	b	a	a	a	a	a	b	b	a	b	a	b	a
chr01	33420021	chr01_33420021		G	T	1|1	0|0	SNP	2965	0.935484	chr01_33420021	a	.|.	a	a	a	b	a	b	a	.|.	b	a	a	b	a	b	a	a	a	a	a	a	b	a	a	b	a	a	a	a	a	b	.|.	a	b	a	b	a
chr01	33452895	chr01_33452895	67	G	T	1|1	0|0	SNP	2965	0.967742	chr01_33452895	a	b	a	a	a	b	a	b	a	b	b	a	a	b	a	b	a	a	a	a	a	a	b	a	a	b	a	a	a	a	a	b	b	a	b	a	b	a
chr01	33452913	chr01_33452913		A	G	1|1	0|0	SNP	2965	0.967742		a	b	a	a	a	b	a	b	a	b	b	a	a	b	a	b	a	a	a	a	a	a	b	a	a	b	a	a	a	a	a	b	b	a	b	a	b	a
chr01	33452940	chr01_33452940		T	C	1|1	0|0	SNP	2965	0.967742		a	b	a	a	a	b	a	b	a	b	b	a	a	b	a	b	a	a	a	a	a	a	b	a	a	b	a	a	a	a	a	b	b	a	b	a	b	a
chr01	33453330	chr01_33453330		G	A	1|1	0|0	SNP	2965	0.967742		a	b	a	a	a	b	a	b	a	b	b	a	a	b	a	b	a	a	a	a	a	a	b	a	a	b	a	a	a	a	a	b	b	a	b	a	b	a
chr01	33453344	chr01_33453344		C	A	1|1	0|0	SNP	2965	0.956989		a	b	a	a	a	b	a	b	a	b	b	a	a	b	a	b	a	a	a	a	a	a	b	a	a	b	a	a	a	a	a	b	b	a	b	a	b	a
chr01	33453346	chr01_33453346		GA	G	1|1	0|0	INDEL	2951	0.967742		a	b	a	a	a	b	a	b	a	b	b	a	a	b	a	b	a	a	a	a	a	a	b	a	a	b	a	a	a	a	a	b	b	a	b	a	b	a
chr01	33503544	chr01_33503544	68	A	T	1|1	0|0	SNP	2965	0.88172	chr01_33503544	a	b	a	a	a	b	a	b	a	b	.|.	a	a	b	a	b	a	a	a	a	a	a	b	a	a	b	a	a	a	a	a	b	.|.	a	b	a	b	a
chr01	33504355	chr01_33504355		C	T	1|1	0|0	SNP	2965	0.430108		a	.|.	.|.	a	a	b	a	.|.	.|.	.|.	.|.	a	.|.	.|.	.|.	b	a	.|.	.|.	.|.	a	a	b	.|.	a	b	a	a	a	.|.	a	.|.	.|.	a	.|.	.|.	.|.	.|.
chr01	33504579	chr01_33504579		G	T	1|1	0|0	SNP	2965	0.430108		a	.|.	.|.	a	a	b	a	.|.	.|.	.|.	.|.	a	.|.	.|.	.|.	b	a	.|.	.|.	.|.	a	a	b	.|.	a	b	a	a	a	.|.	a	.|.	.|.	a	.|.	.|.	.|.	.|.
chr01	33509631	chr01_33509631		C	T	1|1	0|0	SNP	2965	1	chr01_33509631	a	b	a	a	a	b	a	b	a	b	b	a	a	b	a	b	a	a	a	a	a	a	b	a	a	b	a	a	a	a	a	b	b	a	b	a	b	a
chr01	33509733	chr01_33509733		AA	TG	1|1	0|0	SNPs	2947	1		a	b	a	a	a	b	a	b	a	b	b	a	a	b	a	b	a	a	a	a	a	a	b	a	a	b	a	a	a	a	a	b	b	a	b	a	b	a
chr01	33509744	chr01_33509744		A	AGTT	1|1	0|0	INDEL	2957	1		a	b	a	a	a	b	a	b	a	b	b	a	a	b	a	b	a	a	a	a	a	a	b	a	a	b	a	a	a	a	a	b	b	a	b	a	b	a
chr01	33509751	chr01_33509751		C	A	1|1	0|0	SNP	2965	1		a	b	a	a	a	b	a	b	a	b	b	a	a	b	a	b	a	a	a	a	a	a	b	a	a	b	a	a	a	a	a	b	b	a	b	a	b	a
chr01	33509769	chr01_33509769		C	T	1|1	0|0	SNP	2965	1		a	b	a	a	a	b	a	b	a	b	b	a	a	b	a	b	a	a	a	a	a	a	b	a	a	b	a	a	a	a	a	b	b	a	b	a	b	a
chr01	33509792	chr01_33509792		G	T	1|1	0|0	SNP	2965	1		a	b	a	a	a	b	a	b	a	b	b	a	a	b	a	b	a	a	a	a	a	a	b	a	a	b	a	a	a	a	a	b	b	a	b	a	b	a
chr01	33509798	chr01_33509798		A	G	1|1	0|0	SNP	2965	1		a	b	a	a	a	b	a	b	a	b	b	a	a	b	a	b	a	a	a	a	a	a	b	a	a	b	a	a	a	a	a	b	b	a	b	a	b	a
chr01	33557885	chr01_33557885		G	A	1|1	0|0	SNP	2965	0.989247	chr01_33557885	a	b	a	a	a	b	a	b	a	b	b	a	a	b	a	b	a	a	a	a	a	a	b	a	a	b	a	a	a	a	a	b	b	a	b	a	b	a
chr01	33557894	chr01_33557894		T	G	1|1	0|0	SNP	2965	0.989247		a	b	a	a	a	b	a	b	a	b	b	a	a	b	a	b	a	a	a	a	a	a	b	a	a	b	a	a	a	a	a	b	b	a	b	a	b	a
chr01	33557903	chr01_33557903		A	C	1|1	0|0	SNP	2965	0.989247		-	b	-	-	-	b	a	b	a	b	b	a	a	b	a	b	a	a	a	a	a	a	b	a	a	b	a	a	a	a	a	b	b	a	b	a	b	a
chr01	33557995	chr01_33557995	69	AC	TT	1|1	0|0	SNPs	2947	1		a	b	a	a	a	b	a	b	a	b	b	a	a	b	a	b	a	a	a	a	a	a	b	a	a	b	a	a	a	a	a	b	b	a	b	a	b	a
chr01	33558020	chr01_33558020		GTA	ATC	1|1	0|0	SNPs	2947	1		a	b	a	a	a	b	a	b	a	b	b	a	a	b	a	b	a	a	a	a	a	a	b	a	a	b	a	a	a	a	a	b	b	a	b	a	b	a
chr01	33619449	chr01_33619449	70	A	C	1|1	0|0	SNP	2965	0.967742	chr01_33619449	a	b	a	a	a	b	a	b	a	b	b	a	a	.|.	a	b	a	.|.	a	a	a	a	b	a	a	b	a	a	a	a	a	b	b	a	b	a	b	a
chr01	33619470	chr01_33619470		T	C	1|1	0|0	SNP	2965	0.989247		a	b	a	a	a	b	a	b	a	b	b	a	a	b	a	b	a	.|.	a	a	a	a	b	a	a	b	a	a	a	a	a	b	b	a	b	a	b	a
chr01	33632098	chr01_33632098		A	G	1|1	0|0	SNP	2965	1	chr01_33632098	a	b	a	a	a	b	a	b	a	b	b	a	a	b	a	b	a	a	a	a	a	a	b	a	a	b	a	a	a	a	a	b	b	a	b	a	b	a
chr01	33752745	chr01_33752745	71	G	A	1|1	0|0	SNP	2965	0.419355		.|.	.|.	a	a	.|.	a	a	b	a	.|.	.|.	.|.	a	.|.	.|.	.|.	a	.|.	.|.	.|.	.|.	a	.|.	.|.	.|.	.|.	a	a	.|.	.|.	a	.|.	.|.	.|.	.|.	.|.	b	a
chr01	33780027	chr01_33780027		C	T	1|1	0|0	SNP	2965	0.462366		a	.|.	a	.|.	a	a	a	b	a	.|.	.|.	a	a	.|.	.|.	b	a	.|.	a	.|.	.|.	a	b	.|.	b	.|.	a	a	a	.|.	a	.|.	.|.	.|.	b	a	b	.|.
chr01	33780057	chr01_33780057		G	A	1|1	0|0	SNP	2965	0.462366		a	.|.	.|.	.|.	a	a	a	b	a	.|.	.|.	a	a	.|.	.|.	b	a	.|.	a	.|.	.|.	a	b	.|.	b	.|.	a	a	a	.|.	a	.|.	.|.	.|.	b	a	b	.|.
chr01	33780067	chr01_33780067		A	T	1|1	0|0	SNP	2965	0.462366		a	.|.	.|.	.|.	a	a	a	b	a	.|.	.|.	a	a	.|.	.|.	b	a	.|.	a	.|.	.|.	a	b	.|.	b	.|.	a	a	a	.|.	a	.|.	.|.	.|.	b	a	b	.|.
chr01	33797147	chr01_33797147	72	G	A	1|1	0|0	SNP	1204	0.591398		.|.	b	.|.	.|.	.|.	.|.	.|.	b	.|.	b	b	.|.	-	b	-	b	.|.	.|.	.|.	.|.	.|.	.|.	b	.|.	b	b	-	.|.	.|.	.|.	a	b	b	.|.	b	.|.	b	.|.
chr01	33819080	chr01_33819080		T	G	1|1	0|0	SNP	2965	1	chr01_33819080	a	b	a	a	a	a	a	b	a	b	b	a	a	b	a	b	a	a	a	a	a	a	b	a	b	b	a	a	a	a	a	b	b	a	b	a	b	a
chr01	33831779	chr01_33831779	73	CA	C	1|1	0|0	INDEL	2976	0.666667		a	.|.	a	.|.	.|.	.|.	a	b	a	b	b	a	a	b	a	b	a	a	a	a	a	a	b	.|.	b	.|.	a	a	a	a	a	.|.	b	a	b	.|.	b	.|.
chr01	33834001	chr01_33834001		C	G	1|1	0|0	SNP	2965	0.817204	chr01_33834001	.|.	b	a	.|.	.|.	a	a	b	a	b	b	a	a	b	a	b	a	a	a	a	a	a	b	a	b	b	a	a	.|.	a	a	b	.|.	a	b	a	b	a
chr01	33882928	chr01_33882928		T	G	1|1	0|0	SNP	2965	0.731183	chr01_33882928	a	.|.	a	.|.	a	a	a	b	a	.|.	b	.|.	a	b	a	b	a	.|.	a	a	a	a	.|.	.|.	b	b	a	.|.	.|.	a	a	.|.	.|.	a	b	a	b	a
chr01	33971390	chr01_33971390	74	G	C	1|1	0|0	SNP	2965	1	chr01_33971390	a	b	a	a	a	a	b	b	a	b	b	a	a	b	a	b	a	a	a	a	a	a	b	a	b	b	a	a	a	a	a	b	b	a	b	a	b	a
chr01	34158574	chr01_34158574	75	T	C	1|1	0|0	SNP	2965	1	chr01_34158574	a	b	a	a	a	a	b	b	a	a	b	a	a	b	a	b	a	a	a	a	a	a	b	b	b	b	a	a	a	a	a	b	b	a	b	a	a	a
chr01	34158857	chr01_34158857		T	C	1|1	0|0	SNP	2965	0.688172		a	.|.	a	a	a	a	b	b	.|.	a	.|.	a	a	b	.|.	b	a	.|.	a	a	a	a	b	b	b	b	a	a	a	a	a	.|.	.|.	.|.	b	a	a	a
chr01	34171273	chr01_34171273		T	C	1|1	0|0	SNP	2965	1	chr01_34171273	a	b	a	a	a	a	b	b	a	a	b	a	a	b	a	b	a	a	a	a	a	a	b	b	b	b	a	a	a	a	a	b	b	a	b	a	a	a
chr01	34173103	chr01_34173103		G	C	1|1	0|0	SNP	2965	0.763441		.|.	b	.|.	.|.	a	a	b	b	a	a	b	.|.	a	b	.|.	b	a	a	a	a	.|.	a	.|.	b	b	b	a	a	.|.	a	a	b	.|.	a	b	.|.	a	-
chr01	34176071	chr01_34176071		T	C	1|1	0|0	SNP	2965	1		a	b	a	a	a	a	b	b	a	a	b	a	a	b	a	b	a	a	a	a	a	a	b	b	b	b	a	a	a	a	a	b	b	a	b	a	a	a
chr01	34176836	chr01_34176836	76	T	C	1|1	0|0	SNP	2965	0.978495	chr01_34176836	a	b	a	a	a	a	b	b	a	a	b	a	a	b	a	b	a	a	a	a	a	a	b	b	b	b	a	a	a	a	a	b	b	a	b	a	a	a
chr01	34177066	chr01_34177066		A	G	1|1	0|0	SNP	2965	0.978495		a	b	a	a	a	a	b	b	a	a	b	a	a	b	a	b	a	a	a	a	a	a	b	b	b	b	a	a	a	a	a	b	b	a	b	a	a	a
chr01	34178388	chr01_34178388	77	A	G	1|1	0|0	SNP	2965	0.44086		a	.|.	.|.	.|.	.|.	.|.	.|.	b	a	a	.|.	a	.|.	b	a	b	a	.|.	.|.	a	a	a	.|.	.|.	.|.	.|.	a	.|.	a	a	.|.	.|.	b	.|.	.|.	a	.|.	a
chr01	34197384	chr01_34197384		G	A	1|1	0|0	SNP	2965	1	chr01_34197384	a	b	a	a	a	a	b	b	a	a	b	a	a	b	a	b	a	a	a	a	a	a	b	b	b	b	a	a	a	a	a	b	b	a	b	a	a	a
chr01	34197446	chr01_34197446		A	T	1|1	0|0	SNP	2965	1		a	b	a	a	a	a	b	b	a	a	b	a	a	b	a	b	a	a	a	a	a	a	b	b	b	b	a	a	a	a	a	b	b	a	b	a	a	a
chr01	34197975	chr01_34197975		G	T	1|1	0|0	SNP	2965	0.473118		a	b	a	.|.	a	a	b	-	a	.|.	b	a	.|.	.|.	.|.	b	a	.|.	.|.	.|.	.|.	a	.|.	.|.	b	b	a	.|.	a	.|.	.|.	b	.|.	.|.	b	.|.	a	.|.
chr01	34197984	chr01_34197984		CACAG	C	1|1	0|0	INDEL	1628	0.408602		a	b	a	.|.	a	-	b	b	.|.	.|.	b	-	.|.	.|.	.|.	b	.|.	-	.|.	.|.	.|.	.|.	.|.	.|.	.|.	.|.	-	.|.	.|.	.|.	.|.	b	.|.	.|.	b	.|.	.|.	.|.
chr01	34198071	chr01_34198071		T	C	1|1	0|0	SNP	2965	0.55914		a	b	a	.|.	a	a	b	-	a	a	b	a	a	.|.	.|.	b	a	a	.|.	.|.	.|.	a	.|.	.|.	b	b	a	.|.	a	.|.	.|.	b	.|.	.|.	b	.|.	a	.|.
chr01	34218355	chr01_34218355		C	T	1|1	0|0	SNP	2965	1	chr01_34218355	a	b	a	a	a	a	b	b	a	a	b	a	a	b	a	b	a	a	a	a	a	a	b	b	b	b	a	a	a	a	a	b	b	a	b	a	a	a
chr01	34234543	chr01_34234543		T	C	1|1	0|0	SNP	2965	1	chr01_34234543	a	b	a	a	a	a	b	b	a	a	b	a	a	b	a	b	a	a	a	a	a	a	b	b	b	b	a	a	a	a	a	b	b	a	b	a	a	a
chr01	34277218	chr01_34277218	78	G	T	1|1	0|0	SNP	2965	0.989247	chr01_34277218	a	b	a	a	a	a	b	b	a	a	b	a	a	b	a	b	a	.|.	a	a	a	a	b	b	b	b	a	a	a	a	a	b	b	a	b	a	a	a
chr01	34326042	chr01_34326042		T	C	1|1	0|0	SNP	2965	0.860215	chr01_34326042	.|.	.|.	a	.|.	.|.	a	b	b	a	a	b	a	a	b	a	b	a	a	a	a	a	a	b	b	b	b	a	a	a	a	a	b	b	a	b	a	a	a
chr01	34337321	chr01_34337321	79	T	C	1|1	0|0	SNP	2965	0.967742	chr01_34337321	a	b	a	a	a	a	b	b	a	a	b	a	a	b	a	b	a	.|.	a	a	a	a	b	b	b	b	a	a	a	a	a	b	b	a	b	.|.	a	a
chr01	34337819	chr01_34337819		C	G	1|1	0|0	SNP	2965	0.978495		a	b	a	a	a	a	b	b	a	a	b	a	a	b	a	b	a	.|.	a	a	a	a	b	b	b	b	a	a	a	a	a	b	b	a	b	a	a	a
chr01	34347600	chr01_34347600		A	C	1|1	0|0	SNP	2965	0.731183	chr01_34347600	.|.	b	.|.	a	.|.	a	b	b	a	a	.|.	.|.	.|.	b	a	b	a	a	a	a	a	a	b	b	b	.|.	a	.|.	a	a	a	b	b	a	b	.|.	a	.|.
chr01	34384300	chr01_34384300	80	A	G	1|1	0|0	SNP	2965	1	chr01_34384300	a	b	a	a	a	a	b	b	a	a	b	a	a	b	a	b	a	a	a	a	a	a	b	b	b	b	a	a	a	a	a	b	b	a	b	a	a	a
chr01	34407359	chr01_34407359		G	C	1|1	0|0	SNP	2965	0.817204	chr01_34407359	a	b	a	a	a	a	b	b	a	a	b	a	a	.|.	.|.	b	a	a	a	a	a	a	.|.	.|.	b	.|.	a	a	a	a	a	.|.	b	a	.|.	a	a	a
chr01	34411991	chr01_34411991		G	T	1|1	0|0	SNP	2965	1		a	b	a	a	a	a	b	b	a	a	b	a	a	b	a	b	a	a	a	a	a	a	b	b	b	b	a	a	a	a	a	b	b	a	b	a	a	a
chr01	34412014	chr01_34412014		G	T	1|1	0|0	SNP	2965	1		a	b	a	a	a	a	b	b	a	a	b	a	a	b	a	b	a	a	a	a	a	a	b	b	b	b	a	a	a	a	a	b	b	a	b	a	a	a
chr01	34443409	chr01_34443409		C	T	1|1	0|0	SNP	2965	1	chr01_34443409	a	b	a	a	a	a	b	b	a	a	b	a	a	b	a	b	a	a	a	a	a	a	b	b	b	b	a	a	a	a	a	b	b	a	b	a	a	a
chr01	34443496	chr01_34443496		AGG	A	1|1	0|0	INDEL	2969	0.666667		a	b	a	a	a	a	b	b	.|.	.|.	b	a	.|.	b	a	b	a	.|.	a	.|.	.|.	.|.	b	b	b	b	a	.|.	.|.	.|.	-	b	b	.|.	b	.|.	a	.|.
chr01	34511714	chr01_34511714		G	A	1|1	0|0	SNP	2965	0.989247	chr01_34511714	a	b	a	a	a	a	b	b	a	a	b	a	a	b	a	b	a	.|.	a	a	a	a	b	b	b	b	a	a	a	a	a	b	b	a	b	a	a	a
chr01	34678659	chr01_34678659	81	T	C	1|1	0|0	SNP	2965	0.88172	chr01_34678659	a	b	a	a	a	a	b	b	a	a	b	a	a	b	a	b	a	.|.	a	a	a	a	b	b	b	.|.	a	a	.|.	a	a	b	b	h	b	a	a	a
chr01	34678734	chr01_34678734		A	C	1|1	0|0	SNP	2965	0.870968		a	b	a	a	a	a	b	b	a	a	b	a	a	b	a	b	a	.|.	a	a	a	a	b	b	b	.|.	a	a	.|.	a	a	b	b	h	b	a	a	a
chr01	34679256	chr01_34679256		T	G	1|1	0|0	SNP	2965	0.903226		a	b	a	a	a	a	b	b	a	a	b	a	a	b	a	b	a	.|.	a	a	a	a	b	b	b	.|.	a	a	.|.	a	a	b	b	h	b	a	a	a
chr01	34689301	chr01_34689301	82	C	T	1|1	0|0	SNP	2965	0.483871		a	.|.	.|.	.|.	a	.|.	b	.|.	.|.	.|.	.|.	a	.|.	b	.|.	.|.	a	.|.	a	.|.	.|.	a	b	.|.	b	.|.	a	a	a	.|.	a	b	.|.	.|.	b	.|.	a	a
chr01	34697396	chr01_34697396		A	G	1|1	0|0	SNP	2965	1	chr01_34697396	a	b	a	a	a	a	b	b	a	a	b	a	a	b	a	b	a	a	a	a	a	a	b	b	b	b	a	a	a	a	a	b	b	b	b	a	a	a
chr01	34846190	chr01_34846190	83	A	G	1|1	0|0	SNP	2965	0.967742	chr01_34846190	a	b	a	a	a	a	b	b	a	a	b	a	a	b	a	b	a	a	a	a	a	a	b	b	b	b	a	a	a	a	a	b	b	b	.|.	a	a	a
chr01	34850174	chr01_34850174		C	T	1|1	0|0	SNP	2965	0.989247		a	b	a	a	a	a	b	b	a	a	b	a	a	b	a	b	a	a	a	a	a	a	b	b	b	b	a	a	a	a	a	b	b	b	b	a	a	a
chr01	34874181	chr01_34874181	84	G	A	1|1	0|0	SNP	2965	0.946237	chr01_34874181	a	.|.	a	a	a	a	b	b	a	a	b	a	a	b	b	b	a	a	a	a	a	a	b	b	b	b	a	a	a	a	a	b	.|.	b	b	a	a	a
chr01	34876165	chr01_34876165		A	G	1|1	0|0	SNP	2965	1		a	b	a	a	a	a	b	b	a	a	b	a	a	b	b	b	a	a	a	a	a	a	b	b	b	b	a	a	a	a	a	b	b	b	b	a	a	a
chr01	34881359	chr01_34881359		G	A	1|1	0|0	SNP	2965	0.935484		-	b	a	.|.	-	-	b	.|.	a	a	b	a	a	b	b	b	-	a	a	a	a	a	b	.|.	b	b	a	a	-	a	a	b	b	b	b	a	a	a
chr01	34890546	chr01_34890546	85	AAAT	A	0|0	1|1	INDEL	2997	0.956989		a	-	a	a	.|.	a	-	-	a	a	-	a	.|.	b	-	-	a	.|.	a	a	a	a	-	b	b	b	a	a	a	a	a	-	b	b	-	a	a	a
chr01	34891048	chr01_34891048		GA	G	1|1	0|0	INDEL	2979	0.978495		.|.	b	a	a	a	a	b	b	a	a	b	a	a	b	b	b	a	a	a	a	a	a	b	b	b	b	a	a	a	a	a	b	b	b	b	a	a	a
chr01	34897824	chr01_34897824	86	A	G	1|1	0|0	SNP	2965	0.989247	chr01_34897824	a	b	a	a	a	a	b	b	a	a	b	a	a	b	b	b	a	.|.	a	a	a	a	b	b	b	b	a	a	a	a	a	b	b	b	b	a	a	a
chr01	34902306	chr01_34902306	87	A	G	1|1	0|0	SNP	2965	0.978495		a	b	a	a	a	a	b	b	a	a	b	a	a	b	b	b	a	.|.	a	a	a	a	b	b	b	b	a	a	a	a	a	b	b	b	b	a	a	a
chr01	34902738	chr01_34902738		CAA	C	1|1	0|0	INDEL	2950	0.946237		a	b	a	a	a	a	b	b	a	a	b	a	a	b	.|.	b	a	.|.	-	a	a	a	b	b	b	b	a	a	a	a	a	b	b	b	b	a	a	a
chr01	34903429	chr01_34903429	88	T	A	1|1	0|0	SNP	2965	0.698925	chr01_34903429	a	b	a	.|.	a	a	.|.	b	a	a	b	a	a	b	.|.	b	a	.|.	a	a	a	a	.|.	.|.	b	.|.	a	a	a	.|.	a	.|.	.|.	.|.	b	a	a	a
chr01	34905297	chr01_34905297		T	C	1|1	0|0	SNP	2235	0.44086		.|.	.|.	.|.	.|.	.|.	.|.	b	b	a	.|.	.|.	a	a	.|.	.|.	b	a	.|.	a	a	a	a	b	.|.	.|.	.|.	a	a	a	.|.	a	.|.	.|.	.|.	.|.	.|.	a	a
chr01	34908407	chr01_34908407		G	A	1|1	0|0	SNP	2965	0.978495		a	b	a	a	.|.	a	b	b	a	a	b	a	a	b	b	b	a	a	a	a	a	a	b	b	b	b	a	a	a	a	a	b	b	b	b	a	a	a
chr01	34926021	chr01_34926021		G	C	1|1	0|0	SNP	2965	0.548387	chr01_34926021	a	.|.	.|.	.|.	.|.	.|.	b	b	.|.	a	b	a	.|.	b	.|.	.|.	a	a	a	a	a	a	b	.|.	.|.	.|.	.|.	.|.	.|.	a	.|.	b	.|.	b	.|.	.|.	a	a
chr01	35341835	chr01_35341835		C	T	1|1	0|0	SNP	2965	0.989247	chr01_35341835	a	b	a	a	a	a	b	b	a	a	b	a	a	b	b	b	a	.|.	a	a	a	a	b	b	b	b	a	a	a	a	a	b	b	b	b	a	a	a
chr01	35387508	chr01_35387508		A	G	1|1	0|0	SNP	1942	0.44086		a	b	.|.	.|.	.|.	.|.	b	b	.|.	a	.|.	a	a	b	.|.	b	.|.	.|.	a	.|.	a	.|.	b	.|.	b	.|.	.|.	.|.	a	.|.	a	b	b	b	b	.|.	a	a
chr01	35392370	chr01_35392370	89	TCTCA	CCTCG	1|1	0|0	SNPs	2947	0.989247		a	b	a	a	a	a	b	b	a	a	b	a	a	b	b	b	a	a	a	a	a	a	b	b	b	b	a	a	a	a	a	b	b	b	b	a	a	a
chr01	35392453	chr01_35392453		A	C	1|1	0|0	SNP	2965	0.989247	chr01_35392453	a	b	a	a	a	a	b	b	a	a	b	a	a	b	b	b	a	a	a	a	a	a	b	b	b	b	a	a	a	a	a	b	b	b	b	a	a	a
chr01	35395259	chr01_35395259		ACTATCTTCATATATT	A	1|1	0|0	INDEL	2965	0.978495		.|.	b	.|.	a	a	a	b	b	a	a	b	a	a	b	b	b	a	a	a	a	a	a	b	b	b	b	a	a	a	a	a	b	b	b	b	a	a	a
chr01	35395456	chr01_35395456		A	G	1|1	0|0	SNP	2965	0.989247		a	b	a	a	a	a	b	b	a	a	b	a	a	b	b	b	a	a	a	a	a	a	b	b	b	b	a	a	a	a	a	b	b	b	b	a	a	a
chr01	35396454	chr01_35396454	90	A	G	1|1	0|0	SNP	2965	0.946237		a	b	a	a	a	a	b	b	a	a	b	a	a	b	b	b	a	a	a	.|.	a	a	b	b	b	b	a	a	a	a	a	b	b	b	b	a	-	a
chr01	35401048	chr01_35401048		A	G	1|1	0|0	SNP	2965	0.44086		a	b	a	a	a	a	.|.	b	a	a	.|.	a	a	.|.	.|.	b	a	.|.	.|.	.|.	.|.	a	b	.|.	b	.|.	a	a	a	.|.	a	.|.	.|.	b	.|.	.|.	a	.|.
chr01	35402135	chr01_35402135		T	A	1|1	0|0	SNP	2965	0.913978	chr01_35402135	a	b	a	a	a	a	b	b	a	a	b	a	a	-	b	b	a	a	a	a	a	a	.|.	b	b	.|.	a	a	a	a	a	b	b	b	b	a	a	a
chr01	35402701	chr01_35402701		CTTGAA	GTTGAC	1|1	0|0	SNPs	2947	0.924731		a	b	a	a	a	a	b	b	a	a	b	a	a	b	b	b	a	a	a	a	a	a	.|.	b	b	.|.	a	a	a	a	a	b	b	b	b	a	a	a
chr01	35404761	chr01_35404761		C	T	1|1	0|0	SNP	2319	0.655914		a	.|.	.|.	a	.|.	a	b	.|.	a	a	-	-	-	-	.|.	.|.	a	a	a	a	-	a	.|.	.|.	b	.|.	a	-	a	a	a	.|.	.|.	.|.	-	a	a	a
chr01	35407698	chr01_35407698		A	T	1|1	0|0	SNP	2965	1	chr01_35407698	a	b	a	a	a	a	b	b	a	a	b	a	a	b	b	b	a	a	a	a	a	a	b	b	b	b	a	a	a	a	a	b	b	b	b	a	a	a
chr01	35407715	chr01_35407715		T	C	1|1	0|0	SNP	2965	0.989247		a	b	a	a	a	a	b	b	a	a	b	a	a	b	b	b	a	.|.	a	a	a	a	b	b	b	b	a	a	a	a	a	b	b	b	b	a	a	a
chr01	35422621	chr01_35422621		G	A	1|1	0|0	SNP	2965	0.967742	chr01_35422621	a	b	a	a	a	a	b	b	a	a	b	.|.	a	b	b	-	.|.	.|.	a	a	a	a	b	b	b	b	a	a	a	a	a	b	b	b	b	a	a	a
chr01	35423664	chr01_35423664		C	G	1|1	0|0	SNP	2965	1		a	b	a	a	a	a	b	b	a	a	b	a	a	b	b	b	a	a	a	a	a	a	b	b	b	b	a	a	a	a	a	b	b	b	b	a	a	a
chr01	35423697	chr01_35423697		C	G	1|1	0|0	SNP	2965	1		a	b	a	a	a	a	b	b	a	a	b	a	a	b	b	b	a	a	a	a	a	a	b	b	b	b	a	a	a	a	a	b	b	b	b	a	a	a
chr01	35424160	chr01_35424160		G	C	1|1	0|0	SNP	610	0.408602		.|.	b	.|.	.|.	.|.	.|.	b	b	.|.	.|.	b	.|.	.|.	b	b	b	.|.	.|.	.|.	.|.	.|.	.|.	.|.	.|.	b	.|.	-	.|.	.|.	a	.|.	b	b	b	.|.	.|.	.|.	.|.
chr01	35499953	chr01_35499953	91	T	C	1|1	0|0	SNP	2965	0.978495	chr01_35499953	a	.|.	a	a	.|.	a	b	b	a	a	b	a	a	a	b	b	a	a	a	a	a	a	b	b	b	b	a	a	a	h	a	b	b	b	b	a	a	a
chr01	35499970	chr01_35499970		A	T	1|1	0|0	SNP	2965	0.956989		a	.|.	a	a	.|.	a	b	b	a	a	b	a	a	a	b	b	a	a	a	a	a	a	b	b	b	b	a	a	a	h	a	b	b	b	b	a	a	a
chr01	35540409	chr01_35540409	92	T	C	1|1	0|0	SNP	2965	1	chr01_35540409	a	b	a	a	a	a	b	b	a	a	b	a	a	a	b	b	a	a	a	a	a	a	b	b	b	b	a	a	b	a	a	b	b	b	b	a	a	a
chr01	35565637	chr01_35565637	93	A	ATGAAT	1|1	0|0	INDEL	2912	0.978495		a	b	a	a	a	a	b	.|.	a	a	b	a	a	a	b	b	a	.|.	a	a	a	a	b	b	b	b	a	a	b	a	a	b	b	b	b	a	a	a
chr01	35581608	chr01_35581608		C	T	1|1	0|0	SNP	2965	0.989247	chr01_35581608	a	b	a	a	a	a	b	b	a	a	b	a	a	a	b	b	a	.|.	a	a	a	a	b	b	b	b	a	a	b	a	a	b	b	b	b	a	a	a
chr01	35582064	chr01_35582064		A	T	1|1	0|0	SNP	2965	1		a	b	a	a	a	a	b	b	a	a	b	a	a	a	b	b	a	a	a	a	a	a	b	b	b	b	a	a	b	a	a	b	b	b	b	a	a	a
chr01	35582148	chr01_35582148		A	G	1|1	0|0	SNP	2965	1		a	b	a	a	a	a	b	b	a	a	b	a	a	a	b	b	a	a	a	a	a	a	b	b	b	b	a	a	b	a	a	b	b	b	b	a	a	a
chr01	35587654	chr01_35587654		GAA	G	1|1	0|0	INDEL	2966	0.989247		a	b	a	a	a	a	b	b	a	a	b	a	a	a	b	b	a	.|.	a	a	a	a	b	b	b	b	a	a	b	a	a	b	b	b	b	a	a	a
chr01	35602200	chr01_35602200		G	T	1|1	0|0	SNP	2965	0.795699	chr01_35602200	a	.|.	a	a	.|.	a	b	b	a	a	.|.	a	a	a	.|.	b	a	a	a	a	a	a	.|.	.|.	b	.|.	a	a	.|.	a	a	b	b	b	b	a	a	a
chr01	35798170	chr01_35798170		A	C	1|1	0|0	SNP	2965	1	chr01_35798170	a	b	a	a	a	a	b	b	a	a	b	a	a	a	b	b	a	a	a	a	a	a	b	b	b	b	a	a	b	a	a	b	b	b	b	a	a	a
chr01	35801005	chr01_35801005		AT	GC	1|1	0|0	SNPs	2947	0.967742		a	b	a	a	a	a	b	b	a	a	b	a	a	-	b	b	a	.|.	a	a	a	a	b	b	b	b	a	a	b	a	a	b	b	b	b	a	a	a
chr01	35801077	chr01_35801077		T	A	1|1	0|0	SNP	2965	0.967742		a	b	a	a	a	a	b	b	a	a	b	a	a	a	b	b	a	.|.	a	a	a	a	b	b	b	b	a	a	b	a	a	b	b	b	b	a	a	a
chr01	35808229	chr01_35808229		C	G	1|1	0|0	SNP	2965	0.989247	chr01_35808229	a	b	a	a	a	a	b	b	a	a	b	a	a	a	b	b	a	.|.	a	a	a	a	b	b	b	b	a	a	b	a	a	b	b	b	b	a	a	a
chr01	35872894	chr01_35872894	94	T	C	1|1	0|0	SNP	2965	0.935484	chr01_35872894	a	b	a	a	a	a	b	b	a	a	b	a	a	a	b	b	a	.|.	a	a	a	a	b	b	b	b	a	a	b	a	a	b	b	b	.|.	a	a	a
chr01	35892878	chr01_35892878		T	C	1|1	0|0	SNP	2965	0.548387	chr01_35892878	a	.|.	a	a	.|.	a	b	b	a	a	.|.	a	a	a	b	b	a	.|.	a	.|.	.|.	a	.|.	b	.|.	.|.	a	.|.	.|.	a	a	.|.	.|.	.|.	b	.|.	a	a
chr01	35896019	chr01_35896019		C	T	1|1	0|0	SNP	2965	0.978495		a	b	a	a	a	a	b	b	a	a	b	a	a	a	b	b	a	a	a	a	a	a	b	b	b	.|.	a	a	b	a	a	b	b	b	b	a	a	a
chr01	36004148	chr01_36004148	95	A	G	1|1	0|0	SNP	2965	0.989247	chr01_36004148	a	b	a	a	a	a	b	b	a	a	b	a	b	a	-	b	a	.|.	a	a	a	a	b	b	b	b	a	a	b	a	a	b	b	b	b	a	a	a
chr01	36296190	chr01_36296190	96	CTAAG	GTAAA	1|1	0|0	SNPs	2947	1		a	b	a	a	a	a	b	b	a	a	b	b	b	a	b	b	a	a	a	a	a	a	b	b	b	b	a	a	b	a	a	b	a	b	b	a	a	a
chr01	36433391	chr01_36433391	97	C	T	1|1	0|0	SNP	2965	0.913978	chr01_36433391	.|.	.|.	a	a	.|.	a	b	b	a	a	b	b	b	a	b	b	a	.|.	a	a	a	a	b	b	b	.|.	a	a	b	a	a	b	a	b	b	a	a	.|.
chr01	36530053	chr01_36530053	98	A	C	1|1	0|0	SNP	2965	0.989247	chr01_36530053	a	b	a	a	a	a	b	b	a	a	b	b	b	a	b	b	a	.|.	a	a	a	a	b	b	b	b	a	a	b	a	a	b	a	b	b	a	a	a
chr01	36531770	chr01_36531770		C	G	1|1	0|0	SNP	2965	0.903226		.|.	b	a	a	.|.	a	b	b	a	a	b	b	b	a	b	b	a	.|.	a	a	a	a	b	b	b	b	a	.|.	b	a	a	b	.|.	b	b	.|.	a	a
chr01	36531819	chr01_36531819		CGT	C	1|1	0|0	INDEL	2969	0.892473		.|.	b	a	.|.	.|.	a	b	b	a	a	b	b	b	a	b	b	a	.|.	a	a	a	a	b	b	b	b	a	.|.	b	a	a	b	.|.	b	b	.|.	a	a
chr01	36565830	chr01_36565830		T	TA	1|1	0|0	INDEL	2086	0.55914		a	.|.	-	a	.|.	.|.	.|.	b	a	a	-	.|.	.|.	.|.	.|.	b	a	.|.	a	a	a	a	.|.	b	.|.	.|.	a	-	b	a	a	.|.	.|.	.|.	b	-	.|.	a
chr01	36566467	chr01_36566467		T	C	1|1	0|0	SNP	2965	0.602151	chr01_36566467	a	.|.	a	a	a	.|.	.|.	.|.	a	a	b	.|.	.|.	a	.|.	b	a	.|.	a	a	a	a	.|.	b	.|.	.|.	a	a	b	a	a	.|.	a	.|.	b	a	a	a
chr01	36593138	chr01_36593138		T	A	1|1	0|0	SNP	2965	1	chr01_36593138	a	b	a	a	a	a	b	b	a	a	b	b	b	a	b	b	a	a	a	a	a	a	b	b	b	b	a	a	b	a	a	b	a	b	b	a	a	a
chr01	36593213	chr01_36593213		C	T	1|1	0|0	SNP	2965	1		a	b	a	a	a	a	b	b	a	a	b	b	b	a	b	b	a	a	a	a	a	a	b	b	b	b	a	a	b	a	a	b	a	b	b	a	a	a
chr01	36593227	chr01_36593227		T	C	1|1	0|0	SNP	2965	1		a	b	a	a	a	a	b	b	a	a	b	b	b	a	b	b	a	a	a	a	a	a	b	b	b	b	a	a	b	a	a	b	a	b	b	a	a	a
chr01	36601801	chr01_36601801		T	C	1|1	0|0	SNP	2965	0.473118		.|.	.|.	a	a	.|.	a	.|.	.|.	a	a	.|.	.|.	.|.	a	b	.|.	.|.	.|.	a	.|.	.|.	a	.|.	b	.|.	.|.	a	a	b	a	a	b	.|.	.|.	.|.	.|.	a	a
chr01	36618966	chr01_36618966		T	C	1|1	0|0	SNP	2965	0.903226	chr01_36618966	a	.|.	a	a	a	a	b	b	a	a	b	.|.	b	a	b	b	a	.|.	a	a	a	a	b	b	b	b	a	a	b	a	a	b	a	b	b	a	a	a
chr01	36668445	chr01_36668445		C	T	1|1	0|0	SNP	2965	1	chr01_36668445	a	b	a	a	a	a	b	b	a	a	b	b	b	a	b	b	a	a	a	a	a	a	b	b	b	b	a	a	b	a	a	b	a	b	b	a	a	a
chr01	36706949	chr01_36706949		A	T	1|1	0|0	SNP	2965	0.913978	chr01_36706949	a	b	a	a	a	a	b	b	a	a	b	b	b	a	b	b	a	a	a	a	a	a	b	b	.|.	b	a	a	b	a	a	b	.|.	b	b	a	a	a
chr01	36707849	chr01_36707849		C	G	1|1	0|0	SNP	2965	0.752688		.|.	.|.	.|.	.|.	.|.	.|.	b	b	a	a	b	b	b	a	b	b	a	.|.	a	a	a	a	b	b	b	.|.	a	a	.|.	a	a	b	a	b	b	.|.	a	a
chr01	36726257	chr01_36726257		C	A	1|1	0|0	SNP	2642	0.505376		-	.|.	-	-	.|.	-	b	b	a	a	b	.|.	.|.	a	b	b	.|.	.|.	a	.|.	.|.	.|.	.|.	b	.|.	.|.	a	.|.	b	.|.	a	.|.	.|.	.|.	b	.|.	a	.|.
chr01	36734307	chr01_36734307		C	T	1|1	0|0	SNP	2965	1	chr01_36734307	a	b	a	a	a	a	b	b	a	a	b	b	b	a	b	b	a	a	a	a	a	a	b	b	b	b	a	a	b	a	a	b	a	b	b	a	a	a
chr01	36734596	chr01_36734596		T	C	1|1	0|0	SNP	2965	1		a	b	a	a	a	a	b	b	a	a	b	b	b	a	b	b	a	a	a	a	a	a	b	b	b	b	a	a	b	a	a	b	a	b	b	a	a	a
chr01	36744245	chr01_36744245	99	C	A	1|1	0|0	SNP	2965	0.913978	chr01_36744245	a	b	a	a	a	a	b	b	a	a	b	b	b	a	b	b	a	.|.	a	a	a	a	b	.|.	b	b	a	a	b	.|.	a	b	.|.	b	b	a	a	a
chr01	36744497	chr01_36744497		GT	G	1|1	0|0	INDEL	2974	0.924731		a	b	a	a	a	a	b	b	a	a	b	b	b	a	b	b	a	.|.	a	a	a	a	b	.|.	b	b	a	a	b	.|.	a	b	.|.	b	b	a	a	a
chr01	36818019	chr01_36818019		A	C	1|1	0|0	SNP	2965	1	chr01_36818019	a	b	a	a	a	a	b	b	a	a	b	b	b	a	b	b	a	b	a	a	a	a	b	b	b	b	a	a	b	a	a	b	a	b	b	a	a	a
chr01	36894661	chr01_36894661	100	G	A	1|1	0|0	SNP	2965	1	chr01_36894661	a	b	a	a	a	a	b	b	a	a	b	b	b	a	b	b	a	b	a	a	a	a	b	b	b	b	a	a	b	a	a	b	a	b	b	a	a	a
chr01	36913290	chr01_36913290		C	T	1|1	0|0	SNP	2965	0.989247	chr01_36913290	a	b	a	a	a	a	b	b	a	a	b	b	b	a	b	b	a	.|.	a	a	a	a	b	b	b	b	a	a	b	a	a	b	a	b	b	a	a	a
chr01	36914082	chr01_36914082		A	G	1|1	0|0	SNP	2965	0.709677		a	b	a	a	a	a	b	b	a	a	.|.	b	b	a	.|.	b	a	.|.	a	a	a	a	.|.	.|.	b	b	a	a	b	.|.	a	b	.|.	.|.	.|.	a	a	a
chr01	36919809	chr01_36919809		G	GA	1|1	0|0	INDEL	2936	0.741935		.|.	b	a	a	.|.	a	b	b	a	a	b	.|.	b	a	.|.	b	a	.|.	a	a	a	a	b	.|.	b	b	a	a	b	.|.	a	b	a	b	b	a	a	a
chr01	36946038	chr01_36946038		C	G	1|1	0|0	SNP	2965	1	chr01_36946038	a	b	a	a	a	a	b	b	a	a	b	b	b	a	b	b	a	b	a	a	a	a	b	b	b	b	a	a	b	a	a	b	a	b	b	a	a	a
chr01	36946196	chr01_36946196		C	T	1|1	0|0	SNP	2965	1		a	b	a	a	a	a	b	b	a	a	b	b	b	a	b	b	a	b	a	a	a	a	b	b	b	b	a	a	b	a	a	b	a	b	b	a	a	a
chr01	36961492	chr01_36961492		G	A	1|1	0|0	SNP	2965	0.989247	chr01_36961492	a	b	a	a	a	a	b	b	a	a	b	b	b	a	b	b	a	.|.	a	a	a	a	b	b	b	b	a	a	b	a	a	b	a	b	b	a	a	a
chr01	36961975	chr01_36961975		T	C	1|1	0|0	SNP	2965	0.989247		a	b	a	a	a	a	b	b	a	a	b	b	b	a	b	b	a	.|.	a	a	a	a	b	b	b	b	a	a	b	a	a	b	a	b	b	a	a	a
chr01	36961990	chr01_36961990		T	G	1|1	0|0	SNP	2965	0.989247		a	b	a	a	a	a	b	b	a	a	b	b	b	a	b	b	a	.|.	a	a	a	a	b	b	b	b	a	a	b	a	a	b	a	b	b	a	a	a
chr01	36962020	chr01_36962020		T	C	1|1	0|0	SNP	2965	0.989247		a	b	a	a	a	a	b	b	a	a	b	b	b	a	b	b	a	.|.	a	a	a	a	b	b	b	b	a	a	b	a	a	b	a	b	b	a	a	a
chr01	36974914	chr01_36974914	101	CT	C	1|1	0|0	INDEL	2965	1		a	b	a	a	a	a	b	b	a	a	b	b	b	a	b	b	a	b	a	a	a	a	b	b	b	b	a	a	b	a	a	b	a	b	b	a	a	a
chr01	36975269	chr01_36975269		C	T	1|1	0|0	SNP	2965	1	chr01_36975269	a	b	a	a	a	a	b	b	a	a	b	b	b	a	b	b	a	b	a	a	a	a	b	b	b	b	a	a	b	a	a	b	a	b	b	a	a	a
chr01	36976281	chr01_36976281	102	ATTTGCA	TATTGCT	1|1	0|0	SNPs	2937	0.924731		a	b	a	a	a	a	b	b	a	a	b	b	b	a	.|.	b	a	.|.	a	a	a	a	.|.	b	b	b	a	a	b	a	a	b	a	b	b	a	a	a
chr01	36976897	chr01_36976897		C	T	1|1	0|0	SNP	2965	0.946237		a	b	a	a	a	a	b	b	a	a	b	b	b	a	.|.	b	a	.|.	a	a	a	a	.|.	b	b	b	a	a	b	a	a	b	a	b	b	a	a	a
chr01	36998948	chr01_36998948		A	G	1|1	0|0	SNP	2965	0.967742	chr01_36998948	a	b	a	a	a	a	b	b	a	a	b	b	b	a	b	b	a	b	a	a	a	a	b	b	b	b	a	a	b	a	a	b	a	b	b	a	a	a
chr01	36999281	chr01_36999281		GACTATGT	G	1|1	0|0	INDEL	2957	0.956989		-	b	a	-	-	-	b	b	a	a	b	b	b	a	b	b	a	b	a	a	a	a	b	b	b	b	a	a	b	a	a	b	a	b	b	a	a	a
chr01	37005604	chr01_37005604		C	T	1|1	0|0	SNP	2965	1	chr01_37005604	a	b	a	a	a	a	b	b	a	a	b	b	b	a	b	b	a	b	a	a	a	a	b	b	b	b	a	a	b	a	a	b	a	b	b	a	a	a
chr01	37015763	chr01_37015763		A	C	1|1	0|0	SNP	2965	0.978495	chr01_37015763	a	b	a	a	a	a	b	b	a	a	b	b	b	a	b	b	a	.|.	a	a	a	a	b	b	b	b	a	a	b	a	a	b	a	b	b	a	a	a
chr01	37015818	chr01_37015818		T	C	1|1	0|0	SNP	2965	0.419355		.|.	.|.	a	.|.	.|.	.|.	.|.	b	a	a	.|.	.|.	.|.	a	.|.	.|.	a	.|.	.|.	a	.|.	.|.	.|.	.|.	b	.|.	a	.|.	.|.	a	a	.|.	a	b	.|.	a	a	.|.
chr01	37019999	chr01_37019999		T	C	1|1	0|0	SNP	2965	0.72043		a	b	a	.|.	.|.	.|.	b	b	a	a	.|.	b	b	a	b	b	a	.|.	a	a	.|.	a	.|.	b	.|.	b	a	.|.	b	a	a	b	.|.	b	b	.|.	a	a
chr01	37027050	chr01_37027050		A	G	1|1	0|0	SNP	2965	0.494624		a	.|.	a	a	a	.|.	b	.|.	a	a	.|.	.|.	.|.	a	.|.	b	a	.|.	.|.	a	.|.	a	b	.|.	b	.|.	a	a	b	a	a	b	.|.	.|.	b	a	a	a
chr01	37027076	chr01_37027076		G	T	1|1	0|0	SNP	2965	0.494624		a	.|.	a	a	a	.|.	b	.|.	a	a	.|.	.|.	.|.	a	.|.	b	a	.|.	.|.	a	.|.	a	b	.|.	b	.|.	a	a	b	a	a	b	.|.	.|.	b	a	a	a
chr01	37029410	chr01_37029410		C	A	1|1	0|0	SNP	2965	0.516129	chr01_37029410	.|.	.|.	a	.|.	a	.|.	.|.	b	.|.	a	b	.|.	.|.	a	.|.	b	a	.|.	a	.|.	.|.	.|.	b	.|.	b	.|.	a	.|.	b	.|.	a	.|.	a	.|.	.|.	.|.	a	a
chr01	37035156	chr01_37035156		C	T	1|1	0|0	SNP	2965	0.978495	chr01_37035156	a	b	a	a	a	a	b	b	a	a	b	b	b	a	b	b	a	.|.	a	a	a	a	b	b	b	b	a	a	b	a	a	b	a	b	b	a	a	a
chr01	37035412	chr01_37035412		C	G	1|1	0|0	SNP	2677	0.430108		.|.	.|.	.|.	a	.|.	.|.	b	.|.	.|.	a	.|.	.|.	b	.|.	b	.|.	.|.	b	.|.	a	a	a	.|.	.|.	.|.	b	.|.	.|.	.|.	a	a	b	a	.|.	.|.	a	.|.	a
chr02	6773	chr02_6773	GC	G	1|1	0|0	INDEL	2951	0.989247		a	b	a	a	b	a	b	b	a	b	b	b	b	b	a	b	b	.|.	-	a	b	a	a	a	b	b	a	a	b	b	b	b	a	b	b	b	b	b	a
chr02	25051	chr02_25051	TTC	T	0|0	1|1	INDEL	2973	0.569892		.|.	b	a	a	b	a	b	b	a	b	.|.	b	.|.	b	a	b	b	.|.	.|.	a	b	a	.|.	.|.	.|.	.|.	a	.|.	b	b	b	b	.|.	.|.	b	b	b	b	a
chr02	44246	chr02_44246	C	T	1|1	0|0	SNP	2965	0.784946	chr02_44246	a	.|.	a	.|.	.|.	.|.	b	b	a	b	b	-	b	b	a	b	b	.|.	h	a	b	a	.|.	a	b	b	a	a	b	b	b	.|.	.|.	b	b	b	b	b	a
chr02	80375	chr02_80375	T	C	1|1	0|0	SNP	2092	0.483871		.|.	.|.	.|.	a	.|.	-	b	b	a	b	b	b	b	b	.|.	b	b	.|.	h	.|.	b	a	a	.|.	b	.|.	a	.|.	.|.	.|.	b	b	.|.	.|.	.|.	.|.	b	.|.	.|.
chr02	85842	chr02_85842	T	A	1|1	0|0	SNP	2474	0.516129	chr02_85842	.|.	b	a	.|.	.|.	.|.	b	b	a	b	.|.	b	.|.	b	a	b	b	a	h	.|.	b	a	.|.	.|.	b	.|.	a	a	.|.	b	b	.|.	.|.	.|.	.|.	.|.	b	.|.	.|.
chr02	126224	chr02_126224	T	A	1|1	0|0	SNP	2965	0.860215	chr02_126224	.|.	.|.	a	.|.	.|.	.|.	b	b	.|.	b	b	b	b	b	a	b	b	.|.	h	a	b	a	a	a	b	b	a	a	b	b	b	b	.|.	b	b	b	b	b	a
chr02	126797	chr02_126797	AAC	CAA	1|1	0|0	SNPs	2947	0.989247		a	b	a	a	b	a	b	b	a	b	b	b	b	b	a	b	b	.|.	h	a	b	a	a	a	b	b	a	a	b	b	b	b	a	b	b	b	b	b	a
chr02	164203	chr02_164203	C	T	1|1	0|0	SNP	2965	1	chr02_164203	a	b	a	a	b	a	b	b	a	b	b	b	b	b	a	b	b	a	h	a	b	a	a	a	b	b	a	a	b	b	b	b	a	b	b	b	b	b	a
chr02	164271	chr02_164271	G	C	1|1	0|0	SNP	2965	1		a	b	a	a	b	a	b	b	a	b	b	b	b	b	a	b	b	a	h	a	b	a	a	a	b	b	a	a	b	b	b	b	a	b	b	b	b	b	a
chr02	170554	chr02_170554	G	A	1|1	0|0	SNP	2965	0.967742	chr02_170554	a	b	a	a	b	a	b	b	a	b	b	b	b	b	a	b	b	a	h	a	b	a	a	a	b	b	a	a	b	b	b	b	a	b	b	b	b	b	a
chr02	171366	chr02_171366	A	C	1|1	0|0	SNP	2965	0.892473		a	b	a	a	.|.	a	b	b	a	b	b	.|.	b	b	a	b	b	.|.	h	a	b	a	a	a	b	b	a	a	b	b	b	b	a	b	.|.	b	b	b	a
chr02	171377	chr02_171377	G	A	0|0	1|1	SNP	2965	0.860215		.|.	b	.|.	a	.|.	a	b	b	a	b	b	.|.	b	b	a	b	b	.|.	h	a	b	a	a	a	b	b	a	a	b	b	b	b	a	b	.|.	b	b	b	a
chr02	206699	chr02_206699	GATGGCCAAATTTGCTCAA	G	1|1	0|0	INDEL	2982	0.83871		a	b	a	.|.	.|.	.|.	b	-	a	b	b	.|.	b	b	a	b	b	a	h	a	b	a	.|.	a	b	b	a	a	b	b	b	b	a	.|.	b	b	b	b	a
chr02	230589	chr02_230589	T	C	1|1	0|0	SNP	2965	0.946237	chr02_230589	a	b	-	a	.|.	a	b	b	a	b	b	b	b	b	a	b	b	a	h	a	b	a	a	a	b	b	a	a	.|.	b	b	b	a	b	b	b	b	b	a
chr02	244856	chr02_244856	C	G	1|1	0|0	SNP	2965	1	chr02_244856	a	b	a	a	b	a	b	b	a	b	b	b	b	b	a	b	b	a	h	a	b	a	a	a	b	b	a	a	b	b	b	b	a	b	b	b	b	b	a
chr02	447622	chr02_447622	T	C	0|0	1|1	SNP	2965	0.612903	chr02_447622	.|.	.|.	.|.	a	b	a	.|.	b	a	b	b	b	b	.|.	.|.	b	b	a	h	.|.	b	a	a	.|.	.|.	b	a	a	.|.	b	b	b	.|.	.|.	b	.|.	b	.|.	.|.
chr02	475620	chr02_475620	C	G	0|0	1|1	SNP	2965	1	chr02_475620	a	b	a	a	b	a	b	b	a	b	b	b	b	b	a	b	b	a	h	a	b	a	a	a	b	b	a	a	b	b	b	b	a	b	b	b	b	b	a
chr02	558679	chr02_558679	C	A	0|0	1|1	SNP	2965	0.827957	chr02_558679	a	b	a	a	.|.	a	b	b	a	b	a	.|.	b	b	a	b	b	.|.	h	a	.|.	a	a	a	b	.|.	a	a	b	b	b	b	.|.	.|.	b	b	b	b	a
chr02	568707	chr02_568707	A	G	1|1	0|0	SNP	2373	0.462366		a	b	a	.|.	b	a	.|.	b	.|.	.|.	.|.	b	b	.|.	.|.	b	b	.|.	h	.|.	b	a	.|.	.|.	b	b	a	a	b	.|.	.|.	b	.|.	.|.	b	b	b	.|.	.|.
chr02	578531	chr02_578531	T	C	1|1	0|0	SNP	2965	1	chr02_578531	a	b	a	a	b	a	b	b	a	b	a	b	b	b	a	b	b	a	h	a	b	a	a	a	b	b	a	a	b	b	b	b	a	b	b	b	b	b	a
chr02	581406	chr02_581406	G	T	0|0	1|1	SNP	2965	1		a	b	a	a	b	a	b	b	a	b	a	b	b	b	a	b	b	a	h	a	b	a	a	a	b	b	a	a	b	b	b	b	a	b	b	b	b	b	a
chr02	615971	chr02_615971	A	AAG	0|0	1|1	INDEL	2978	0.784946		.|.	.|.	.|.	a	.|.	a	b	b	a	.|.	a	b	b	b	a	b	b	.|.	.|.	a	b	a	.|.	.|.	b	.|.	a	a	b	b	.|.	b	a	b	a	b	b	b	.|.
chr02	616013	chr02_616013	A	G	1|1	0|0	SNP	2965	0.795699	chr02_616013	.|.	.|.	-	a	.|.	a	b	b	a	.|.	a	b	b	b	a	b	b	.|.	.|.	a	b	a	.|.	.|.	b	.|.	a	a	b	b	.|.	b	a	b	a	b	b	b	.|.
chr02	616164	chr02_616164	G	A	1|1	0|0	SNP	2965	0.946237		.|.	b	.|.	a	.|.	.|.	b	b	a	b	a	b	b	b	a	b	b	.|.	h	a	b	a	a	a	b	b	a	a	b	b	b	b	a	b	a	b	b	b	a
chr02	616175	chr02_616175	A	G	1|1	0|0	SNP	2965	0.946237		.|.	b	.|.	a	.|.	.|.	b	b	a	b	a	b	b	b	a	b	b	.|.	h	a	b	a	a	a	b	b	a	a	b	b	b	b	a	b	a	b	b	b	a
chr02	616321	chr02_616321	AC	CA	1|1	0|0	SNPs	2947	0.956989		a	b	.|.	a	.|.	.|.	b	b	a	b	a	b	b	b	a	b	b	.|.	h	a	b	a	a	a	b	b	a	a	b	b	b	b	a	b	a	b	b	b	a
chr02	618101	chr02_618101	C	T	0|0	1|1	SNP	2965	0.946237		a	b	a	a	.|.	a	b	b	a	b	a	b	b	b	a	b	b	.|.	h	.|.	b	a	a	a	b	b	a	a	b	b	-	b	a	b	a	b	b	b	a
chr02	621645	chr02_621645	C	T	1|1	0|0	SNP	2965	0.602151	chr02_621645	a	b	a	.|.	b	a	b	b	a	b	a	b	b	b	.|.	b	.|.	.|.	h	.|.	b	a	.|.	.|.	b	b	a	a	b	.|.	b	b	a	.|.	.|.	.|.	b	b	.|.
chr02	621885	chr02_621885	T	C	0|0	1|1	SNP	2965	0.978495		a	b	a	a	b	a	b	b	a	b	a	b	b	b	a	b	b	.|.	h	a	b	a	a	a	b	b	a	a	b	b	b	b	a	b	a	b	b	b	a
chr02	668864	chr02_668864	G	T	1|1	0|0	SNP	2965	0.774194	chr02_668864	a	.|.	a	.|.	.|.	.|.	b	b	a	b	.|.	b	b	b	.|.	b	b	a	h	a	b	a	a	a	b	.|.	a	.|.	.|.	b	b	b	a	b	.|.	b	b	b	a
chr02	668929	chr02_668929	T	C	1|1	0|0	SNP	2965	0.774194		a	.|.	a	.|.	.|.	.|.	b	b	a	b	.|.	b	b	b	.|.	b	b	a	h	a	b	a	a	a	b	.|.	a	.|.	.|.	b	b	b	a	b	.|.	b	b	b	a
chr02	687546	chr02_687546	A	C	0|0	1|1	SNP	2965	0.989247	chr02_687546	a	b	a	a	b	a	b	b	a	b	a	b	b	b	a	b	b	a	h	a	b	a	a	a	b	b	a	a	b	b	b	b	a	b	-	b	b	b	a
chr02	725331	chr02_725331	A	G	1|1	0|0	SNP	2965	0.946237	chr02_725331	a	b	a	a	.|.	a	b	b	a	b	a	b	b	b	a	b	b	a	h	a	b	a	a	a	b	.|.	a	a	b	b	b	b	a	a	a	b	b	b	a
chr02	732706	chr02_732706	T	C	0|0	1|1	SNP	2965	0.623656		-	b	a	a	.|.	a	.|.	.|.	a	.|.	a	b	b	b	.|.	b	.|.	.|.	h	.|.	.|.	a	a	.|.	b	b	a	.|.	b	b	b	b	a	.|.	a	.|.	b	.|.	a
chr02	751683	chr02_751683	C	T	1|1	0|0	SNP	2965	0.602151	chr02_751683	.|.	b	a	.|.	.|.	.|.	b	b	a	b	a	.|.	.|.	b	a	b	b	.|.	h	.|.	b	a	a	a	b	b	a	.|.	.|.	b	b	b	a	.|.	.|.	.|.	.|.	b	a
chr02	788869	chr02_788869	G	A	0|0	1|1	SNP	2965	0.806452	chr02_788869	a	.|.	.|.	a	.|.	.|.	b	b	a	b	.|.	b	b	b	.|.	b	b	a	h	a	b	a	a	a	b	.|.	a	a	.|.	b	b	b	a	a	a	b	b	b	a
chr02	800929	chr02_800929	A	G	0|0	1|1	SNP	2965	0.88172	chr02_800929	a	b	.|.	a	.|.	.|.	b	b	a	b	a	b	b	b	b	b	b	a	h	a	b	a	a	a	b	b	a	a	b	b	b	b	a	a	.|.	b	b	b	a
chr02	802368	chr02_802368	T	C	0|0	1|1	SNP	2965	0.989247		a	b	a	a	b	a	b	b	a	b	a	b	b	b	b	b	b	.|.	h	a	b	a	a	a	b	b	a	a	b	b	b	b	a	a	a	b	b	b	a
chr02	854389	chr02_854389	C	T	0|0	1|1	SNP	2965	0.935484	chr02_854389	a	b	a	a	b	a	b	b	a	b	a	b	b	b	.|.	b	b	a	h	a	b	a	a	.|.	a	b	a	a	b	a	b	b	a	.|.	a	b	b	b	a
chr02	939096	chr02_939096	G	A	0|0	1|1	SNP	2965	0.612903	chr02_939096	a	b	a	a	.|.	a	b	b	.|.	b	a	b	.|.	.|.	b	b	b	.|.	a	.|.	b	a	.|.	a	.|.	.|.	a	a	.|.	a	b	b	.|.	.|.	.|.	.|.	b	b	a
chr02	971808	chr02_971808	G	T	0|0	1|1	SNP	2965	1	chr02_971808	a	b	a	a	b	a	b	b	a	b	a	b	b	b	b	b	b	a	a	a	b	a	a	a	a	b	a	a	b	a	b	b	a	a	a	b	b	b	a
chr02	971910	chr02_971910	G	A	0|0	1|1	SNP	2965	1		a	b	a	a	b	a	b	b	a	b	a	b	b	b	b	b	b	a	a	a	b	a	a	a	a	b	a	a	b	a	b	b	a	a	a	b	b	b	a
chr02	971927	chr02_971927	T	TA	0|0	1|1	INDEL	2936	1		a	b	a	a	b	a	b	b	a	b	a	b	b	b	b	b	b	a	a	a	b	a	a	a	a	b	a	a	b	a	b	b	a	a	a	b	b	b	a
chr02	971953	chr02_971953	TT	CA	0|0	1|1	SNPs	2947	1		a	b	a	a	b	a	b	b	a	b	a	b	b	b	b	b	b	a	a	a	b	a	a	a	a	b	a	a	b	a	b	b	a	a	a	b	b	b	a
chr02	996987	chr02_996987	C	T	0|0	1|1	SNP	2965	1	chr02_996987	a	b	a	a	b	a	b	b	a	b	a	b	b	b	b	b	b	a	a	a	b	a	a	a	a	b	a	a	b	a	b	h	a	a	a	b	b	b	a
chr02	997006	chr02_997006	C	T	1|1	0|0	SNP	2965	1		a	b	a	a	b	a	b	b	a	b	a	b	b	b	b	b	b	a	a	a	b	a	a	a	a	b	a	a	b	a	b	h	a	a	a	b	b	b	a
chr02	997015	chr02_997015	G	A	1|1	0|0	SNP	2965	1		a	b	a	a	b	a	b	b	a	b	a	b	b	b	b	b	b	a	a	a	b	a	a	a	a	b	a	a	b	a	b	h	a	a	a	b	b	b	a
chr02	997032	chr02_997032	C	T	1|1	0|0	SNP	2965	1		a	b	a	a	b	a	b	b	a	b	a	b	b	b	b	b	b	a	a	a	b	a	a	a	a	b	a	a	b	a	b	h	a	a	a	b	b	b	a
chr02	997225	chr02_997225	G	A	1|1	0|0	SNP	2965	1		a	b	a	a	b	a	b	b	a	b	a	b	b	b	b	b	b	a	a	a	b	a	a	a	a	b	a	a	b	a	b	h	a	a	a	b	b	b	a
chr02	1040909	chr02_1040909	C	G	0|0	1|1	SNP	2965	1	chr02_1040909	a	b	a	a	b	a	b	b	a	b	a	b	b	b	b	b	b	a	a	a	b	a	a	a	a	b	a	a	b	a	b	h	a	a	a	b	b	b	a
chr02	1078625	chr02_1078625	C	T	0|0	1|1	SNP	2965	0.967742	chr02_1078625	a	b	a	a	b	a	b	b	a	b	a	b	b	b	b	b	b	a	a	a	b	a	a	a	a	b	b	a	b	a	b	h	a	a	a	b	b	b	a
chr02	1087404	chr02_1087404	T	C	0|0	1|1	SNP	2965	0.860215	chr02_1087404	.|.	.|.	.|.	.|.	.|.	.|.	b	b	a	b	a	b	b	b	b	b	b	a	a	a	b	a	a	a	a	b	b	a	b	.|.	b	h	a	a	a	.|.	b	b	a
chr02	1089844	chr02_1089844	C	A	0|0	1|1	SNP	2965	0.989247		a	-	a	a	-	a	b	b	a	b	a	b	b	b	b	b	b	.|.	a	a	-	a	a	a	a	b	b	a	b	a	b	h	a	a	a	b	b	b	a
chr02	1094838	chr02_1094838	G	C	0|0	1|1	SNP	2965	0.870968	chr02_1094838	a	b	a	a	b	a	b	b	a	b	a	b	b	b	b	b	b	.|.	a	a	b	a	a	.|.	a	b	b	a	b	a	b	h	.|.	a	a	b	b	b	a
chr02	1098367	chr02_1098367	T	C	0|0	1|1	SNP	2965	0.655914		a	b	a	a	.|.	.|.	b	.|.	a	b	.|.	b	b	b	b	b	b	.|.	.|.	a	b	.|.	a	.|.	a	b	b	a	b	.|.	b	-	.|.	a	a	.|.	b	b	a
chr02	1104996	chr02_1104996	T	A	0|0	1|1	SNP	2965	1	chr02_1104996	a	b	a	a	b	a	b	b	a	b	a	b	b	b	b	b	b	a	a	a	b	a	a	a	a	b	b	a	b	a	b	h	a	a	a	b	b	b	a
chr02	1328876	chr02_1328876	A	G	0|0	1|1	SNP	2965	0.526882	chr02_1328876	.|.	.|.	.|.	a	.|.	.|.	b	b	a	b	.|.	.|.	b	b	.|.	b	b	a	a	a	b	.|.	.|.	.|.	a	b	b	.|.	b	.|.	.|.	h	.|.	.|.	a	.|.	b	.|.	a
chr02	1328897	chr02_1328897	A	G	0|0	1|1	SNP	2965	0.526882		.|.	.|.	.|.	a	.|.	.|.	b	b	a	b	.|.	.|.	b	b	.|.	b	b	a	a	a	b	.|.	.|.	.|.	a	b	b	.|.	b	.|.	.|.	h	.|.	.|.	a	.|.	b	.|.	a
chr02	1329008	chr02_1329008	T	A	0|0	1|1	SNP	2965	0.526882		.|.	.|.	.|.	a	.|.	.|.	b	b	a	b	.|.	.|.	b	b	.|.	b	b	a	a	a	b	.|.	.|.	.|.	a	b	b	.|.	b	.|.	.|.	h	.|.	.|.	a	.|.	b	.|.	a
chr02	1329045	chr02_1329045	G	A	0|0	1|1	SNP	2965	0.526882		.|.	.|.	.|.	a	.|.	.|.	b	b	a	b	.|.	.|.	b	b	.|.	b	b	a	a	a	b	.|.	.|.	.|.	a	b	b	.|.	b	.|.	.|.	h	.|.	.|.	a	.|.	b	.|.	a
chr02	1329057	chr02_1329057	A	T	0|0	1|1	SNP	2965	0.526882		.|.	.|.	.|.	a	.|.	.|.	b	b	a	b	.|.	.|.	b	b	.|.	b	b	a	a	a	b	.|.	.|.	.|.	a	b	b	.|.	b	.|.	.|.	h	.|.	.|.	a	.|.	b	.|.	a
chr02	1329774	chr02_1329774	T	C	0|0	1|1	SNP	2965	0.913978		a	b	.|.	.|.	b	b	b	b	a	b	a	b	b	b	a	b	b	a	a	a	b	a	a	.|.	a	b	b	a	b	a	b	h	.|.	a	a	b	b	b	a
chr02	1338021	chr02_1338021	CA	C	0|0	1|1	INDEL	2044	0.408602		.|.	b	.|.	.|.	.|.	.|.	b	b	.|.	.|.	a	.|.	b	b	.|.	b	b	.|.	a	a	b	.|.	.|.	.|.	.|.	.|.	b	.|.	.|.	a	b	h	.|.	.|.	.|.	.|.	b	b	a
chr02	1422097	chr02_1422097	A	T	1|1	0|0	SNP	2965	1	chr02_1422097	a	b	a	a	b	b	b	b	a	b	a	b	b	b	a	b	b	a	a	a	b	a	a	a	a	a	b	a	b	a	b	h	a	a	a	b	b	b	b
chr02	1462903	chr02_1462903	A	T	1|1	0|0	SNP	2965	0.989247	chr02_1462903	a	b	a	a	b	b	b	b	a	b	a	b	b	b	a	b	b	a	a	a	b	a	a	a	a	a	b	a	b	a	b	h	a	a	a	b	b	b	b
chr02	1463084	chr02_1463084	T	C	1|1	0|0	SNP	2965	0.967742		a	b	a	a	b	b	b	b	a	b	a	b	b	b	a	b	b	a	a	a	b	a	a	a	a	a	b	a	b	a	b	h	a	a	a	b	b	b	b
chr02	1477272	chr02_1477272	A	G	1|1	0|0	SNP	2965	0.784946	chr02_1477272	.|.	.|.	a	.|.	.|.	b	b	.|.	.|.	b	.|.	.|.	b	b	a	b	b	.|.	a	a	b	a	a	a	a	.|.	b	a	.|.	a	b	b	a	a	a	b	.|.	b	b
chr02	1477309	chr02_1477309	G	A	1|1	0|0	SNP	2965	0.784946		.|.	.|.	a	.|.	.|.	b	b	.|.	.|.	b	.|.	.|.	b	b	a	b	b	.|.	a	a	b	a	a	a	a	.|.	b	a	.|.	a	b	b	a	a	a	b	.|.	b	b
chr02	1477998	chr02_1477998	T	C	1|1	0|0	SNP	2965	0.505376		a	-	.|.	a	.|.	.|.	.|.	.|.	a	.|.	a	-	b	.|.	a	b	.|.	.|.	a	a	.|.	a	a	a	a	a	b	a	b	a	.|.	.|.	a	.|.	.|.	.|.	.|.	.|.	b
chr02	1535725	chr02_1535725	G	A	1|1	0|0	SNP	2965	1	chr02_1535725	a	b	a	a	b	b	b	b	a	b	a	b	b	b	a	b	b	a	a	a	b	a	a	a	a	a	b	a	b	a	b	a	a	a	a	b	b	b	a
chr02	1591452	chr02_1591452	G	GT	1|1	0|0	INDEL	2966	1		a	b	a	a	b	b	b	b	a	b	a	b	b	b	a	b	b	a	a	a	b	a	a	a	a	a	b	a	b	a	b	a	a	a	a	b	b	b	a
chr02	1591639	chr02_1591639	T	C	1|1	0|0	SNP	2965	1	chr02_1591639	a	b	a	a	b	b	b	b	a	b	a	b	b	b	a	b	b	a	a	a	b	a	a	a	a	a	b	a	b	a	b	a	a	a	a	b	b	b	a
chr02	1591653	chr02_1591653	CC	TT	1|1	0|0	SNPs	2947	1		a	b	a	a	b	b	b	b	a	b	a	b	b	b	a	b	b	a	a	a	b	a	a	a	a	a	b	a	b	a	b	a	a	a	a	b	b	b	a
chr02	1621176	chr02_1621176	TT	CC	1|1	0|0	SNPs	2947	0.827957		a	b	.|.	a	.|.	.|.	b	.|.	a	b	a	b	b	b	a	b	b	.|.	a	a	b	a	a	a	a	a	a	a	b	a	b	a	a	a	a	b	b	b	a
chr02	1623514	chr02_1623514	TCG	T	1|1	0|0	INDEL	2969	1		a	b	a	a	b	b	b	b	a	b	a	b	b	b	a	b	b	a	a	a	b	a	a	a	a	a	a	a	b	a	b	a	a	a	a	b	b	b	a
chr02	1628898	chr02_1628898	C	T	1|1	0|0	SNP	2965	0.612903	chr02_1628898	.|.	.|.	.|.	a	.|.	.|.	.|.	b	a	.|.	a	.|.	.|.	b	a	b	b	a	a	a	b	a	a	.|.	a	.|.	a	a	b	a	b	.|.	.|.	a	a	.|.	.|.	b	a
chr02	1680510	chr02_1680510	T	G	1|1	0|0	SNP	2965	1	chr02_1680510	a	b	a	a	b	b	b	b	a	b	a	b	b	b	a	b	b	a	a	a	b	a	a	a	a	a	a	a	b	a	b	a	a	a	a	b	b	b	a
chr02	1937609	chr02_1937609	G	C	1|1	0|0	SNP	2965	0.860215	chr02_1937609	a	b	a	.|.	.|.	b	b	b	a	b	a	b	b	b	a	b	b	.|.	b	a	a	a	.|.	a	a	-	a	a	b	a	a	a	.|.	.|.	a	b	b	b	a
chr02	2006948	chr02_2006948	A	C	1|1	0|0	SNP	2965	1	chr02_2006948	a	b	b	a	b	b	b	b	a	b	b	b	b	b	a	b	b	a	b	a	a	a	a	a	a	a	a	a	b	a	a	a	a	a	a	b	b	b	a
chr02	2038121	chr02_2038121	T	TTTTCCATATGG	1|1	0|0	INDEL	2966	0.645161		a	b	b	a	b	b	b	b	.|.	b	b	b	b	b	.|.	b	b	.|.	b	.|.	a	a	.|.	.|.	a	a	a	a	b	.|.	a	.|.	a	.|.	a	.|.	b	b	.|.
chr02	2143987	chr02_2143987	A	G	1|1	0|0	SNP	2965	0.860215	chr02_2143987	a	.|.	b	a	.|.	b	b	b	a	b	b	.|.	b	b	a	b	b	.|.	b	.|.	a	a	a	a	a	a	a	a	b	a	a	a	a	a	a	b	b	b	a
chr02	2291502	chr02_2291502	G	A	1|1	0|0	SNP	2965	1	chr02_2291502	a	b	b	a	b	b	b	b	a	b	b	b	b	b	a	b	b	a	b	a	a	a	a	a	a	a	a	a	b	a	a	a	a	a	a	b	b	b	a
chr02	2304327	chr02_2304327	G	A	1|1	0|0	SNP	2965	0.978495	chr02_2304327	a	b	b	a	.|.	b	b	b	a	b	b	b	b	b	a	b	b	.|.	b	a	a	a	a	a	a	a	a	a	b	a	a	a	a	a	-	b	b	b	a
chr02	2310618	chr02_2310618	C	T	1|1	0|0	SNP	2965	0.892473	chr02_2310618	a	b	b	a	-	b	b	b	a	b	b	.|.	b	b	a	b	b	.|.	b	a	a	a	a	.|.	a	a	a	a	b	.|.	a	a	a	a	a	b	b	b	a
chr02	2317247	chr02_2317247	A	G	1|1	0|0	SNP	2965	0.870968	chr02_2317247	.|.	.|.	b	a	.|.	b	b	b	a	b	b	b	b	b	a	b	b	a	b	a	a	a	a	a	a	.|.	a	.|.	b	a	a	a	a	a	-	b	b	b	a
chr02	2321296	chr02_2321296	C	T	1|1	0|0	SNP	2965	0.494624		.|.	.|.	.|.	.|.	b	.|.	b	.|.	a	.|.	b	.|.	.|.	b	.|.	b	.|.	.|.	.|.	.|.	a	a	a	.|.	a	a	a	a	b	.|.	a	a	.|.	.|.	a	.|.	.|.	b	.|.
chr02	2336060	chr02_2336060	G	A	1|1	0|0	SNP	2965	0.989247	chr02_2336060	a	b	b	a	b	b	b	b	a	a	b	b	b	b	a	b	b	a	b	a	a	a	a	a	a	a	a	a	b	a	a	a	a	a	a	b	b	b	a
chr02	2347634	chr02_2347634	G	GAA	1|1	0|0	INDEL	2973	0.591398		a	b	b	.|.	b	b	.|.	.|.	.|.	.|.	b	b	b	.|.	.|.	b	b	.|.	b	.|.	a	a	a	.|.	.|.	a	a	a	b	.|.	a	a	a	.|.	a	.|.	b	b	.|.
chr02	2351759	chr02_2351759	A	AT	1|1	0|0	INDEL	2966	0.860215		a	.|.	.|.	a	.|.	.|.	.|.	b	a	a	b	b	.|.	b	a	b	b	.|.	b	a	a	a	a	a	a	a	a	a	.|.	a	a	a	a	a	a	.|.	b	b	a
chr02	2351827	chr02_2351827	C	CGA	1|1	0|0	INDEL	2965	0.774194		.|.	b	b	a	.|.	.|.	b	b	a	a	b	b	b	b	.|.	b	b	a	b	.|.	a	a	a	a	a	a	a	a	b	a	a	.|.	a	a	a	.|.	b	b	a
chr02	2351858	chr02_2351858	G	A	1|1	0|0	SNP	2965	0.645161	chr02_2351858	.|.	b	b	a	.|.	.|.	b	b	.|.	a	b	b	.|.	b	.|.	b	b	a	b	.|.	a	a	a	a	a	a	a	a	b	a	a	.|.	a	.|.	a	.|.	b	b	a
chr02	2353454	chr02_2353454	G	A	1|1	0|0	SNP	2965	1		a	b	b	a	b	b	b	b	a	a	b	b	b	b	a	b	b	a	b	a	a	a	a	a	a	a	a	a	b	a	a	a	a	a	a	b	b	b	a
chr02	2355280	chr02_2355280	G	A	1|1	0|0	SNP	2965	0.989247		a	b	b	a	b	b	b	b	a	a	b	b	b	b	a	b	b	.|.	b	a	a	a	a	a	a	a	a	a	b	a	a	a	a	a	a	b	b	b	a
chr02	2671267	chr02_2671267	A	G	1|1	0|0	SNP	2965	0.612903	chr02_2671267	a	.|.	b	a	b	.|.	.|.	b	a	a	b	b	.|.	b	a	a	b	.|.	b	a	.|.	a	.|.	.|.	a	a	a	a	a	a	.|.	.|.	.|.	.|.	b	b	.|.	a	a
chr02	2671714	chr02_2671714	C	G	1|1	0|0	SNP	2965	0.612903		a	.|.	b	a	b	.|.	.|.	b	a	a	b	b	.|.	b	a	a	b	.|.	b	a	.|.	a	.|.	.|.	a	a	a	a	a	a	.|.	.|.	.|.	.|.	b	b	.|.	a	a
chr02	2671771	chr02_2671771	A	T	1|1	0|0	SNP	2965	0.612903		a	.|.	b	a	b	.|.	.|.	b	a	a	b	b	.|.	b	a	a	b	.|.	b	a	.|.	a	.|.	.|.	a	a	a	a	a	a	.|.	.|.	.|.	.|.	b	b	.|.	a	a
chr02	2770551	chr02_2770551	GA	G	1|1	0|0	INDEL	2951	0.870968		a	b	b	a	.|.	.|.	b	b	a	.|.	b	b	b	b	a	a	b	.|.	b	a	a	a	b	a	-	a	a	a	a	a	a	.|.	a	a	b	b	b	a	a
chr02	2859806	chr02_2859806	T	C	1|1	0|0	SNP	2965	0.88172	chr02_2859806	a	b	b	a	.|.	b	b	b	a	a	.|.	b	.|.	a	a	a	b	.|.	b	a	a	a	b	a	b	.|.	a	a	a	a	a	a	.|.	a	b	b	b	a	a
chr02	2859861	chr02_2859861	C	G	1|1	0|0	SNP	2965	0.903226		a	.|.	b	a	.|.	b	b	b	a	a	.|.	b	.|.	a	a	a	b	a	b	a	a	a	b	a	b	.|.	a	a	a	a	a	a	a	a	b	b	b	a	a
chr02	2921982	chr02_2921982	C	T	1|1	0|0	SNP	2965	0.473118		.|.	.|.	.|.	.|.	.|.	.|.	.|.	b	a	.|.	b	.|.	.|.	a	.|.	a	.|.	.|.	.|.	a	a	.|.	.|.	a	.|.	.|.	a	.|.	a	.|.	a	a	.|.	.|.	b	.|.	b	a	.|.
chr02	2970976	chr02_2970976	A	T	1|1	0|0	SNP	2965	0.623656	chr02_2970976	a	b	b	.|.	b	b	b	b	a	.|.	b	b	b	a	.|.	a	.|.	.|.	b	.|.	a	.|.	b	.|.	b	a	a	a	a	.|.	a	a	.|.	.|.	b	.|.	b	a	a
chr02	3014010	chr02_3014010	A	T	1|1	0|0	SNP	2965	0.806452	chr02_3014010	a	.|.	.|.	a	.|.	.|.	b	b	a	a	b	b	b	a	.|.	a	b	.|.	b	a	a	.|.	.|.	a	b	.|.	a	a	.|.	a	a	a	a	a	b	b	b	a	a
chr02	3049784	chr02_3049784	G	GAA	1|1	0|0	INDEL	2969	0.956989		a	b	b	a	b	b	b	b	a	a	b	b	b	a	a	a	b	.|.	b	a	a	a	b	.|.	b	a	a	a	a	a	a	a	a	a	b	b	b	a	a
chr02	3128486	chr02_3128486	AATG	CATC	1|1	0|0	SNPs	2947	0.731183		a	.|.	.|.	a	.|.	.|.	.|.	.|.	a	a	.|.	.|.	b	-	a	a	b	.|.	b	a	a	a	.|.	a	b	a	a	a	a	a	a	a	a	a	b	.|.	b	a	a
chr02	3129529	chr02_3129529	G	A	1|1	0|0	SNP	2965	0.505376	chr02_3129529	a	b	b	a	.|.	.|.	b	b	a	a	.|.	b	b	a	.|.	a	.|.	.|.	.|.	.|.	.|.	.|.	b	.|.	.|.	.|.	a	.|.	a	.|.	a	a	a	a	.|.	.|.	b	a	a
chr02	3130165	chr02_3130165	T	C	1|1	0|0	SNP	2965	0.548387		a	b	b	a	.|.	.|.	b	b	a	a	.|.	b	b	a	.|.	a	.|.	.|.	.|.	.|.	.|.	a	b	.|.	.|.	.|.	a	a	a	.|.	a	a	a	a	.|.	.|.	b	a	a
chr02	3184150	chr02_3184150	G	C	1|1	0|0	SNP	2965	0.688172	chr02_3184150	a	.|.	b	a	.|.	.|.	.|.	b	a	a	.|.	b	.|.	a	a	a	b	a	b	a	a	a	b	a	b	.|.	a	a	.|.	a	a	a	a	.|.	b	b	b	.|.	a
chr02	3208708	chr02_3208708	T	C	1|1	0|0	SNP	2965	0.548387	chr02_3208708	.|.	.|.	b	.|.	.|.	.|.	.|.	b	a	a	.|.	b	.|.	a	a	a	b	.|.	b	.|.	.|.	a	.|.	.|.	b	a	a	a	.|.	.|.	a	.|.	.|.	.|.	.|.	.|.	b	a	a
chr02	3362365	chr02_3362365	GT	G	1|1	0|0	INDEL	2951	0.946237		a	.|.	b	a	.|.	.|.	b	b	a	a	b	b	b	a	a	a	b	a	b	a	a	a	b	a	b	a	a	a	a	a	a	a	a	a	b	b	b	a	a
chr02	3477557	chr02_3477557	C	T	1|1	0|0	SNP	2965	0.591398	chr02_3477557	.|.	.|.	.|.	a	.|.	b	b	b	a	.|.	b	b	b	a	.|.	a	b	.|.	b	.|.	a	a	b	.|.	b	.|.	a	a	a	.|.	a	.|.	.|.	a	b	.|.	b	.|.	a
chr02	3477574	chr02_3477574	T	C	1|1	0|0	SNP	2965	0.591398		.|.	.|.	.|.	a	.|.	b	b	b	a	.|.	b	b	b	a	.|.	a	b	.|.	b	.|.	a	a	b	.|.	b	.|.	a	a	a	.|.	a	.|.	.|.	a	b	.|.	b	.|.	a
chr02	3477591	chr02_3477591	T	G	1|1	0|0	SNP	2965	0.591398		.|.	.|.	.|.	a	.|.	b	b	b	a	.|.	b	b	b	a	.|.	a	b	.|.	b	.|.	a	a	b	.|.	b	.|.	a	a	a	.|.	a	.|.	.|.	a	b	.|.	b	.|.	a
chr02	3477600	chr02_3477600	G	A	1|1	0|0	SNP	2965	0.591398		.|.	.|.	.|.	a	.|.	b	b	b	a	.|.	b	b	b	a	.|.	a	b	.|.	b	.|.	a	a	b	.|.	b	.|.	a	a	a	.|.	a	.|.	.|.	a	b	.|.	b	.|.	a
chr02	3548184	chr02_3548184	C	T	1|1	0|0	SNP	2965	0.505376	chr02_3548184	.|.	b	b	.|.	b	.|.	.|.	b	a	a	.|.	.|.	.|.	a	.|.	a	b	a	.|.	.|.	.|.	.|.	.|.	a	b	.|.	a	a	.|.	a	a	a	a	a	b	.|.	b	.|.	a
chr02	4277193	chr02_4277193	T	C	1|1	0|0	SNP	2965	0.83871	chr02_4277193	a	b	b	a	b	b	b	b	a	a	b	b	b	a	.|.	a	b	.|.	b	a	a	a	.|.	.|.	b	a	a	b	a	a	a	a	a	a	b	b	b	a	a
chr02	4277515	chr02_4277515	CTTTTGCT	C	1|1	0|0	INDEL	2973	0.83871		a	b	b	a	b	b	b	b	a	a	b	b	b	a	.|.	a	b	.|.	b	a	a	a	.|.	.|.	b	a	a	b	a	a	a	a	a	a	b	b	b	a	a
chr02	4355295	chr02_4355295	C	T	1|1	0|0	SNP	2965	0.989247	chr02_4355295	a	b	b	a	b	b	b	b	a	a	b	b	b	a	a	a	b	.|.	b	a	a	a	b	a	b	a	a	b	a	a	a	a	a	a	b	b	b	a	a
chr02	4564915	chr02_4564915	A	G	1|1	0|0	SNP	2965	0.946237	chr02_4564915	a	b	b	-	.|.	b	b	b	a	a	b	b	b	a	a	a	b	.|.	b	a	a	a	b	a	b	a	a	b	a	a	a	a	a	a	b	b	b	a	a
chr02	4564946	chr02_4564946	C	T	1|1	0|0	SNP	2965	0.946237		a	b	b	a	.|.	b	b	b	a	a	b	b	b	a	a	a	b	.|.	b	a	a	a	b	a	b	a	a	b	a	a	a	a	a	a	b	b	b	a	a
chr02	4565491	chr02_4565491	G	A	1|1	0|0	SNP	2965	1		a	b	b	a	b	b	b	b	a	a	b	b	b	a	a	a	b	a	b	a	a	a	b	a	b	a	a	b	a	a	a	a	a	a	b	b	b	a	a
chr02	4650742	chr02_4650742	C	T	1|1	0|0	SNP	2847	0.580645	chr02_4650742	.|.	b	b	.|.	.|.	b	b	b	a	a	b	b	b	a	.|.	a	b	.|.	b	.|.	a	a	b	a	b	.|.	a	b	.|.	.|.	a	a	.|.	a	b	.|.	b	a	a
chr02	4650765	chr02_4650765	T	G	1|1	0|0	SNP	2401	0.55914		.|.	b	b	.|.	.|.	b	b	b	a	a	b	b	b	a	.|.	a	b	.|.	b	.|.	a	a	b	.|.	b	.|.	a	b	.|.	.|.	a	a	.|.	.|.	b	.|.	b	a	a
chr02	5496772	chr02_5496772	T	C	1|1	0|0	SNP	2492	0.494624		a	.|.	b	.|.	.|.	b	b	b	a	a	b	b	b	.|.	.|.	a	b	.|.	b	.|.	.|.	a	b	.|.	.|.	.|.	a	b	.|.	.|.	a	a	.|.	.|.	b	.|.	b	.|.	a
chr02	5497035	chr02_5497035	A	G	1|1	0|0	SNP	2724	0.494624		a	.|.	b	.|.	.|.	b	b	b	a	a	b	b	b	.|.	.|.	a	b	.|.	b	.|.	.|.	a	b	.|.	.|.	.|.	a	b	.|.	.|.	a	a	.|.	.|.	b	.|.	b	.|.	a
chr02	6015657	chr02_6015657	T	A	1|1	0|0	SNP	2965	0.924731	chr02_6015657	a	b	b	a	.|.	b	b	.|.	a	a	b	b	b	a	a	a	b	.|.	b	a	a	a	b	a	b	a	a	b	a	a	a	a	a	a	.|.	b	b	a	a
chr02	6015675	chr02_6015675	G	A	1|1	0|0	SNP	2965	0.924731		a	b	b	a	.|.	b	b	b	a	a	b	b	.|.	a	a	a	b	.|.	b	a	a	a	b	a	b	a	a	b	a	a	a	a	a	a	.|.	b	b	a	a
chr02	7051605	chr02_7051605	T	TGAGTTTGTA	1|1	0|0	INDEL	2900	1		a	b	b	b	b	b	b	b	a	a	b	-	b	a	a	a	h	a	b	a	a	a	b	a	b	a	a	-	a	a	a	a	a	a	b	b	b	a	a
chr02	7051806	chr02_7051806	T	C	1|1	0|0	SNP	2965	0.978495	chr02_7051806	a	.|.	b	b	b	b	b	b	a	a	b	b	b	a	a	a	h	.|.	h	a	a	a	b	a	b	a	a	b	a	a	a	a	a	a	b	b	b	a	a
chr02	7051906	chr02_7051906	C	CT	1|1	0|0	INDEL	2966	0.978495		a	.|.	b	b	b	b	b	b	a	a	b	b	b	a	a	a	h	.|.	h	a	a	a	b	a	b	a	a	b	a	a	a	a	a	a	b	b	b	a	a
chr02	7477944	chr02_7477944	T	G	1|1	0|0	SNP	2965	0.44086		a	b	b	.|.	b	.|.	.|.	.|.	.|.	.|.	b	b	b	.|.	.|.	a	h	.|.	.|.	.|.	.|.	a	.|.	.|.	.|.	a	a	.|.	a	.|.	.|.	.|.	a	.|.	b	.|.	b	.|.	.|.
chr02	7530566	chr02_7530566	A	G	1|1	0|0	SNP	2965	0.505376	chr02_7530566	.|.	.|.	.|.	.|.	.|.	.|.	.|.	b	a	a	.|.	.|.	.|.	a	.|.	a	h	a	.|.	a	a	.|.	b	.|.	b	a	a	.|.	.|.	a	a	a	a	.|.	.|.	.|.	b	a	.|.
chr02	7531314	chr02_7531314	G	A	1|1	0|0	SNP	2965	1		a	b	b	b	b	b	b	b	a	a	b	b	b	a	a	a	h	a	b	a	a	a	b	a	b	a	a	b	a	a	a	a	a	a	b	b	b	a	a
chr02	7554966	chr02_7554966	T	A	1|1	0|0	SNP	2965	0.473118		.|.	.|.	.|.	.|.	.|.	.|.	.|.	.|.	a	a	b	.|.	.|.	a	a	a	.|.	.|.	.|.	a	.|.	a	.|.	a	.|.	.|.	.|.	.|.	.|.	a	a	a	a	a	b	.|.	.|.	a	a
chr02	7555097	chr02_7555097	T	C	1|1	0|0	SNP	2965	0.473118		.|.	.|.	.|.	.|.	.|.	.|.	.|.	.|.	a	a	b	.|.	.|.	a	a	a	.|.	.|.	.|.	a	.|.	a	.|.	a	.|.	.|.	.|.	.|.	.|.	a	a	a	a	a	b	.|.	.|.	a	a
chr02	7555109	chr02_7555109	G	A	1|1	0|0	SNP	2965	0.473118		.|.	.|.	.|.	.|.	.|.	.|.	.|.	.|.	a	a	b	.|.	.|.	a	a	a	.|.	.|.	.|.	a	.|.	a	.|.	a	.|.	.|.	.|.	.|.	.|.	a	a	a	a	a	b	.|.	.|.	a	a
chr02	7589968	chr02_7589968	ACATAGAAGGAT	A	1|1	0|0	INDEL	2983	0.784946		.|.	b	b	b	b	b	b	b	a	a	b	b	b	a	a	a	h	.|.	b	a	a	a	b	.|.	b	a	a	b	a	.|.	a	a	.|.	a	b	b	b	.|.	a
chr02	7589998	chr02_7589998	A	G	1|1	0|0	SNP	2965	0.784946	chr02_7589998	.|.	b	b	b	b	b	b	b	a	a	b	b	b	a	a	a	h	.|.	b	a	a	a	b	.|.	b	a	a	b	a	.|.	a	a	.|.	a	b	b	b	.|.	a
[truncated: 4,391 more rows]
[truncated: 55 more columns]

## Sheet: C- All bins
ID	MV	%MV	Redundant	204A	076	130A	008	015	191	206	028	045	060	097A	106A	126	147A	176	017	192	213	030	046	073	098B	107A	131	153	176A	019	196A	030A	047	082	099	112	133A	159A	177	003A	177A	197	019A	033	051	083	100	114	133B
[truncated: 1,389 more rows]
[truncated: 45 more columns]

[truncated: 1 more sheets: D- Selected bins]
