# Supplementary material for: QTL mapping of melon fruit quality traits using a high-density GBS-based genetic map
Source: BMC Plant Biol. 2018 Dec 4;18:324. doi: 10.1186/s12870-018-1537-5 (PMC6278158; doi:10.1186/s12870-018-1537-5)
Supplement: Supplementary file 8 — Table S3. (a) Candidate genes for fruit morphology in the melon genome annotation v4.0. (b). Candidate genes for fruit morphology contained in the QTL intervals. (XLSX 19 kb) [file 12870_2018_1537_MOESM8_ESM.xlsx]

## Sheet: a
Gene_ID	Description CM4.0	Chr	Physical position	Tomato_Gene_ID	Description iTAG3.2
MELO3C025714	WUSCHEL-related homeobox 3	chr11	27659340	Solyc11g072790.2.1	Note=WUSCHEL-like homeobox protein
MELO3C009700	Plant cadmium resistance protein	chr04	30060304	Solyc10g081410.2.1	Note=Plant cadmium resistance protein
MELO3C014254	Cell number regulator 8	chr05	4798408	Solyc09g007490.3.1	Note=Cell number regulator-like protein
MELO3C017355	WUSCHEL-related homeobox 1	chr02	24041928	Solyc03g118770.3.1	Note=WUSCHEL-related homeobox 1-like protein
MELO3C006809	Cell number regulator 6	chr06	6250958	Solyc03g093200.3.1	Note=Cell number regulator 6
MELO3C016564	Plant cadmium resistance 2	chr06	27323970	Solyc03g120610.3.1	Note=Cytochrome c-type biogenesis CcmH
MELO3C010841	WUSCHEL-related homeobox 4	chr03	30519110	Solyc04g078650.3.1	Note=wuschel related homobox 4
MELO3C002129	WUSCHEL-related homeobox 1-like	chr12	26130888	Solyc03g118770.3.1	Note=WUSCHEL-related homeobox 1-like protein
MELO3C008284	WUSCHEL-related homeobox 5	chr03	3011167	Solyc03g096300.3.1	Note=WUSCHEL-related homeobox protein
MELO3C013751	Protein MID1-COMPLEMENTING ACTIVITY 1	chr06	33189352	Solyc02g083540.3.1	Note=MID1-complementing activity-like protein
MELO3C007929	Protein MID1-COMPLEMENTING ACTIVITY 1	chr08	6313619	Solyc02g083540.3.1	Note=MID1-complementing activity-like protein
MELO3C007898	protein WUSCHEL	chr08	6099745	Solyc02g083950.3.1	Note=wuschel
MELO3C013727	WUSCHEL-related homeobox 13	chr06	33014662	Solyc02g082670.3.1	Note=WUSCHEL-related homeobox 8
MELO3C017032	WUSCHEL-related homeobox 8-like	chr07	306336	Solyc02g082670.3.1	Note=WUSCHEL-related homeobox 8
MELO3C009677	WUSCHEL-related homeobox 11 isoform X1	chr04	30298371	Solyc06g072890.2.1	Note=WUSCHEL-related homeobox
MELO3C007244	WUSCHEL-related homeobox 9-like isoform X1	chr08	1688170	Solyc02g077390.2.1	Note=compound inflorescence
MELO3C014527	YABBY protein	chr05	1633382	Solyc06g073920.3.1	Note=CRABS CLAW-like protein 2a
MELO3C008499	Protein IQ-DOMAIN 1	chr06	9192082	Solyc03g083100.3.1	Note=SUN-like protein 10
MELO3C024434	protein IQ-DOMAIN 14-like	chr01	36794837	Solyc06g066430.3.1	Note=SUN-like protein 18
MELO3C006884	protein IQ-DOMAIN 14-like	chr06	6961920	Solyc03g026110.3.1	Note=SUN-like protein 8
MELO3C002201	Protein IQ-DOMAIN 31	chr12	25650182	Solyc02g087760.3.1	Note=SUN-like protein 7
MELO3C009991	Protein IQ-DOMAIN 1-like protein	chr02	11196392	Solyc11g071840.2.1	Note=SUN-like protein 31
MELO3C007235	Protein IQ-DOMAIN 1	chr08	1634276	Solyc10g008790.3.1	Note=SUN-like protein 28
MELO3C005137	IQ-domain 11	chr09	17605626	Solyc01g088250.3.1	Note=SUN domain protein3
MELO3C006504	Protein IQ-DOMAIN 31	chr06	3776482	Solyc09g082560.3.1	Note=SUN-like protein 26
MELO3C014258	IQ-domain 1	chr05	4762512	Solyc10g086060.2.1	Note=SUN-like protein 30
MELO3C012442	Protein IQ-DOMAIN 1	chr10	435758	Solyc04g050050.3.1	Note=SUN-like protein 13
MELO3C005949	IQ-domain 17	chr06	161120	Solyc10g005000.3.1	Note=SUN-like protein 27
MELO3C022253	Protein IQ-DOMAIN 1	chr11	32191468	Solyc08g083240.3.1	Note=SUN-like protein 24
MELO3C005636	IQ-domain 22	chr09	23154341	Solyc08g080470.3.1	Note=SUN-like protein 23
MELO3C022423	IQ-domain 14	chr11	33605729	Solyc08g014280.3.1	Note=SUN-like protein 21
MELO3C014290	Protein IQ-DOMAIN 31	chr05	4206255	Solyc09g082560.3.1	Note=SUN-like protein 26
MELO3C015418	protein IQ-DOMAIN 14-like	chr02	1515058	Solyc06g066430.3.1	Note=SUN-like protein 18
MELO3C013004	protein IQ-DOMAIN 14-like	chr04	15921096	Solyc06g066430.3.1	Note=SUN-like protein 18
MELO3C017768	IQ-domain 14	chr07	26973963	Solyc08g014280.3.1	Note=SUN-like protein 21
MELO3C005888	Protein IQ-DOMAIN 1	chr09	25005965	Solyc03g083100.3.1	Note=SUN-like protein 10
MELO3C010997	Protein IQ-DOMAIN 32	chr03	29475791	Solyc04g081210.3.1	Note=SUN-like protein 14
MELO3C003773	Protein IQ-DOMAIN 32	chr04	4062818	Solyc04g081210.3.1	Note=SUN-like protein 14
MELO3C025505	IQ-domain 1	chr09	6428567	Solyc04g050050.3.1	Note=SUN-like protein 13
MELO3C009812	Protein IQ-DOMAIN 1	chr04	29044333	Solyc04g016480.3.1	Note=SUN-like protein 12
MELO3C016880	Protein IQ-DOMAIN 1	chr07	1450991	Solyc08g062940.3.1	Note=SUN-like protein 22
MELO3C024232	Transcription repressor OFP14	chr01	35416793	Solyc03g120190.3.1	Note=ovate family protein 7
MELO3C017554	Transcription repressor OFP7	chr07	25066169	Solyc03g034100.3.1	Note=ovate family protein 6
MELO3C007193	Transcription repressor OFP5	chr08	1381987	Solyc02g072030.1.1	Note=LOW QUALITY:ovate family protein 5
MELO3C004557	transcription repressor OFP8-like	chr05	28533628	Solyc03g034100.3.1	Note=ovate family protein 6
MELO3C025581	Transcription repressor OFP6	chr12	12990776	Solyc01g007800.3.1	Note=ovate family protein 2
MELO3C019910	Transcription repressor OFP13	chr03	22334455	Solyc05g055220.1.1	Note=ovate family protein 10
MELO3C009514	Transcription repressor OFP13	chr04	31566369	Solyc01g007810.1.1	Note=LOW QUALITY:ovate family protein 3
MELO3C009515	Transcription repressor OFP6	chr04	31555667	Solyc01g007800.3.1	Note=ovate family protein 2
MELO3C024574	Transcription repressor OFP6	chr08	9197673	Solyc01g007800.3.1	Note=ovate family protein 2
MELO3C006531	Transcription repressor OFP12	chr06	3954024	Solyc09g082080.1.1	Note=LOW QUALITY:ovate family protein 19
MELO3C015818	Transcription repressor OFP12	chr01	30647906	Solyc09g082080.1.1	Note=LOW QUALITY:ovate family protein 19
MELO3C025206	transcription repressor OFP1	chr08	28261131	Solyc10g076180.1.1	Note=ovate family protein 20
MELO3C025343	transcription repressor OFP8-like	chr02	19796944	Solyc04g080210.1.1	Note=LOW QUALITY:ovate family protein 9
MELO3C007422	transcription repressor OFP8-like	chr08	2697371	Solyc03g034100.3.1	Note=ovate family protein 6
MELO3C009113	transcription repressor OFP2-like	chr04	34135042	Solyc06g082460.1.1	Note=LOW QUALITY:ovate family protein 14
MELO3C026874	Transcription repressor OFP17	chr11	22494693	Solyc06g082450.1.1	Note=LOW QUALITY:ovate family protein
MELO3C024573	Transcription repressor OFP13	chr08	9210973	Solyc05g055220.1.1	Note=ovate family protein 10
MELO3C012340	Transcription repressor OFP13	chr10	1146795	Solyc05g055220.1.1	Note=ovate family protein 10
MELO3C004493	axial regulator YABBY 5	chr05	28003642	Solyc12g009580.2.1	Note=CRABS CLAW 5b
MELO3C010932	Transcription repressor OFP8	chr03	29961823	Solyc03g034100.3.1	Note=ovate family protein 6
MELO3C010330	axial regulator YABBY 5-like	chr02	17243003	Solyc07g008180.3.1	Note=CRABS CLAW-like protein 5a
MELO3C000087	axial regulator YABBY 1-like	chr00	9089986	Solyc01g091010.3.1	Note=CRABS CLAW-like protein1a
MELO3C011869	cytochrome P450 78A5-like	chr10	4249317	Solyc05g015350.3.1	Note=Cytochrome P450
MELO3C011869	cytochrome P450 78A5-like	chr10	4249317	Solyc05g015350.3.1	Note=Cytochrome P450
MELO3C020975	cytochrome P450 78A7	chr11	2347095	Solyc12g056810.2.1	Note=Cytochrome P450, putative
MELO3C020975	cytochrome P450 78A7	chr11	2347095	Solyc12g056810.2.1	Note=Cytochrome P450, putative
MELO3C026042	Protein PLANT CADMIUM RESISTANCE 8	chr08	28777918	Solyc06g048790.1.1	Note=Plant cadmium resistance 10-like protein
MELO3C002043	cytochrome P450 78A5-like	chr12	26719319	Solyc03g114940.3.1	Note=Cytochrome P450
MELO3C002043	cytochrome P450 78A5-like	chr12	26719319	Solyc03g114940.3.1	Note=Cytochrome P450
MELO3C011413	cytochrome P450 78A5	chr03	26175194	Solyc03g114940.3.1	Note=Cytochrome P450
MELO3C011413	cytochrome P450 78A5	chr03	26175194	Solyc03g114940.3.1	Note=Cytochrome P450
MELO3C022246	cytochrome P450 78A9-like	chr11	32115888	Solyc01g096280.2.1	Note=Cytochrome P450
MELO3C022246	cytochrome P450 78A9-like	chr11	32115888	Solyc01g096280.2.1	Note=Cytochrome P450
MELO3C018873	Protein IQ-DOMAIN 1	chr01	3537343	Solyc04g050050.3.1	Note=SUN-like protein 13
MELO3C024381	Protein IQ-DOMAIN 1	chr01	36462557	Solyc03g121760.3.1	Note=SUN-like protein 11
MELO3C009321	IQ-domain 1	chr04	32888431	Solyc10g086060.2.1	Note=SUN-like protein 30
MELO3C031368	protein IQ-DOMAIN 1-like	chr05	12036873	Solyc02g090760.3.1	Note=TUDOR-SN protein
MELO3C004368	Protein IQ-DOMAIN 31	chr05	26941155	Solyc09g082560.3.1	Note=SUN-like protein 26
MELO3C032249	protein IQ-DOMAIN 14	chr06	33099944	Solyc10g086060.2.1	Note=SUN-like protein 30
MELO3C032275	protein YABBY 4-like	chr06	35503422	Solyc08g079100.3.1	Note=CRABS CLAW 1b
MELO3C032288	cytochrome P450 78A5	chr06	37280436	Solyc03g114940.3.1	Note=Cytochrome P450
MELO3C016091	Protein IQ-DOMAIN 1	chr07	20386447	Solyc02g077260.3.1	Note=SUN-like protein5
MELO3C005776	Plant UBX domain-containing protein 10	chr09	24155383	Solyc08g082970.3.1	Note=FAS-associated factor 2-B
MELO3C034075	protein CRABS CLAW	chr10	2288420	Solyc05g012050.3.1	Note=CRABS CLAW b
MELO3C034130	axial regulator YABBY 4	chr10	3458200	Solyc05g005240.2.1	Note=YABBY gene
MELO3C022235	Cell number regulator 6	chr11	32011143	Solyc05g051690.3.1	Note=Cell number regulator 6
MELO3C035340	Wuschel-related homeobox protein	chr12	2036766	Solyc06g076000.1.1	Note=WUSCHEL-related homeobox 2
MELO3C002284	Plant UBX domain-containing protein 10	chr12	25132193	Solyc03g112630.3.1	Note=FAS-associated factor 2-B

## Sheet: b
Candidate genes						Gene expression											Polymorphisms between Ved and PS
Gene_ID	Description CM4.0	Chr	Physical position	Candidate QTL		ovary DAF0	ovary DAF2	ovary DAF4	fruit flesh DAF8	fruit flesh DAF15	fruit flesh DAF22	fruit flesh DAF29	fruit flesh DAF36	fruit flesh DAF43	fruit flesh DAF50		UTR variants	Low impact	Moderate impact	High impact	Intron variant	Frame shift
MELO3C015418	protein IQ-DOMAIN 14-like	chr02	1515058	FSQU2.1		46.7107	24.9968	17.7514	5.27095	4.40695	1.56207	2.12069	3.57465	6.51848	1.00131		3	4	1	0	0	0
MELO3C010330	axial regulator YABBY 5-like	chr02	17243003	FDQU2.1		6.94176	0	0	0	0	0	0	0.298409	0.343755	0		19	1	0	0	19	0
MELO3C025343	transcription repressor OFP8-like	chr02	19796944	FDQU2.1		14.1317	9.77987	16.2397	11.6373	1.72408	0.59886	0.829422	0.43472	0	0		0	0	2	0	0	0
MELO3C016564	Plant cadmium resistance 2	chr06	27323970	FSQU6.1		0.295139	1.30543	0.416826	0	0	1.18936	0.651379	1.37353	0	0		36	1	0	0	36	0
MELO3C013727	WUSCHEL-related homeobox 13	chr06	33014662	FSQU6.2		19.5144	30.6322	91.1964	201.248	272.6	172.408	59.1046	51.6637	54.4197	31.0749		0	0	0	0	0	0
MELO3C032249	protein IQ-DOMAIN 14	chr06	33099944	FSQU6.2		-	-	-	-	-	-	-	-	-	-		0	0	0	0	0	0
MELO3C013751	Protein MID1-COMPLEMENTING ACTIVITY 1	chr06	33189352	FSQU6.2		90.6555	146.329	170.534	150.256	172.566	84.1046	13.7867	17.6543	12.1921	6.71171		16	2	0	0	11	0
MELO3C032275	protein YABBY 4-like	chr06	35503422	FSQU6.2		-	-	-	-	-	-	-	-	-	-		0	0	0	0	0	0
MELO3C007422	transcription repressor OFP8-like	chr08	2697371	FWQU8.1		0.381958	0	0	0	0	0	0	0	0	0		0	3	1	0	0	0
MELO3C022235	Cell number regulator 6	chr11	32011143	FSQU11.1		0	0	0	0	0	0	0	0	0	0		22	3	0	0	22	0
MELO3C022246	cytochrome P450 78A9-like	chr11	32115888	FSQU11.1		11.3253	13.1834	8.87881	6.52521	16.3346	31.0774	19.2436	15.7188	29.5171	1.95323		3	1	1	3	2	1
MELO3C022253	Protein IQ-DOMAIN 1	chr11	32191468	FSQU11.1		15.6066	21.0247	11.6854	0.250119	0.496398	0.234954	0.159253	0	0.196109	0		5	0	0	0	4	0
