# Supplementary material for: QTL mapping of melon fruit quality traits using a high-density GBS-based genetic map
Source: BMC Plant Biol. 2018 Dec 4;18:324. doi: 10.1186/s12870-018-1537-5 (PMC6278158; doi:10.1186/s12870-018-1537-5)
Supplement: Supplementary file 9 — Phenotyping data values for each trait. (TXT 5 kb) [file 12870_2018_1537_MOESM9_ESM.txt]

ntrt=13
nind=89
miss=-
RIL	MOT	ECOL	SSC	FW	FD	FS	FL	FP	YELL	CAR	SN	SW
4	1	0	11.5	772	11.52	1.19	13.70	41.83	1.00	4.75	277	0.030
8	1	1	12.1	839	10.98	1.25	13.81	41.23	0.75	8.40	225	0.034
9	0	1	12.0	1048	13.10	0.98	12.80	44.23	1.00	7.77	214	0.032
14	0	0	7.0	1359	14.00	1.10	15.45	48.55	1.00	14.68	308	0.045
15	1	1	10.0	908	10.95	1.57	17.09	49.44	1.00	15.34	81	0.029
17	1	1	10.4	1177	12.31	1.30	15.85	47.01	0.00	0.91	388	0.039
19	0	1	9.9	1440	12.78	1.51	19.30	53.61	1.00	4.88	219	0.028
20	0	0	13.4	744	10.34	1.43	14.28	40.99	1.00	16.63	301	0.022
23	0	1	9.4	1411	11.88	1.43	16.94	48.22	1.00	2.55	423	0.040
28	0	1	13.3	819	11.28	1.18	13.35	41.08	1.00	0.74	402	0.022
30	0	0	10.0	1265	12.55	1.27	15.95	48.25	1.00	3.27	467	0.037
33	0	1	11.5	1245	13.18	1.06	13.91	45.59	0.00	10.09	306	0.042
35	0	0	11.2	934	12.10	0.99	11.97	40.98	1.00	14.80	197	0.034
41	0	1	13.0	1252	13.96	0.95	13.31	46.19	1.00	12.77	279	0.039
45	1	0	13.6	548	9.11	1.05	9.51	31.20	1.00	2.12	119	0.030
46	1	1	10.4	940	11.56	1.21	13.94	43.57	1.00	8.21	261	0.032
47	0	1	8.7	864	12.01	0.95	11.29	39.54	1.00	10.46	214	0.030
51	1	1	9.0	1299	13.72	1.16	15.87	49.41	1.00	1.21	281	0.037
52	0	0	10.4	1378	13.11	1.24	16.18	49.58	1.00	2.96	499	0.038
55	0	0	6.9	1197	14.02	0.88	12.28	45.78	1.00	2.45	331	0.029
58	1	1	10.6	925	11.88	1.15	13.70	42.74	1.00	0.87	273	0.029
59	0	0	8.1	981	12.80	0.97	12.42	43.08	0.60	2.91	279	0.037
60	1	0	9.2	684	10.47	1.30	13.67	39.96	1.00	3.70	174	0.027
73	1	1	8.6	846	10.89	1.48	15.87	45.36	0.60	15.03	296	0.026
76	1	1	10.8	770	11.33	1.26	14.34	42.39	1.00	0.73	191	0.031
82	0	0	9.2	840	11.79	0.96	11.38	39.71	1.00	1.20	353	0.031
83	1	1	9.4	1261	12.79	1.31	16.66	49.15	1.00	8.00	327	0.029
88	1	0	10.0	1058	11.55	1.36	15.72	47.59	0.25	-	328	0.031
91	0	0	11.0	734	11.06	1.08	11.99	38.95	1.00	13.26	262	0.029
92	0	1	9.3	1079	12.56	1.03	12.94	43.24	1.00	19.57	276	0.031
99	0	0	11.1	732	11.43	1.00	11.34	38.57	0.40	25.15	273	0.035
100	0	0	12.3	683	10.80	0.96	10.32	36.13	0.00	22.98	198	0.024
102	0	1	10.1	1177	13.48	1.08	14.53	47.62	0.40	0.44	339	0.029
106	0.5	0	10.6	1370	13.07	1.31	17.14	50.96	1.00	21.36	444	0.033
112	1	1	8.0	1039	12.77	1.03	13.09	43.63	1.00	2.18	267	0.037
114	0	1	12.1	1597	14.37	1.22	17.50	53.55	0.20	13.17	375	0.027
116	1	1	6.5	1060	13.23	1.10	14.37	46.51	1.00	3.06	303	0.040
123	1	1	13.8	627	11.05	0.92	10.23	36.43	1.00	0.74	127	0.041
124	0	0	9.8	1122	12.46	1.18	14.70	45.47	0.00	2.55	272	0.039
126	0	0.5	14.0	1038	12.33	1.10	13.52	43.51	0.00	3.33	259	0.041
131	0	1	10.2	1121	12.73	1.27	15.92	48.45	0.00	7.95	361	0.040
140	0	1	10.8	1763	14.48	1.21	17.41	53.51	1.00	2.29	252	0.038
141	0	1	10.4	1570	13.73	1.27	17.29	52.95	1.00	13.20	334	0.039
143	0	0	12.7	899	11.50	1.19	13.62	42.55	1.00	30.58	163	0.041
147	0	1	12.3	1141	13.43	1.04	14.01	46.07	1.00	7.65	441	0.034
153	1	0	11.7	1081	12.34	1.25	15.39	47.08	0.80	13.54	226	0.039
160	1	1	11.1	895	11.61	1.10	12.80	40.88	0.60	16.77	318	0.030
169	0	0	11.9	925	11.90	1.11	13.14	42.75	1.00	0.77	125	0.027
171	0	0.5	5.6	1004	11.39	1.47	16.83	47.59	1.00	10.42	291	0.028
172	0	0	13.7	345	8.26	1.21	9.99	30.69	0.00	2.36	69	0.022
176	0	0.5	7.8	891	10.75	1.58	16.90	46.21	1.00	21.91	308	0.031
177	0	1	11.7	877	11.51	1.16	13.26	41.46	0.00	7.56	472	0.025
185	1	0	9.7	571	10.62	0.91	9.72	34.57	1.00	2.41	268	0.027
186	0	0	13.8	654	10.61	1.09	11.58	37.06	0.00	13.93	239	0.025
190	0	1	11.9	968	11.45	1.49	16.99	47.01	1.00	12.54	288	0.039
191	0	1	11.2	740	11.39	1.15	13.09	40.62	1.00	9.56	334	0.033
192	0	0	8.4	790	11.14	1.12	12.43	39.66	1.00	23.88	402	0.028
197	0.5	0.5	8.2	1110	12.17	1.33	16.11	47.63	1.00	13.80	433	0.035
199	0	1	8.7	575	9.83	1.28	12.60	36.93	1.00	9.12	211	0.024
200	0	0	12.1	755	11.41	1.00	11.38	38.88	0.00	21.28	316	0.038
202	1	0	11.5	646	10.60	1.09	11.54	37.42	1.00	1.86	277	0.035
203	1	1	7.1	903	12.35	1.11	13.61	43.64	1.00	1.62	309	0.038
206	1	0	10.3	682	10.83	1.02	11.07	36.78	1.00	15.25	341	0.027
213	0	1	12.3	1159	13.32	1.08	14.37	47.36	1.00	10.12	205	0.039
003A	1	1	10.2	701	10.79	1.14	12.12	38.16	0.00	0.44	222	0.028
011A	1	0	7.9	741	11.17	1.05	11.62	39.00	1.00	1.16	275	0.027
019A	0.5	1	11.0	1007	12.58	0.96	11.95	41.91	1.00	1.49	248	0.032
021A	1	1	13.3	749	11.31	1.01	11.46	40.43	1.00	4.00	291	0.025
023A	0	1	8.0	1152	12.93	1.40	18.06	52.36	1.00	7.29	271	0.035
030A	0	0	6.9	1183	12.79	1.19	15.22	47.52	1.00	4.44	343	0.037
033A	0	1	12.3	903	11.74	1.10	12.99	42.58	0.00	12.06	212	0.031
091A	0	0	11.0	881	12.02	1.11	13.41	43.06	1.00	8.04	378	0.032
097A	0.5	1	13.5	881	11.60	1.13	13.10	41.21	0.00	10.60	431	0.026
098B	0	1	10.0	1494	14.78	1.06	15.48	51.58	0.00	1.85	139	0.042
100A	0	0	12.8	773	11.37	0.99	11.25	38.46	0.00	24.42	215	0.018
102A	0	1	12.0	1206	12.49	1.35	16.78	49.21	1.00	0.77	294	0.038
106A	1	0	9.0	965	11.30	1.34	15.18	44.62	1.00	20.33	305	0.026
107A	1	1	11.0	1171	12.92	1.03	13.33	45.04	1.00	17.72	280	0.034
114A	0	1	8.9	1020	12.15	0.95	11.58	40.42	1.00	15.35	385	0.030
130A	1	1	7.0	728	10.85	1.19	12.91	39.50	0.80	4.41	304	0.034
133A	1	1	9.9	1276	13.37	1.11	14.88	47.18	1.00	1.96	268	0.030
133B	1	1	10.0	1341	13.47	1.34	18.07	52.54	1.00	0.99	319	0.045
147A	0	1	11.1	1026	12.58	1.11	13.93	44.45	0.75	7.58	432	0.029
159A	0	1	7.7	787	11.02	1.25	13.86	41.49	1.00	3.63	249	0.033
176A	1	0	9.0	1044	12.70	1.14	14.50	47.75	1.00	16.67	429	0.029
177A	0	1	10.1	1169	13.07	1.17	15.34	47.22	1.00	8.36	285	0.030
190A	0	1	8.8	996	12.34	1.27	15.62	46.13	1.00	9.81	299	0.037
196A	0	1	11.8	885	11.34	1.28	14.61	42.84	1.00	1.33	467	0.026
204A	0	0	12.5	1263	12.81	1.32	16.89	49.92	1.00	14.01	343	0.031
