# Supplementary material for: QTL mapping of melon fruit quality traits using a high-density GBS-based genetic map
Source: BMC Plant Biol. 2018 Dec 4;18:324. doi: 10.1186/s12870-018-1537-5 (PMC6278158; doi:10.1186/s12870-018-1537-5)
Supplement: Supplementary file 10 — Genotyping data. (TXT 157 kb) [file 12870_2018_1537_MOESM10_ESM.txt]

name=07nonred
popt=RI7
nloc=824
nind=89
chr01_341744		b	b	a	b	a	-	b	b	h	b	b	a	b	b	b	a	a	a	b	a	-	b	a	-	b	-	a	b	-	-	a	a	a	b	a	-	a	-	-	a	b	a	-	b	-	b	a	h
chr01_452338		b	b	a	b	b	-	b	b	h	b	b	a	b	b	b	a	a	a	b	a	b	b	a	a	b	a	a	b	b	b	a	a	a	b	a	-	-	a	-	a	b	a	a	b	b	b	b	a
chr01_789716		b	b	a	b	b	b	b	b	a	b	b	a	b	b	b	a	a	a	b	a	b	b	a	a	b	b	a	b	b	b	a	a	a	b	a	a	a	a	a	a	b	b	a	b	b	b	b	a
chr01_950548		b	b	a	b	b	b	b	a	a	b	b	a	b	b	b	a	a	a	b	a	b	b	a	a	b	b	a	b	b	b	a	a	a	b	a	a	a	a	a	a	b	b	a	b	b	b	b	a
chr01_1179288		b	b	-	b	b	b	b	a	a	b	b	a	b	b	b	a	a	a	b	a	b	b	a	a	b	b	a	-	b	b	a	a	-	b	a	a	a	a	-	a	b	a	a	b	b	b	b	a
chr01_1206807		b	b	a	b	b	b	b	a	a	b	b	a	b	b	b	a	a	a	b	a	b	b	a	a	b	b	a	a	b	b	a	a	a	b	a	a	a	a	a	a	b	a	a	b	b	b	b	a
chr01_1315919		b	b	a	b	b	b	b	a	a	b	b	a	b	b	b	a	a	a	b	a	b	b	b	a	b	b	a	a	b	b	a	a	a	b	a	a	a	a	a	b	b	a	a	b	b	b	b	a
chr01_1551051		b	b	a	b	b	-	b	b	b	b	b	a	b	b	b	a	a	a	b	a	b	b	b	b	b	b	a	a	b	b	a	a	a	b	a	a	-	a	a	b	b	a	a	a	b	b	b	a
chr01_1612528		b	b	a	b	b	b	b	b	b	b	b	a	b	b	b	b	a	a	b	a	b	b	b	b	b	b	a	a	b	b	a	a	a	b	a	a	a	a	a	b	b	a	a	a	b	b	b	a
chr01_1842032		b	b	a	b	b	-	b	b	b	b	b	a	b	b	b	b	a	a	-	a	b	b	b	b	b	b	a	a	b	-	a	-	-	b	a	a	a	-	a	b	b	a	a	b	b	a	a	a
chr01_1958454		b	b	a	b	b	b	b	b	b	b	b	a	b	b	b	b	a	a	b	a	-	b	b	b	b	b	a	a	b	b	a	a	b	b	a	a	a	a	a	b	b	a	a	b	b	a	a	a
chr01_2174758		b	a	a	b	a	a	b	b	b	b	b	a	b	b	b	b	b	a	b	a	b	b	b	b	b	b	a	a	b	b	a	a	b	b	a	a	a	a	a	b	a	a	a	b	b	a	a	a
chr01_2424295		-	a	b	b	a	-	b	b	b	b	b	a	b	b	a	b	b	a	b	a	b	b	b	b	a	b	a	a	b	b	a	a	b	b	a	a	a	a	a	b	a	a	a	b	b	a	a	b
chr01_2627760		b	a	b	b	a	b	b	b	b	b	b	a	b	b	a	b	b	a	b	a	b	b	b	b	a	b	b	a	b	b	a	a	b	b	a	a	a	a	a	b	a	a	a	b	b	a	a	b
chr01_2906594		b	a	b	b	a	b	b	b	b	b	b	a	b	b	a	b	a	a	b	a	b	b	b	b	a	b	b	a	a	b	a	a	b	b	a	a	a	a	a	b	a	a	a	b	b	a	a	b
chr01_3524124		b	a	b	b	a	-	b	b	b	b	b	a	b	b	a	b	a	a	b	a	a	b	b	a	a	b	b	a	a	b	a	a	b	a	a	b	a	a	a	b	a	a	a	b	b	a	a	b
chr01_4241599		b	a	b	b	a	-	b	b	b	b	b	a	a	b	a	b	a	a	b	a	a	b	b	a	a	b	b	a	a	b	a	a	b	a	a	b	a	a	a	b	a	a	a	b	b	a	a	b
chr01_4383669		b	-	-	b	a	-	b	b	b	b	b	a	a	b	a	-	a	a	a	a	a	b	-	a	-	b	-	a	a	-	a	a	-	a	a	b	a	a	a	b	a	a	a	b	b	a	-	b
chr01_4565977		b	a	b	b	a	b	b	b	b	b	a	a	a	b	a	b	a	a	a	a	a	b	b	a	a	b	b	a	a	b	a	a	b	a	a	b	a	a	a	b	a	a	a	b	b	a	a	b
chr01_8419621		b	a	b	b	a	-	b	b	b	b	a	a	a	b	a	b	a	a	a	a	a	b	b	a	a	b	b	a	a	b	a	a	h	a	a	b	a	a	-	b	a	a	a	b	b	a	a	b
chr01_12868425		b	-	-	b	a	-	b	b	-	b	a	a	a	b	a	b	a	a	a	a	a	b	b	a	b	b	b	a	a	b	a	-	h	a	a	b	a	-	a	b	a	a	a	b	-	a	b	b
chr01_15540217		b	a	b	b	a	-	b	b	b	-	a	a	a	b	b	a	b	a	a	a	a	b	b	b	-	b	b	a	a	b	a	a	b	a	a	b	a	a	a	-	a	a	a	b	b	a	b	b
chr01_16806817		b	a	a	b	a	b	b	b	b	b	a	a	b	b	b	a	b	a	a	a	a	b	a	b	b	b	b	a	a	h	a	a	b	a	b	b	a	a	a	b	a	a	a	b	b	a	b	b
chr01_17138382		b	a	a	b	a	b	b	b	b	b	a	a	b	b	b	a	b	a	a	a	a	b	a	b	b	b	a	a	a	h	a	a	a	a	b	b	a	a	a	b	a	a	a	b	b	a	b	b
chr01_17465101		b	a	a	b	a	b	b	b	b	b	a	a	b	-	b	a	b	a	a	a	a	b	a	b	b	b	-	-	a	h	a	a	a	a	b	b	a	a	a	b	a	h	a	b	b	a	b	b
chr01_17474587		b	a	a	b	a	b	b	b	b	b	a	a	b	a	b	a	b	a	a	a	a	b	a	b	b	b	a	a	a	h	a	a	a	a	b	b	a	a	a	b	a	a	a	b	b	a	b	b
chr01_17603043		b	a	a	b	a	b	b	b	b	b	a	a	b	a	b	a	b	a	a	a	a	b	a	b	b	b	a	a	a	a	a	a	a	a	b	b	a	a	a	b	a	a	a	b	b	a	b	b
chr01_19517945		b	a	a	b	a	-	b	b	b	b	a	a	b	a	b	a	b	a	a	a	a	b	a	b	b	b	a	a	b	a	a	a	a	a	b	b	b	a	a	b	a	a	a	b	b	a	b	b
chr01_19521597		b	-	a	b	a	-	b	b	b	b	a	a	b	a	b	a	b	a	a	a	a	b	-	b	b	-	a	a	b	-	a	a	a	a	b	-	b	a	a	b	a	a	a	b	-	a	b	b
chr01_19899766		b	a	a	b	a	b	b	b	b	b	a	a	b	a	b	a	b	a	a	a	a	b	a	b	b	b	a	a	b	a	a	a	a	a	b	b	b	a	a	b	a	a	a	b	b	a	b	b
chr01_22283666		b	a	a	b	a	b	b	b	b	b	a	a	b	a	b	a	b	a	a	a	a	b	a	b	b	b	a	a	b	a	a	a	a	a	b	b	b	a	a	a	a	a	a	b	b	a	a	b
chr01_23623530		b	a	a	b	a	b	b	b	b	b	a	a	b	a	b	a	b	a	a	a	a	a	a	b	b	b	a	a	b	a	a	a	a	a	b	b	b	a	a	a	a	a	a	b	b	a	a	b
chr01_27896307		b	a	a	b	a	-	b	b	b	b	a	a	b	a	b	a	b	a	-	a	a	a	a	b	b	b	b	-	b	a	a	a	a	a	b	b	b	a	a	a	a	a	b	b	b	a	a	b
chr01_28963069		a	a	a	b	a	-	b	b	b	a	a	a	b	a	b	a	b	a	a	a	a	a	a	b	b	b	b	a	b	a	a	a	b	a	b	b	b	a	a	a	a	b	b	b	b	a	a	b
chr01_31225098		a	a	a	b	a	b	b	b	b	b	a	a	b	a	b	a	b	a	a	a	a	a	a	b	b	b	a	-	b	a	a	a	b	a	b	b	b	a	a	a	a	b	b	b	b	a	a	b
chr01_31794793		a	a	a	h	a	a	b	a	b	b	a	a	h	a	b	b	b	b	a	a	b	a	a	b	b	b	a	b	b	a	a	a	b	a	b	b	b	a	-	a	b	a	a	a	b	a	a	b
chr01_31889560		a	a	a	h	a	a	b	a	b	b	a	a	h	a	b	b	b	b	a	a	a	a	a	b	b	b	a	b	b	a	a	a	b	a	b	b	h	a	a	a	b	a	a	a	b	a	a	b
chr01_32221218		a	-	a	h	a	-	b	a	b	b	a	a	h	a	b	b	b	b	-	a	-	a	a	b	b	b	a	b	b	-	a	a	b	a	b	b	h	a	a	a	b	a	b	b	b	a	a	b
chr01_32352217		a	a	a	h	a	b	b	a	b	b	a	a	h	a	b	b	b	b	a	a	a	a	a	b	b	b	a	b	b	a	a	a	b	a	b	-	h	a	a	a	b	a	b	b	b	a	a	b
chr01_32905826		a	a	a	b	a	b	b	a	b	b	a	a	b	a	b	a	b	b	a	a	a	a	a	b	b	b	a	h	b	a	a	a	b	a	b	b	h	a	a	a	b	a	b	b	b	a	a	b
chr01_33266233		a	a	b	h	a	-	a	a	b	b	a	a	h	a	b	a	b	b	a	a	b	a	a	b	b	b	a	h	-	a	a	a	b	a	b	b	b	a	a	a	-	a	a	a	b	a	a	b
chr01_33266998		a	a	b	h	a	a	a	a	b	b	a	a	h	a	b	a	b	b	a	a	b	a	a	b	b	b	a	b	b	a	a	a	b	a	b	b	b	a	a	a	b	a	a	a	b	a	a	b
chr01_33619449		b	a	b	h	a	a	a	a	b	b	a	a	h	a	b	a	b	b	a	a	b	a	a	b	b	b	a	b	b	a	a	a	b	a	b	b	b	a	a	a	b	a	a	a	b	a	a	b
chr01_33831779		b	a	b	a	a	a	a	a	b	b	a	a	h	a	b	a	b	b	a	a	b	a	a	b	a	b	a	b	b	a	a	a	b	a	b	-	b	a	-	a	b	a	a	a	b	a	a	b
chr01_33971390		b	a	b	a	b	a	a	a	b	b	a	a	h	a	b	a	b	b	a	a	b	a	a	b	a	b	a	-	b	a	a	a	b	a	b	b	b	a	a	a	b	a	a	a	b	a	a	b
chr01_34158574		b	a	b	b	b	a	a	a	b	a	a	a	h	a	b	a	b	b	a	a	b	a	a	b	a	b	a	b	b	a	a	a	b	a	b	b	b	a	a	a	b	a	a	a	b	a	a	b
chr01_34384300		b	a	b	a	b	a	a	a	b	a	a	a	h	a	b	a	b	b	a	a	b	a	a	b	a	b	a	b	b	a	a	a	b	a	b	b	a	a	a	a	b	b	a	a	b	a	a	b
chr01_34678659		b	a	b	a	b	-	-	a	b	a	a	a	h	a	b	a	b	b	a	b	b	a	a	b	a	b	a	b	-	b	h	b	b	a	b	b	-	-	a	a	-	b	a	a	b	a	a	-
chr01_34697396		b	a	b	a	b	a	a	a	a	a	a	a	h	a	b	a	b	b	a	b	b	a	a	b	a	b	a	b	b	b	b	b	b	a	b	b	a	a	a	a	b	b	a	a	b	a	a	b
chr01_34846190		b	a	b	a	b	a	a	a	a	a	a	a	h	a	b	a	b	b	a	b	b	a	a	b	a	b	a	b	b	b	b	b	b	a	b	b	b	a	b	a	b	b	a	a	b	a	a	b
chr01_34876165		b	a	b	a	b	a	a	a	a	a	a	a	h	a	b	a	b	b	a	b	b	a	a	b	a	b	a	b	b	b	b	b	b	a	b	b	b	a	b	b	b	b	a	a	b	a	a	b
chr01_35499953		b	-	b	a	b	a	a	a	a	a	a	a	h	a	b	a	b	b	a	b	b	a	a	b	a	b	a	b	b	b	b	b	b	a	b	b	a	a	b	b	b	b	a	a	b	a	a	b
chr01_35540409		b	a	b	a	b	a	b	a	a	a	a	b	h	a	b	a	b	b	a	b	b	a	a	b	a	b	a	b	b	b	b	b	b	a	b	b	a	a	b	b	b	b	a	a	b	a	a	b
chr01_35582064		b	a	b	a	b	a	b	a	a	a	a	b	h	a	b	a	b	b	a	b	b	a	a	b	a	b	a	b	b	b	b	b	b	a	b	b	a	a	b	b	b	b	a	a	b	a	a	b
chr01_35896019		b	a	b	a	b	a	b	a	a	a	a	b	h	a	b	a	b	b	a	b	b	a	a	b	a	b	a	b	b	a	b	b	b	a	b	b	a	a	b	b	-	b	a	a	b	a	a	b
chr01_36004148		b	a	b	a	b	-	b	a	a	a	a	a	h	a	b	a	b	b	a	b	b	a	a	b	a	b	b	b	b	a	b	b	b	a	b	b	a	a	b	-	b	b	a	a	b	a	a	b
chr01_36296190		b	a	b	a	b	a	b	a	a	a	a	a	h	a	b	a	b	b	a	b	b	a	b	b	a	a	b	b	b	a	b	b	b	a	b	b	a	a	b	b	b	a	a	a	b	a	a	b
chr01_36433391		b	-	b	a	b	-	b	a	a	a	a	a	h	a	b	a	b	-	a	b	b	a	b	b	a	a	b	b	b	a	b	b	-	a	b	b	a	a	b	b	-	a	a	a	b	a	a	b
chr01_36593213		b	a	b	a	b	a	b	a	a	a	a	a	h	a	b	a	b	b	a	b	b	b	b	b	a	a	b	b	b	b	b	b	b	a	b	b	a	a	b	b	b	a	a	a	b	a	a	b
chr01_36668445		b	a	b	a	b	a	b	a	a	a	a	a	h	a	b	a	b	b	a	b	b	b	b	b	a	a	b	b	b	b	b	b	b	a	b	b	a	a	b	b	b	a	a	a	b	a	a	b
chr01_36734307		b	a	b	a	b	a	b	b	a	a	a	a	h	a	b	a	b	b	a	b	b	b	b	b	a	a	b	b	b	b	b	b	b	a	b	b	a	a	b	b	b	a	a	a	b	a	a	b
chr01_36894661		b	a	b	a	b	b	b	b	a	a	a	a	h	a	b	a	b	b	a	b	b	b	b	b	a	a	b	b	b	b	b	b	b	a	b	b	a	a	b	b	b	a	a	a	b	a	a	b
chr01_36998948		b	a	b	a	b	b	b	b	a	a	a	a	h	a	b	a	b	b	a	b	b	b	b	b	a	a	b	b	b	b	b	b	b	a	b	b	a	a	b	b	b	a	a	a	b	a	a	b
chr02_164203		a	b	b	a	b	a	b	a	a	b	b	b	h	a	b	a	b	a	b	a	b	a	b	a	a	a	a	b	a	b	b	b	a	a	b	b	b	b	a	a	b	b	a	a	b	a	a	b
chr02_475620		a	b	b	a	b	a	b	a	a	b	b	b	h	a	b	a	b	a	b	a	b	a	b	a	a	a	a	b	a	b	b	b	a	a	b	a	b	b	a	a	b	b	a	a	b	a	a	b
chr02_581406		a	b	b	a	b	a	b	a	a	b	b	b	a	a	a	a	b	a	b	a	b	a	b	a	a	a	a	b	a	b	b	b	a	a	b	a	b	b	b	a	b	b	a	a	b	a	a	b
chr02_687546		a	b	b	a	b	a	b	a	a	b	b	b	a	a	a	a	b	a	b	a	b	a	b	a	a	a	a	b	a	b	b	b	a	a	-	a	b	b	b	a	b	b	a	a	b	a	a	b
chr02_802368		a	b	a	a	b	-	b	a	a	b	b	b	a	a	a	a	b	b	b	a	b	a	b	a	a	a	a	b	a	b	a	a	a	a	a	a	b	b	b	b	b	b	a	a	b	a	a	b
chr02_854389		a	b	a	a	b	a	b	a	a	b	b	b	a	a	a	a	b	b	b	a	b	a	b	a	a	a	a	b	a	b	-	a	a	a	a	a	-	b	b	-	b	b	a	a	b	a	-	b
chr02_971808		a	b	a	a	b	a	b	a	a	b	b	b	a	a	a	a	b	b	b	a	b	a	b	a	a	a	a	b	a	b	a	a	a	a	a	a	b	b	b	b	b	a	a	a	b	a	a	b
chr02_996987		a	b	a	a	b	a	b	a	a	b	b	b	a	a	a	a	h	b	b	a	b	a	b	a	a	a	a	b	a	b	a	a	a	a	a	a	b	b	b	b	b	a	a	a	b	a	a	b
chr02_1040909		a	b	a	a	b	a	b	a	b	b	b	b	a	a	a	a	h	b	b	a	b	a	b	a	a	a	a	b	a	b	a	a	a	a	a	a	b	b	b	b	b	a	a	a	b	a	a	b
chr02_1078625		a	b	a	a	b	a	b	a	b	b	b	b	a	a	a	a	h	b	b	a	b	a	b	a	a	a	a	b	a	b	a	a	a	a	a	a	b	b	b	b	b	a	a	a	b	b	a	b
chr02_1329774		a	b	a	a	b	a	b	a	b	b	b	b	a	a	a	a	h	b	b	a	b	a	b	a	b	a	a	b	a	b	a	a	a	a	a	a	b	b	a	a	b	a	a	a	b	b	a	b
chr02_1462903		a	b	a	a	b	a	b	a	b	b	b	b	a	a	a	a	h	b	b	a	b	a	b	a	b	a	b	b	a	b	a	a	a	a	a	a	b	b	a	a	a	a	a	a	b	b	a	b
chr02_1535725		a	b	a	a	b	a	b	a	b	b	b	b	a	a	a	a	a	b	b	a	b	a	b	a	b	a	b	b	a	b	a	a	a	a	a	a	b	b	a	a	a	a	a	a	b	b	a	b
chr02_1623514		a	b	a	a	b	a	b	a	b	b	b	b	a	a	a	a	a	b	b	a	a	a	b	a	b	a	b	b	a	b	a	a	a	a	a	a	b	b	a	a	a	a	a	a	b	a	a	b
chr02_1680510		a	b	a	a	b	a	b	a	b	b	b	b	a	a	a	a	a	b	b	a	a	a	b	a	b	a	b	b	a	b	a	a	a	a	a	a	b	b	a	a	a	a	a	a	b	a	a	b
chr02_1937609		a	-	a	a	b	-	b	a	b	b	a	a	a	a	a	a	a	-	a	a	a	-	b	-	b	-	-	-	a	-	-	a	a	b	a	a	-	-	-	a	-	a	a	a	b	a	a	b
chr02_2006948		b	b	a	a	b	a	b	a	b	b	a	a	h	a	b	a	a	b	a	a	a	a	b	a	b	a	a	b	a	b	a	a	a	b	a	a	b	b	a	a	a	a	a	a	b	a	a	b
chr02_2143987		b	b	a	a	b	-	b	a	b	b	a	a	h	a	b	a	a	b	a	a	a	a	b	a	b	a	b	b	a	b	a	a	a	b	a	-	-	b	a	a	a	a	a	a	b	a	a	b
chr02_2291502		b	b	a	a	b	a	b	a	b	b	a	a	h	a	b	a	a	b	a	a	a	a	b	a	b	a	b	b	a	b	a	a	a	b	a	a	b	b	a	a	a	a	a	a	b	a	a	b
chr02_2310618		b	b	a	a	b	a	b	a	b	b	a	a	h	a	b	a	a	b	a	b	a	a	b	a	b	a	b	b	a	b	a	a	a	b	a	a	-	b	a	a	a	a	a	a	b	a	a	b
chr02_2336060		b	b	a	a	b	a	b	a	b	a	a	a	h	a	b	a	a	b	a	b	a	a	b	a	b	a	b	b	a	b	a	a	a	b	a	a	-	b	a	a	a	a	a	a	b	a	a	b
chr02_2353454		b	b	a	a	b	a	b	a	b	a	a	a	h	a	b	a	a	b	a	b	a	a	b	a	b	a	b	b	a	b	a	a	a	b	a	a	b	b	a	a	a	a	a	a	b	a	a	b
chr02_2770551		b	-	a	-	b	-	a	a	b	-	a	a	h	a	b	a	-	b	-	b	a	a	b	b	-	a	b	b	a	a	a	a	-	b	b	-	-	b	a	a	a	a	a	a	a	a	a	-
chr02_2859806		b	-	a	a	b	a	a	a	b	a	a	a	h	a	-	a	a	b	a	b	a	a	b	b	b	a	b	b	a	-	a	a	a	a	b	a	b	-	-	a	-	a	a	a	a	a	a	b
chr02_3049784		b	b	a	a	b	-	a	a	b	a	a	a	h	a	b	a	a	b	a	b	a	a	b	b	b	a	b	b	a	a	a	a	a	a	b	a	b	b	a	a	a	a	a	a	a	a	a	b
chr02_3362365		b	-	a	a	b	a	a	a	b	a	a	a	h	a	b	a	a	b	a	b	a	a	b	b	b	a	b	a	b	a	a	a	a	a	b	a	-	b	a	a	a	a	a	a	a	a	a	b
chr02_4565491		b	b	a	a	b	a	a	a	b	a	a	a	h	a	b	a	a	b	a	b	a	a	b	b	b	a	b	a	b	a	a	a	a	a	b	a	b	a	a	a	a	a	a	a	a	a	a	b
chr02_6015657		b	-	a	h	b	-	a	a	b	a	a	a	h	a	b	a	a	b	a	b	a	a	b	b	b	a	b	a	b	a	a	a	a	a	-	a	b	a	a	a	a	a	a	a	a	a	a	b
chr02_7051605		b	b	a	h	b	a	a	a	b	a	a	a	h	a	b	a	a	b	a	b	a	-	-	b	b	a	b	a	b	a	a	a	a	-	b	a	a	a	a	a	a	a	a	a	a	a	a	a
chr02_7051806		b	b	a	h	b	-	a	a	b	a	a	a	h	a	b	a	a	b	a	b	a	a	b	b	b	a	b	a	b	a	a	a	a	a	b	a	a	a	a	a	a	a	a	a	a	a	a	a
chr02_7826617		b	b	a	h	b	a	a	a	a	a	a	a	h	a	b	a	a	b	a	b	a	a	b	b	b	a	b	a	b	a	a	a	a	a	b	a	a	a	a	a	a	a	a	a	a	a	a	a
chr02_8113174		b	b	a	h	b	a	a	a	a	a	a	a	h	a	b	a	a	b	a	b	a	a	b	b	b	a	b	a	b	a	a	a	a	a	b	a	a	a	a	a	a	a	a	a	a	a	a	a
chr02_8371192		b	b	a	h	b	a	a	a	a	a	a	a	h	a	b	a	a	b	a	b	b	a	b	b	b	a	b	a	b	a	a	a	a	a	b	a	a	a	a	a	a	a	a	a	a	a	a	a
chr02_9079639		b	b	a	h	b	a	a	a	a	a	a	a	h	a	b	a	a	b	a	b	b	a	b	b	b	a	b	b	b	a	a	a	a	a	b	a	a	a	a	a	a	a	a	a	a	a	a	a
chr02_9696816		b	b	a	a	b	b	b	b	b	a	a	a	h	b	b	a	b	a	a	a	a	a	b	a	b	a	a	b	b	a	a	a	a	a	b	a	a	a	a	b	a	a	b	a	a	a	a	a
chr02_9795403		b	b	a	a	b	b	b	b	b	a	a	a	h	b	b	a	b	a	a	a	a	a	b	a	b	a	a	b	-	a	a	a	a	a	b	a	a	a	a	b	a	a	b	a	a	a	a	a
chr02_11199109		b	b	a	h	b	a	a	a	a	a	a	a	h	a	b	a	a	b	a	b	b	a	b	b	b	a	b	b	b	a	b	b	a	a	b	a	a	a	a	a	a	a	a	a	a	a	a	a
chr02_12578264		b	-	a	-	b	-	a	a	a	a	a	a	h	a	b	a	a	b	a	b	-	a	b	-	b	a	b	b	b	a	b	b	-	a	b	a	a	a	a	a	a	a	b	a	a	a	a	a
chr02_13326331		b	b	a	h	b	-	a	a	a	a	a	a	h	a	b	a	a	a	a	a	b	a	b	b	b	a	b	b	b	a	b	b	b	a	b	a	h	a	a	a	a	a	b	a	a	a	a	a
chr02_14046990		b	b	a	h	b	a	a	a	a	a	a	a	h	a	b	a	a	a	a	a	b	a	b	b	b	a	b	b	b	a	b	b	b	a	b	a	h	a	a	a	a	a	b	a	a	a	a	a
chr02_14910035		b	b	a	h	b	a	a	a	a	a	a	a	h	a	b	a	a	a	a	a	b	a	b	b	b	a	b	b	b	a	b	b	b	a	b	a	h	a	a	a	a	b	b	a	a	a	a	a
chr02_15771889		a	b	a	b	b	a	a	a	a	a	a	a	h	a	b	a	a	a	a	a	b	a	b	b	b	a	b	b	b	a	b	b	b	a	b	a	a	a	a	a	a	b	b	a	a	a	a	a
chr02_15813424		a	b	a	b	b	a	a	b	a	a	a	a	h	a	b	a	a	-	a	a	b	a	b	b	b	a	b	b	b	a	a	a	a	a	b	a	a	a	a	a	a	b	b	a	a	a	a	a
chr02_16082886		a	b	a	b	b	a	a	b	a	a	a	a	h	a	b	a	a	a	a	a	b	a	b	b	b	a	b	b	b	a	a	a	a	a	b	a	a	a	a	a	a	b	b	a	a	a	a	a
chr02_16208068		a	b	a	b	b	a	a	b	a	a	a	a	h	a	b	b	a	a	a	a	-	a	b	b	b	a	b	b	b	a	a	a	a	a	b	a	a	a	a	a	a	a	b	a	a	a	a	a
chr02_16340369		b	b	a	b	b	a	a	b	a	a	a	a	h	a	b	b	a	a	a	a	b	a	b	b	b	a	b	b	b	a	a	a	a	a	b	a	a	a	a	a	a	a	b	a	a	a	a	a
chr02_16940895		b	b	a	b	b	a	a	b	a	a	a	a	h	a	b	b	a	a	a	a	b	b	b	b	b	a	b	b	b	a	a	a	a	a	b	a	a	a	a	a	a	a	b	a	a	a	a	a
chr02_17245064		b	b	a	b	b	-	a	b	a	b	a	a	h	a	b	b	a	a	a	a	b	b	b	-	b	a	a	b	b	a	a	a	b	a	b	a	a	a	a	a	a	a	b	a	a	a	a	a
chr02_17411447		b	b	a	b	b	b	a	b	a	b	a	a	h	a	b	b	a	a	a	a	b	b	b	b	b	a	a	b	b	a	a	a	b	a	b	a	a	a	a	a	a	a	b	a	a	a	a	a
chr02_18814347		b	b	a	b	b	b	a	b	a	a	a	a	h	a	b	b	a	a	a	a	b	b	b	b	b	a	a	b	b	a	a	a	b	a	b	a	a	a	a	a	a	a	b	a	a	a	a	a
chr02_19149034		b	b	a	b	b	b	a	b	a	a	a	a	h	a	b	b	a	a	a	a	b	b	b	b	b	a	a	b	b	a	a	a	b	a	b	a	a	a	a	a	a	a	b	a	a	a	b	a
chr02_20871367		b	b	a	b	b	b	a	a	a	a	a	a	h	a	b	b	a	a	a	a	b	b	b	b	b	a	a	b	b	a	a	a	a	a	b	a	a	a	a	a	a	a	b	a	a	a	b	a
chr02_21527966		b	b	a	b	b	b	a	a	a	a	a	a	h	a	b	b	a	a	a	a	b	b	b	b	b	a	a	b	b	a	a	a	a	a	b	a	a	a	a	a	a	a	b	a	a	a	b	a
chr02_22015126		b	b	a	b	b	b	a	a	a	a	a	a	h	a	b	b	a	a	a	a	b	b	b	b	b	a	a	b	b	a	a	a	a	a	b	a	a	a	a	a	a	a	b	a	a	a	b	a
chr02_22460871		b	-	a	b	b	-	a	a	a	a	a	a	h	a	b	b	a	a	a	a	-	b	b	b	b	a	a	b	b	a	a	a	h	a	b	a	-	a	a	a	a	a	b	a	a	a	b	a
chr02_22484093		b	b	a	b	b	b	a	a	a	a	a	a	h	a	b	b	a	a	a	a	b	b	b	b	b	a	a	b	b	a	a	a	a	a	b	a	a	a	a	a	a	a	b	a	a	a	b	a
chr02_23479910		b	b	a	b	b	-	a	a	a	a	a	a	h	a	b	b	a	a	a	a	-	b	b	b	b	a	a	b	b	a	a	-	-	a	b	-	a	a	-	a	a	a	b	a	a	a	a	a
chr02_23596549		b	b	a	b	b	b	a	a	a	a	a	a	h	a	b	b	a	a	a	a	b	b	b	b	b	a	a	b	-	a	a	a	a	a	b	a	a	a	a	a	a	a	b	a	a	a	a	a
chr02_23957370		b	b	a	b	b	-	a	a	a	a	a	a	h	a	b	b	a	a	a	a	b	b	b	b	b	a	b	b	b	a	a	a	a	a	b	a	a	a	a	a	a	a	b	a	a	a	b	a
chr02_23981652		b	b	a	b	b	b	a	a	a	a	a	a	h	a	b	b	a	a	a	a	b	b	b	b	b	a	b	b	b	a	a	a	a	a	b	a	a	a	a	a	a	a	b	a	a	a	b	a
chr02_24217787		b	b	a	b	b	-	a	a	a	a	a	a	h	a	b	b	a	a	a	a	b	b	b	b	b	a	b	b	b	a	a	a	a	a	b	a	a	a	a	a	a	a	b	a	a	a	b	a
chr02_24377308		b	b	a	b	b	b	a	a	a	a	a	a	h	a	b	b	a	a	a	a	b	b	b	b	b	a	b	b	b	a	a	a	a	a	b	a	a	a	a	a	a	a	b	a	a	a	b	a
chr02_24583201		b	-	a	a	b	-	a	a	a	a	a	a	h	a	b	b	a	a	a	a	b	b	b	b	b	a	b	b	b	a	a	a	a	a	b	a	a	a	a	a	a	a	b	a	a	a	b	a
chr02_24686480		b	b	a	a	b	b	a	a	a	a	a	a	h	a	b	b	a	a	a	a	b	b	b	b	a	a	b	b	b	a	a	a	a	a	b	a	a	a	a	a	a	a	b	a	a	a	b	a
chr02_24913899		b	b	a	a	b	-	a	a	a	a	a	a	h	a	b	b	a	a	a	a	b	b	b	b	a	a	b	b	b	a	a	a	a	a	b	a	a	a	a	a	a	a	b	a	a	a	b	a
chr02_25177727		b	b	a	a	b	b	a	a	a	a	a	a	h	a	b	b	a	a	a	a	b	b	b	b	a	a	b	b	b	a	a	a	a	b	b	a	a	a	a	a	a	a	b	a	a	a	b	a
chr02_25334946		b	b	a	a	b	b	a	a	a	a	a	a	h	a	b	b	a	b	a	a	b	b	b	b	a	a	b	b	b	a	a	a	a	b	b	a	a	a	a	a	a	a	b	a	a	a	b	a
chr02_25497277		b	b	a	a	b	b	a	a	a	a	a	a	h	a	b	b	a	b	a	a	b	b	b	b	a	a	b	b	b	a	a	a	a	h	b	a	a	a	a	a	a	a	b	a	a	a	b	a
chr02_25623824		b	-	a	a	b	-	a	a	a	a	a	a	h	a	b	b	a	b	a	a	-	a	b	b	a	a	b	b	-	a	a	a	a	h	b	a	a	a	a	a	a	a	b	a	a	a	b	a
chr02_25876579		b	b	a	a	b	b	a	a	a	a	a	a	a	a	b	b	a	b	a	a	b	a	b	b	b	-	b	b	b	a	a	-	-	h	b	a	a	b	a	a	a	a	b	a	a	a	b	a
chr02_26206397		b	b	a	a	b	b	a	a	a	a	a	a	a	a	b	b	a	b	a	a	b	a	b	b	b	a	b	b	a	a	a	a	a	h	b	a	b	b	a	a	a	a	a	a	a	b	b	a
chr03_67303		a	a	b	a	b	b	a	b	a	a	b	a	b	b	b	a	b	b	b	a	a	a	a	a	a	a	b	b	b	a	a	b	b	b	a	b	-	a	a	b	b	a	a	b	a	b	b	b
chr03_89298		a	a	b	a	b	-	a	b	a	a	b	a	b	-	b	a	b	b	b	a	a	a	a	a	a	-	b	-	b	a	a	-	-	b	a	b	a	a	a	b	b	-	a	b	a	b	b	b
chr03_132181		a	a	b	a	b	-	a	b	a	a	b	a	b	b	b	a	b	b	b	a	a	a	a	a	-	a	b	b	b	a	a	b	b	b	a	b	h	a	a	b	b	a	a	b	a	b	b	b
chr03_133050		a	a	b	a	b	b	a	b	a	a	b	a	b	b	b	a	b	b	b	a	a	a	a	a	a	a	b	b	b	-	a	b	b	b	a	b	h	a	a	b	b	a	a	b	a	b	b	b
chr03_224049		a	a	b	a	b	b	a	b	a	a	b	a	b	b	b	a	b	b	b	a	a	a	a	a	a	a	b	b	b	a	a	b	b	b	a	-	-	a	a	b	b	a	a	b	a	b	b	b
chr03_266386		a	a	b	a	b	-	a	b	a	a	b	a	b	b	b	a	b	b	b	a	a	a	a	a	a	-	b	b	b	a	a	-	b	b	a	b	h	a	a	b	b	a	a	-	a	b	b	b
chr03_401750		a	a	b	a	b	b	a	b	a	a	b	a	b	b	b	a	b	b	b	a	a	a	a	a	a	a	b	b	b	a	a	b	b	b	a	b	h	a	a	b	b	a	a	b	a	b	b	b
chr03_409191		a	a	b	a	b	-	a	b	a	a	b	a	b	b	b	a	b	b	b	a	a	a	a	a	a	a	b	-	b	a	a	b	b	b	a	b	b	a	a	b	b	a	a	b	a	b	b	b
chr03_435023		a	a	b	a	b	b	a	b	a	a	b	a	b	b	b	a	b	b	b	a	a	a	a	a	a	a	b	b	b	a	a	b	b	b	a	b	b	a	a	b	b	a	a	b	a	b	b	b
chr03_490503		-	a	b	a	b	-	-	b	a	a	b	a	b	-	b	a	-	b	b	a	a	a	a	a	a	a	b	-	-	a	a	b	b	b	-	-	h	-	-	b	-	a	a	b	a	-	b	b
chr03_516776		a	a	b	a	b	b	a	b	a	a	b	a	b	b	b	a	b	b	b	a	a	a	a	a	a	a	b	b	b	a	a	b	b	b	a	b	h	a	a	b	a	a	a	b	a	b	b	b
chr03_830424		a	a	b	a	b	-	a	b	a	a	b	a	b	b	b	a	b	b	b	a	b	a	a	a	a	a	b	b	b	b	a	b	b	b	a	b	b	a	a	b	a	a	a	b	a	a	b	b
chr03_1506463		a	a	-	a	b	-	b	b	a	a	b	a	b	-	b	a	a	-	b	a	-	a	a	a	a	a	b	-	-	h	b	-	b	-	a	b	-	a	a	-	a	a	a	b	a	b	b	-
chr03_1806174		a	a	b	a	b	b	b	b	b	a	b	a	b	b	b	a	a	b	b	a	b	a	a	b	a	a	b	b	b	b	b	a	b	b	a	b	b	a	a	b	a	a	a	b	a	b	b	b
chr03_1874968		a	a	b	a	b	b	b	b	b	a	b	a	-	a	b	a	a	b	b	a	b	a	a	b	a	a	b	b	b	b	b	a	b	b	a	b	b	b	a	b	a	a	a	b	a	b	b	b
chr03_2083679		a	a	a	a	b	-	b	b	b	a	b	a	a	a	a	a	a	b	b	a	b	a	a	b	a	a	b	b	b	b	b	a	b	b	a	b	b	b	a	b	a	a	a	b	a	b	b	b
chr03_2179953		a	a	a	a	b	b	b	b	b	a	b	a	a	a	a	a	a	b	b	a	b	a	a	b	a	a	b	b	b	b	b	a	b	b	a	b	b	b	a	b	a	a	a	b	a	b	b	b
chr03_2292137		a	a	a	a	b	b	b	b	b	a	b	a	a	a	a	a	a	b	b	a	b	a	a	b	a	a	b	b	b	b	b	a	b	b	a	b	b	b	a	b	a	a	a	b	a	b	b	b
chr03_3025324		a	a	b	a	b	-	b	b	b	a	b	a	a	a	a	a	a	b	b	a	b	a	b	b	a	a	b	b	a	b	b	a	b	b	a	b	b	b	a	b	a	a	a	b	a	b	b	b
chr03_3069540		a	-	a	-	b	-	b	b	b	a	b	a	a	a	a	a	a	b	b	a	-	a	b	b	a	a	b	b	-	b	b	-	-	b	-	-	-	b	-	-	-	a	a	b	a	b	b	b
chr03_3176995		a	a	a	a	b	b	b	b	b	a	b	a	a	a	a	a	a	b	b	a	b	a	b	b	a	a	b	b	a	b	b	a	b	b	a	b	b	b	a	b	a	a	a	b	a	b	b	b
chr03_3388812		a	a	a	a	b	b	b	b	a	a	b	a	a	a	a	a	a	b	b	a	b	a	b	b	a	a	b	b	b	b	b	a	b	b	a	a	a	b	a	a	a	a	a	b	a	b	b	b
chr03_3650054		a	a	a	a	b	b	b	b	a	a	b	a	a	a	a	a	a	b	b	a	a	a	b	b	a	a	b	b	b	b	b	a	b	b	a	a	a	b	a	a	a	a	a	b	a	b	b	b
chr03_3873798		a	a	a	a	b	b	b	b	a	a	b	a	a	a	a	a	a	b	b	a	a	a	b	b	a	a	b	b	b	b	b	a	b	b	a	a	a	b	a	a	a	a	a	b	a	b	b	b
chr03_4011819		-	-	a	b	b	b	b	b	a	a	b	a	a	a	a	a	a	b	b	a	-	a	b	b	a	a	b	b	b	b	b	-	b	b	a	a	-	b	a	a	a	a	a	b	a	b	b	b
chr03_4012175		-	-	a	b	b	-	b	-	a	a	b	a	a	a	a	a	a	-	-	a	-	a	-	b	a	-	b	b	b	-	a	-	b	-	a	-	-	b	a	a	a	a	a	-	a	b	b	b
chr03_4564332		a	a	a	b	b	b	b	b	a	a	b	a	a	a	a	a	a	b	b	a	b	a	b	b	a	a	b	b	b	b	b	a	b	b	a	a	a	b	a	a	a	a	a	b	a	b	b	b
chr03_5605605		a	-	a	b	b	-	b	b	a	a	b	a	a	a	a	a	a	b	b	a	b	a	b	b	a	a	b	b	b	b	a	a	-	b	a	a	a	b	a	a	a	a	a	b	a	b	b	b
chr03_6150294		a	-	a	b	b	b	-	b	a	a	b	a	a	a	b	a	a	b	-	a	b	a	b	b	a	a	b	b	a	b	a	a	b	b	a	a	a	h	a	-	-	a	a	b	a	b	b	b
chr03_7108097		a	a	a	b	b	b	b	b	a	a	b	a	h	a	b	a	a	b	b	a	b	a	b	b	a	a	b	b	a	b	a	a	b	b	a	a	a	b	a	a	a	a	a	b	a	b	b	b
chr03_8535879		a	a	a	b	b	a	b	b	a	a	b	a	h	a	b	b	a	b	b	a	b	a	b	b	a	a	b	b	a	b	a	a	b	b	a	a	a	b	a	a	b	a	a	b	a	b	b	b
chr03_11895049		a	b	a	b	b	a	b	b	a	a	a	a	h	a	b	b	a	b	a	a	b	a	b	b	a	a	b	b	a	b	a	a	b	b	a	a	a	b	a	a	b	b	a	b	a	b	b	b
chr03_14106227		a	b	a	b	b	a	b	b	a	a	a	a	h	a	b	b	a	b	a	a	b	a	b	b	a	a	b	b	a	b	a	a	b	a	a	a	a	b	a	a	b	b	a	b	a	b	b	b
chr03_15701852		a	b	a	b	b	a	b	b	a	a	a	a	h	a	b	b	a	b	a	a	b	a	b	b	a	a	b	b	a	b	a	a	b	a	a	a	b	b	a	a	b	b	a	b	a	b	b	b
chr03_17614888		a	b	a	b	b	a	b	b	a	a	a	a	h	a	b	b	a	b	a	a	b	a	b	b	a	a	b	b	a	b	a	a	b	a	a	a	b	b	a	a	b	b	a	b	a	b	b	b
chr03_21227329		a	b	a	b	b	a	b	b	a	a	a	a	h	a	b	b	a	b	a	a	b	a	b	a	a	a	b	b	a	b	a	a	b	a	a	a	b	b	a	a	b	b	a	b	a	b	b	b
chr03_21801680		a	b	a	b	b	a	b	b	a	a	a	a	h	a	b	b	a	b	a	a	b	a	b	a	a	a	b	b	a	b	a	a	b	a	a	a	b	b	a	a	b	b	a	b	a	b	b	b
chr03_21909870		a	b	a	b	b	-	b	b	a	a	a	a	a	a	b	b	a	b	a	a	b	a	b	a	a	a	b	b	a	b	a	a	b	a	a	-	b	b	a	a	b	b	a	b	a	b	b	b
chr03_22181566		a	a	a	b	b	a	b	b	a	a	a	a	a	a	b	b	a	b	a	a	b	a	b	a	a	a	b	b	a	b	a	a	b	a	a	a	b	b	a	a	b	b	a	b	a	b	a	b
chr03_22429118		a	a	a	b	b	a	b	b	a	a	a	a	a	a	b	b	a	b	a	a	b	a	b	a	a	a	b	b	a	b	a	a	b	a	a	a	a	b	a	a	b	b	a	b	a	b	a	b
chr03_23162779		a	a	a	b	b	a	b	b	a	a	a	a	a	a	b	b	a	b	a	a	b	a	b	a	a	a	b	b	a	b	a	a	b	a	a	a	a	b	a	a	b	b	a	b	a	b	a	b
chr03_23714880		a	a	b	b	b	-	b	b	b	a	a	a	a	a	b	b	a	b	a	a	b	a	b	a	a	b	b	b	a	a	a	a	h	-	a	a	a	a	a	a	b	a	a	b	a	b	a	b
chr03_24438346		a	a	b	b	b	a	b	b	b	a	a	a	a	a	h	b	a	b	a	a	b	a	b	a	a	b	b	b	a	a	a	a	b	b	a	a	a	a	a	a	b	a	a	b	a	b	a	b
chr03_24582893		a	a	-	a	b	a	b	b	b	a	a	a	a	a	h	b	a	b	a	a	b	a	b	a	a	b	b	b	a	a	a	a	a	b	a	-	a	a	a	a	b	a	a	b	a	b	a	b
chr03_24738966		a	a	b	a	b	-	b	-	b	a	a	a	h	a	b	b	a	b	a	a	-	a	b	-	a	-	b	b	-	a	-	a	a	-	-	-	-	a	-	a	-	a	a	b	a	b	a	-
chr03_25719400		a	a	b	a	b	a	b	b	b	b	a	a	h	a	b	b	b	b	a	a	b	a	b	a	b	b	b	b	a	a	a	a	a	b	a	a	a	a	a	a	a	a	a	a	a	b	a	b
chr03_25923550		a	-	b	a	a	a	b	a	b	b	a	a	h	a	b	b	b	b	a	a	b	-	b	a	-	b	b	b	a	-	b	b	b	b	a	a	a	a	a	b	a	a	a	a	a	b	a	b
chr03_26026771		b	-	b	a	a	-	-	a	b	b	a	a	a	a	a	b	b	b	a	a	b	a	-	a	-	b	b	b	-	-	b	b	b	-	a	-	-	a	a	b	a	a	a	a	-	b	a	b
chr03_26244032		b	a	b	a	a	-	b	a	b	b	a	a	-	a	a	b	b	b	a	b	b	a	b	a	b	b	b	b	a	a	b	b	b	b	a	b	b	a	-	b	a	a	a	a	a	b	a	b
chr03_26681530		b	a	b	a	a	a	a	a	b	a	b	a	a	a	a	b	b	b	b	b	b	a	a	a	b	b	b	b	a	a	b	b	b	b	a	b	b	a	b	b	a	a	a	b	a	b	a	b
chr03_26812327		b	a	b	a	a	a	a	a	b	a	b	a	a	a	a	b	b	b	b	b	b	a	a	a	b	b	b	a	a	a	b	b	h	b	a	b	b	a	b	a	a	a	a	b	a	b	a	b
chr03_27029355		b	a	b	a	a	a	a	a	b	a	b	a	a	a	a	b	b	b	b	b	b	a	a	a	b	b	b	a	a	a	b	b	h	b	a	b	b	a	b	a	a	a	a	b	a	b	a	b
chr03_27059547		b	a	b	a	a	-	a	a	b	a	b	a	a	a	a	b	b	b	b	b	b	a	a	a	b	b	b	a	a	a	b	b	h	a	a	b	b	a	b	a	a	a	a	b	a	b	a	b
chr03_27329962		b	a	b	a	a	a	a	a	b	a	b	a	a	a	a	b	b	b	b	b	b	a	a	a	b	b	b	a	a	a	b	b	h	a	a	b	b	a	a	a	a	a	a	b	a	b	a	b
chr03_27381297		b	a	b	b	a	a	a	a	b	a	b	a	a	a	a	b	b	b	b	b	b	a	a	a	b	b	b	a	a	a	b	b	h	a	a	b	b	a	a	a	a	a	a	b	a	b	a	b
chr03_27618281		b	a	b	b	a	-	a	a	b	-	b	a	a	a	a	b	b	-	b	b	b	a	a	a	b	-	b	b	a	a	b	b	h	a	a	-	b	a	-	a	a	a	a	b	a	b	h	b
chr03_27638037		b	-	b	b	a	a	a	a	a	a	b	a	a	a	a	b	b	a	b	b	b	a	a	a	b	b	b	b	a	a	b	-	h	a	a	b	-	a	a	a	a	a	a	b	a	b	a	b
chr03_27680513		b	a	b	b	a	a	a	a	a	a	b	a	a	a	a	b	b	a	b	b	b	a	a	a	b	b	a	b	a	a	b	b	h	a	a	b	b	a	a	a	a	a	a	b	a	b	a	b
chr03_27970879		b	a	b	b	a	a	a	a	a	a	b	a	a	a	a	b	b	a	b	b	b	a	a	a	b	b	a	b	a	a	b	b	h	a	a	b	b	a	a	a	a	a	a	b	a	b	a	b
chr03_28128535		b	a	b	a	a	a	a	a	a	a	b	a	a	a	a	b	a	a	b	b	b	a	a	a	b	b	a	b	a	a	b	b	h	a	a	a	b	a	a	a	a	a	a	b	a	b	a	b
chr03_28139913		b	a	b	a	a	a	a	a	a	a	b	b	a	a	a	b	a	a	-	b	b	a	a	a	b	b	a	b	a	a	b	b	h	a	a	a	b	a	a	a	a	a	a	b	a	b	a	b
chr03_28250248		b	a	b	a	a	a	a	a	a	a	b	b	a	a	a	b	a	a	b	b	b	a	a	a	b	b	a	b	a	a	b	b	h	a	a	a	a	a	a	a	a	a	a	b	a	b	a	b
chr03_28277024		b	a	b	a	a	a	a	a	a	a	b	b	a	a	a	b	a	a	b	b	b	a	a	a	b	b	a	b	a	a	b	b	-	a	a	a	a	a	a	a	a	a	a	b	a	b	a	b
chr03_28452390		b	a	b	a	a	a	a	a	a	a	b	b	a	a	a	b	a	a	b	b	b	a	a	a	b	b	a	b	a	a	b	b	h	a	a	a	a	a	a	a	a	a	a	b	a	b	a	b
chr03_28512437		b	a	b	a	a	a	a	a	a	a	b	b	a	a	a	b	a	a	b	b	b	a	a	a	b	b	a	b	a	a	b	b	h	a	a	a	a	a	a	a	a	a	a	b	a	b	a	b
chr03_28733141		b	a	b	a	a	-	a	a	a	a	b	b	a	a	a	b	a	a	b	b	b	a	a	a	b	b	a	-	a	a	b	b	-	a	a	a	a	a	a	a	a	a	a	b	a	b	a	b
chr03_29211378		b	a	b	a	a	a	a	b	a	a	b	h	a	a	a	b	a	a	b	b	b	a	a	a	b	b	a	b	a	a	b	b	a	a	a	a	a	a	a	a	a	a	a	b	a	b	a	a
chr03_29257789		b	a	b	a	a	-	a	h	a	a	b	h	-	-	a	b	a	a	b	b	b	a	a	a	b	b	a	-	a	a	b	b	a	a	a	a	a	a	a	-	a	a	a	b	a	b	-	a
chr03_29538259		b	a	b	a	a	a	a	b	a	a	b	h	a	a	a	b	a	a	b	b	b	a	a	a	a	b	a	b	a	a	b	b	a	a	a	a	a	a	a	a	a	a	a	b	a	b	a	b
chr03_29722370		b	a	b	a	a	a	a	b	a	a	b	h	a	a	a	b	a	a	b	b	b	a	a	a	a	b	a	b	a	a	b	b	a	a	a	b	a	a	a	a	a	a	a	b	a	b	a	b
chr03_29809675		b	a	b	a	a	a	a	b	a	a	b	h	a	a	a	b	a	a	b	b	b	a	a	a	a	b	a	b	a	a	b	b	a	a	a	b	a	a	a	a	a	a	a	b	a	b	a	b
chr03_30080502		b	a	b	a	a	a	a	b	a	a	b	h	a	a	a	b	a	a	b	b	b	a	a	a	a	b	a	b	a	a	b	b	a	a	a	b	a	a	a	a	a	a	a	a	a	b	a	b
chr03_30424678		b	a	b	a	a	-	a	b	a	a	b	h	a	a	a	b	a	a	b	b	b	a	a	a	a	b	a	b	a	a	b	b	a	a	a	b	a	a	a	a	a	a	a	a	a	b	a	b
chr03_30561179		b	a	b	a	a	a	a	b	a	a	b	a	a	a	a	b	a	a	b	b	b	a	a	a	a	b	a	b	a	a	b	b	a	a	a	b	a	a	a	a	a	a	a	a	a	b	a	b
chr03_30733854		b	a	b	a	a	a	a	b	a	a	b	a	a	a	a	b	a	a	b	b	b	a	a	a	a	b	a	b	a	a	b	b	a	a	a	b	a	a	a	a	a	a	a	a	a	b	a	b
chr03_30900408		b	a	b	a	a	a	a	b	a	a	b	a	a	a	a	b	b	a	b	b	b	a	a	a	a	a	b	b	a	a	b	b	a	a	a	b	a	a	a	a	a	a	a	a	a	b	a	b
chr03_30962715		b	a	b	a	a	a	a	b	a	a	b	a	a	a	a	a	b	a	b	b	b	a	a	a	a	a	b	b	a	a	b	b	a	a	a	b	a	a	a	a	a	a	a	a	a	b	a	b
chr03_31126249		b	a	b	a	a	a	a	b	a	a	b	a	a	a	a	a	b	a	b	b	b	a	a	a	a	a	b	b	a	a	b	b	a	a	a	b	a	a	a	a	a	a	a	a	a	a	a	b
chr03_31203736		b	a	b	a	a	a	a	b	a	a	b	a	h	a	a	a	b	a	b	b	b	a	a	a	a	a	b	b	a	a	b	b	a	a	a	b	a	a	a	a	a	a	a	a	a	a	a	b
chr03_31385347		-	-	b	a	a	-	-	b	a	a	-	a	h	a	a	a	b	a	-	b	b	a	-	a	a	a	b	b	-	-	-	b	a	-	a	b	-	a	-	a	-	a	a	a	-	a	-	b
chr03_31386360		b	-	b	a	a	-	a	h	a	a	b	a	h	a	a	a	b	a	b	b	-	a	a	a	a	-	b	b	a	a	b	b	a	a	a	b	a	a	a	a	a	a	a	a	a	a	a	b
chr04_413227		b	a	b	a	b	-	b	a	b	a	b	b	a	a	a	a	b	b	b	a	b	a	b	a	b	b	b	a	b	a	b	b	b	a	b	b	b	b	b	h	b	a	b	b	b	b	b	a
chr04_959674		b	a	b	a	b	a	b	a	a	a	b	a	a	a	a	a	b	b	b	a	b	a	b	a	b	b	b	a	b	a	b	b	b	a	b	b	b	b	b	h	b	a	b	b	b	b	b	a
chr04_1127842		b	a	b	a	b	a	b	a	a	a	a	a	a	a	a	a	b	b	a	a	b	b	b	b	b	b	b	-	b	a	b	b	b	a	b	b	b	b	b	h	b	a	b	b	b	b	b	a
chr04_1350183		b	a	b	a	b	b	b	a	a	a	a	a	a	a	a	a	b	b	a	a	b	b	b	b	b	b	b	a	b	a	b	b	b	a	b	b	b	b	b	h	b	a	b	b	b	b	b	a
chr04_1367257		b	a	b	a	b	b	b	a	a	a	a	a	a	a	a	a	b	b	a	a	b	b	b	b	b	b	b	a	b	a	b	b	b	a	b	b	b	b	b	h	b	a	b	b	b	b	b	a
chr04_1465843		b	a	b	a	b	b	a	a	a	a	a	a	h	a	a	a	b	b	a	a	b	b	b	b	b	b	b	a	b	a	b	b	b	a	b	b	b	b	b	b	b	a	b	b	b	b	b	a
chr04_1533371		b	a	b	a	b	b	a	a	a	b	a	a	h	a	a	a	b	b	a	a	b	b	b	b	b	b	b	a	b	a	b	b	b	a	b	b	b	b	b	h	b	a	b	b	b	b	b	a
chr04_1619845		b	a	b	a	b	b	a	a	a	b	a	a	h	a	a	a	b	b	a	a	b	b	b	-	b	b	b	-	-	a	b	-	-	a	b	b	-	b	b	-	-	a	b	b	b	b	b	-
chr04_1725047		b	a	b	a	a	b	a	a	a	b	a	a	h	a	a	a	b	b	a	a	b	b	b	a	b	b	b	a	b	a	b	b	b	a	b	b	b	b	b	h	b	h	b	b	b	b	b	a
chr04_1890114		b	a	b	a	a	b	a	a	a	b	a	a	h	a	a	a	b	b	a	a	b	b	b	a	b	b	b	a	b	a	b	b	b	a	b	b	b	b	a	a	b	a	a	b	b	b	b	a
chr04_2093300		b	a	b	a	a	-	a	a	b	b	a	a	h	a	b	a	b	b	a	b	b	b	b	a	b	a	b	a	b	a	b	b	b	a	b	b	b	b	a	a	b	a	a	b	b	b	b	a
chr04_2135780		b	a	b	a	a	b	a	a	b	b	a	a	h	a	b	a	b	b	a	b	b	b	b	a	b	a	b	a	b	a	b	b	b	a	b	b	b	b	a	a	b	a	a	b	b	b	b	a
chr04_2191501		b	a	b	a	a	b	a	a	b	b	a	a	h	a	b	a	b	b	a	a	b	b	b	a	b	a	b	a	b	a	b	b	b	a	b	b	b	b	a	a	b	a	a	b	b	b	b	a
chr04_2282735		b	a	b	a	a	-	a	a	b	b	a	a	h	a	b	a	b	b	a	a	b	b	b	a	b	a	b	a	b	a	b	b	a	a	b	b	b	b	a	a	b	a	a	b	b	b	b	a
chr04_2415747		b	a	b	a	a	-	a	a	b	b	a	b	h	a	b	a	b	b	a	a	a	a	b	a	b	a	b	a	a	a	b	b	a	a	b	b	b	b	a	a	b	a	a	b	b	b	b	a
chr04_2489794		b	a	b	a	a	-	a	a	b	b	a	b	h	a	b	a	b	b	a	a	a	a	b	a	b	a	b	a	a	a	b	b	a	a	b	b	b	b	a	a	b	a	a	b	b	b	b	a
chr04_2581979		b	a	b	a	a	-	a	a	b	b	a	b	b	a	b	a	b	b	a	a	a	a	b	a	b	a	b	a	a	a	a	a	a	a	b	b	b	b	a	a	b	a	a	b	b	b	b	a
chr04_2585372		b	a	b	a	a	-	a	a	b	b	a	b	h	a	b	a	b	b	a	a	a	a	-	a	b	a	b	a	a	-	a	a	a	a	b	-	b	-	a	a	b	a	a	b	b	b	b	a
chr04_2594143		b	a	b	a	a	b	a	a	b	b	a	b	h	a	b	a	b	b	a	a	a	a	b	a	b	a	b	-	a	a	-	a	a	a	b	b	b	b	a	a	b	a	a	b	b	b	b	a
chr04_2721811		b	-	b	-	a	b	a	a	b	b	a	b	-	a	b	a	b	-	a	a	a	a	b	-	-	-	b	a	a	a	a	a	a	-	b	b	-	b	a	a	b	a	a	b	-	b	b	a
chr04_2806257		b	a	b	a	a	b	a	a	b	b	a	b	-	a	b	a	b	b	a	a	a	a	b	a	b	a	b	a	a	a	a	a	a	a	b	b	b	b	a	a	b	a	a	b	b	b	b	a
chr04_2896687		b	a	b	a	a	b	a	a	b	a	a	b	h	a	b	a	b	b	a	a	a	a	b	a	b	a	b	a	a	a	a	a	a	a	b	b	b	b	a	a	b	a	a	b	b	b	b	a
chr04_2994383		b	a	b	a	a	b	a	a	b	a	a	b	h	a	b	a	b	b	a	b	a	a	b	a	b	b	b	-	a	a	a	a	a	a	b	b	b	b	a	a	b	a	a	b	b	b	b	a
chr04_3153629		b	a	b	b	a	b	a	b	b	a	a	b	h	a	b	a	b	a	a	b	a	a	b	a	b	b	b	a	a	a	a	a	a	a	b	b	b	b	a	a	b	a	a	b	b	b	b	a
chr04_3234029		b	a	a	b	a	b	a	b	b	a	a	b	h	a	b	a	a	a	a	b	a	a	b	a	b	a	b	a	a	a	b	b	a	a	b	b	b	b	a	a	a	a	a	b	b	b	b	a
chr04_3354924		b	a	b	b	a	-	a	-	b	a	a	b	h	a	b	-	a	a	a	b	a	a	b	a	-	a	b	a	a	-	b	b	a	a	b	b	-	b	-	a	a	a	a	b	b	b	a	a
chr04_3471437		b	a	b	b	a	b	a	b	b	a	a	b	h	a	b	a	a	b	a	b	a	a	a	a	b	a	b	a	a	b	b	b	a	a	b	b	b	b	a	b	a	a	a	b	a	b	a	a
chr04_3806029		a	a	b	b	b	b	a	b	b	b	a	b	-	a	b	a	a	b	a	b	a	a	a	b	b	a	b	a	a	b	b	b	a	a	b	b	b	b	a	b	a	a	a	b	a	b	a	a
chr04_4019468		a	a	b	b	b	-	a	b	b	b	a	b	b	b	b	a	a	b	a	b	a	a	a	b	b	a	b	a	a	b	b	b	a	a	b	b	b	b	a	b	a	a	a	b	a	b	a	a
chr04_5201026		a	a	b	b	b	b	a	b	b	b	a	b	b	b	b	a	a	b	a	b	a	a	a	b	b	a	b	a	a	b	b	b	a	a	b	b	b	b	a	b	a	a	a	b	a	b	a	a
chr04_5239087		a	a	b	b	b	b	a	b	b	b	a	b	b	b	b	a	a	b	a	b	a	a	a	b	b	a	b	a	a	b	b	b	a	a	b	b	b	b	a	b	a	a	a	b	a	b	a	a
chr04_10969847		a	a	b	b	b	b	a	b	b	b	a	b	b	b	b	a	a	b	a	b	a	a	a	a	b	a	b	a	b	b	b	b	a	b	b	b	b	b	a	b	a	a	a	b	a	b	a	a
chr04_14299667		a	a	b	b	b	-	a	b	a	b	a	b	b	b	b	a	a	b	a	b	a	a	a	a	b	a	b	a	b	b	b	b	b	b	b	b	b	b	a	b	a	a	a	b	a	b	a	a
chr04_15162243		a	a	b	b	b	a	a	b	a	b	a	a	b	b	b	a	b	b	a	b	a	a	a	a	b	a	b	a	a	b	b	b	b	b	b	b	b	b	a	a	a	b	a	b	a	b	a	a
chr04_15163532		a	a	b	b	b	a	a	b	a	b	a	a	b	b	b	a	b	b	a	b	a	a	a	a	b	a	b	a	a	b	b	b	b	b	b	b	b	b	a	a	a	b	a	b	a	b	a	a
chr04_15239722		a	a	a	b	b	-	a	b	a	b	a	a	b	b	b	a	b	b	a	b	a	a	a	a	b	a	b	a	a	b	b	b	b	b	b	-	b	b	a	a	a	b	a	b	a	b	a	a
chr04_15256396		a	a	a	b	b	a	a	b	a	b	a	a	b	b	b	a	b	b	a	b	a	a	a	a	b	b	b	a	a	b	b	b	b	b	b	b	b	b	a	a	a	b	a	b	a	b	a	a
chr04_15854018		a	a	a	b	b	-	a	b	a	b	a	a	b	b	b	a	-	b	a	b	-	a	a	-	b	b	b	a	a	b	b	b	b	b	b	b	-	b	a	a	b	b	a	-	a	b	a	a
chr04_15922403		b	a	a	b	b	-	a	b	a	b	a	a	b	b	b	a	b	b	a	b	a	a	a	a	b	b	b	a	a	b	b	b	a	b	b	b	b	b	a	a	b	b	a	b	a	b	a	a
chr04_16687925		b	a	a	b	b	-	a	b	a	b	a	a	b	a	b	a	b	b	a	b	a	a	a	a	b	b	b	b	a	b	b	b	a	b	b	h	b	b	-	a	b	b	a	b	a	b	a	a
chr04_16782369		b	a	a	b	b	a	a	b	a	b	a	a	b	a	b	a	b	b	a	b	a	a	a	a	b	b	b	b	a	b	b	h	a	b	b	h	b	b	a	a	b	b	a	b	a	b	a	a
chr04_17318260		b	a	a	b	b	a	a	b	a	b	a	a	b	a	b	a	b	b	a	b	a	a	a	a	b	b	b	b	a	b	b	b	a	b	b	h	b	b	a	a	b	b	b	b	a	b	a	a
chr04_17404640		b	a	a	b	b	a	a	b	a	b	a	b	b	a	b	a	b	b	a	b	a	a	a	a	b	b	b	b	a	b	b	b	a	b	b	h	b	b	a	a	b	b	b	b	a	b	a	a
chr04_18896489		b	a	a	b	b	a	a	b	a	b	a	b	b	h	b	a	b	b	a	b	a	a	a	a	b	b	b	b	a	b	b	b	a	b	b	h	b	b	b	a	b	b	b	b	a	b	a	a
chr04_19109660		b	a	a	b	b	a	a	b	a	b	a	b	b	h	b	a	b	b	a	b	a	a	a	a	b	b	b	b	a	b	b	b	a	b	b	h	b	b	b	a	b	b	b	b	a	b	a	a
chr04_20479692		b	a	a	b	b	a	a	b	a	b	a	b	b	h	b	a	b	b	a	b	a	b	a	a	b	b	b	b	a	b	b	b	a	b	b	b	b	b	b	h	b	b	b	b	a	a	a	a
chr04_20946853		b	b	a	b	b	b	a	b	a	b	a	b	b	b	b	a	b	b	a	b	a	b	a	a	b	b	b	b	a	b	b	b	b	b	b	b	b	b	b	h	b	b	b	b	a	a	a	a
chr04_21126351		b	b	a	b	b	-	a	b	a	b	a	b	b	b	b	a	b	b	a	b	a	b	a	a	b	b	b	b	a	b	b	b	b	b	b	b	b	b	b	h	b	b	b	b	a	a	a	a
chr04_21339074		b	b	a	b	b	b	a	b	a	b	a	b	b	b	b	a	b	a	a	b	a	b	a	a	b	b	b	b	a	b	b	b	b	b	b	b	b	b	b	h	b	b	b	b	a	a	a	a
chr04_21539492		b	b	a	b	b	b	a	b	a	b	a	b	b	b	b	a	b	a	a	b	a	b	a	a	b	b	b	b	a	a	b	b	b	b	b	b	b	b	b	h	b	b	b	b	a	a	a	a
chr04_23918319		b	b	a	b	b	b	a	b	a	b	a	b	b	b	b	a	b	a	a	b	a	b	a	a	b	b	b	b	a	a	b	b	b	b	b	b	b	b	b	h	b	b	b	b	a	a	a	a
chr04_24523843		b	b	a	b	b	b	a	b	a	b	a	b	b	b	b	a	b	a	a	b	a	b	a	a	b	b	b	b	a	a	b	b	b	b	b	b	b	b	b	h	b	b	b	b	a	a	a	a
chr04_25893667		b	b	a	b	b	b	a	h	a	b	a	b	b	b	b	a	b	a	a	b	a	b	a	a	b	b	b	b	a	a	b	b	b	b	b	b	b	b	b	h	b	b	b	b	a	a	a	a
chr04_26302027		b	b	a	b	b	b	a	h	a	b	a	b	b	b	b	a	b	a	a	b	a	b	a	a	b	b	b	b	a	a	b	b	b	b	b	b	b	b	b	h	b	b	b	b	a	a	a	a
chr04_27587568		b	b	a	b	b	b	a	h	b	b	a	b	b	b	b	a	b	a	a	b	a	b	a	a	b	b	b	h	a	a	b	b	b	b	b	b	b	b	b	h	b	b	b	b	a	a	a	a
chr04_27790539		a	b	a	b	b	b	a	h	b	b	a	b	b	b	b	a	b	a	a	b	a	b	a	a	b	b	b	b	a	a	b	b	b	b	b	b	b	b	b	h	b	b	b	b	a	a	a	a
chr04_27896522		a	b	a	b	b	b	a	h	b	b	a	b	b	b	b	a	b	a	a	b	a	b	a	a	b	b	b	b	a	a	b	b	b	b	b	b	b	b	b	h	b	b	b	b	a	a	a	a
chr04_28218968		a	b	a	b	b	b	a	h	b	b	a	b	b	b	b	a	b	a	a	b	a	b	a	a	b	b	b	b	a	b	b	b	b	b	b	b	b	b	b	h	b	b	a	b	a	a	a	a
chr04_28812781		a	b	a	b	a	b	a	h	b	b	a	b	b	b	b	a	b	a	a	b	a	b	a	a	b	b	b	b	a	b	b	b	b	b	b	b	b	b	b	h	b	b	a	a	a	a	a	a
chr04_29142376		a	b	a	b	a	-	b	h	b	b	a	b	b	b	b	a	b	a	a	b	a	b	a	a	b	b	b	b	a	b	b	b	b	b	b	a	b	b	a	a	b	b	a	a	a	a	a	a
chr04_29392941		a	b	-	-	a	-	b	h	-	b	a	b	b	a	-	a	b	a	a	b	-	b	a	a	b	b	b	b	a	b	b	b	b	b	b	a	-	b	a	a	-	b	a	a	a	a	a	-
chr04_29422343		a	a	a	b	a	b	b	h	b	b	a	b	b	a	b	a	b	a	a	b	-	b	a	a	b	b	b	b	a	b	b	b	b	b	b	a	b	b	a	a	b	b	a	a	a	a	a	a
chr04_29811311		a	a	a	-	a	a	b	b	b	b	a	b	b	a	b	a	b	b	a	b	a	b	a	a	b	b	b	b	a	b	b	b	b	a	-	a	-	b	-	a	b	-	b	a	a	a	a	a
chr04_30473591		a	a	a	b	a	a	b	b	b	b	a	b	b	a	b	a	b	b	a	b	a	b	a	a	b	a	b	b	a	b	b	b	a	a	a	b	b	b	a	a	b	a	b	b	a	a	a	a
chr04_30558116		a	a	a	b	a	a	b	b	b	b	a	b	a	a	a	a	b	b	a	b	a	b	a	a	b	a	b	b	a	b	b	b	a	a	a	b	b	b	a	a	b	a	b	b	a	a	a	a
chr04_30664251		a	a	a	b	a	a	b	b	b	b	a	b	a	h	a	a	b	b	a	b	a	b	a	a	b	a	b	b	a	b	b	b	a	a	a	b	b	b	a	a	b	a	b	b	a	a	a	a
chr04_30822715		a	a	a	b	a	a	b	b	b	b	a	b	a	h	a	a	b	b	a	b	a	b	a	a	b	a	b	b	b	b	b	b	a	a	a	b	b	b	a	a	b	a	b	b	a	a	a	a
chr04_30966322		a	a	a	b	a	-	b	b	b	b	a	b	a	h	a	a	b	a	a	b	a	b	a	a	b	a	b	b	b	b	b	b	a	a	a	b	b	b	a	a	b	a	b	b	a	a	a	a
chr04_30987059		a	a	a	b	a	a	b	b	b	b	a	b	a	h	a	a	b	a	a	b	a	b	a	a	b	a	b	b	b	b	b	b	a	a	a	b	b	b	a	a	b	a	b	b	a	a	a	a
chr04_31089106		a	a	-	b	a	-	b	b	b	a	a	b	a	h	a	a	b	a	a	b	a	b	a	a	b	a	b	b	b	b	b	b	a	a	a	b	b	b	-	a	b	a	b	b	a	a	a	a
chr04_31149908		a	a	b	b	a	a	b	b	b	a	a	b	a	h	a	a	b	a	a	b	a	b	a	a	b	-	b	b	b	b	b	b	a	a	a	b	b	b	a	a	b	a	b	b	a	a	a	a
chr04_31234537		a	a	b	b	a	a	b	b	b	a	a	b	a	h	a	a	b	a	a	b	a	b	a	a	b	a	b	b	b	b	b	b	a	a	a	b	b	b	a	a	b	a	b	b	a	a	a	a
chr04_31572465		a	a	b	b	a	a	b	b	b	a	a	b	a	b	a	a	b	a	a	b	a	b	a	a	b	a	b	b	b	b	b	b	a	a	a	b	b	b	a	a	b	a	b	b	a	a	a	a
chr04_31672641		a	a	b	b	a	a	b	b	b	a	a	b	a	b	a	a	b	a	a	b	a	b	a	a	b	h	b	b	b	b	b	b	a	a	a	b	b	b	a	a	b	a	b	b	a	b	a	a
chr04_31717372		a	a	b	b	a	a	b	b	b	a	a	b	a	b	a	a	b	a	a	b	a	b	a	a	b	h	b	b	b	b	b	b	a	a	a	b	b	b	a	a	b	a	b	b	a	b	a	a
chr04_31723722		a	a	b	b	a	a	b	b	b	a	a	b	a	b	a	a	b	a	a	b	a	b	a	a	b	-	b	b	b	b	b	b	a	a	a	b	b	b	a	a	b	a	b	b	a	b	a	a
chr04_31760961		a	a	-	b	a	-	b	b	b	a	a	-	a	b	a	a	b	a	a	b	a	b	a	a	b	h	b	b	b	b	b	b	a	a	a	b	b	b	a	a	b	a	b	b	a	b	a	a
chr04_31780570		a	a	b	b	a	-	b	b	b	a	a	b	a	b	a	a	b	a	a	b	a	b	a	a	b	-	b	b	b	b	b	b	a	a	a	b	b	b	a	a	b	a	b	b	a	b	a	a
chr04_31805413		a	a	b	a	a	a	b	b	b	a	a	b	a	b	a	a	b	a	a	b	a	b	a	a	b	b	b	b	b	b	b	-	a	a	a	b	b	-	a	a	b	a	b	b	-	b	a	a
chr04_32075745		a	a	b	a	a	a	b	b	a	a	a	b	a	b	a	a	b	a	a	b	-	b	a	a	a	b	b	b	b	b	b	b	a	a	a	b	b	b	a	a	b	a	b	b	a	b	a	a
chr04_32169779		a	a	b	a	a	a	a	b	a	a	a	b	a	b	a	a	b	a	a	b	b	b	a	b	a	b	b	b	b	b	b	b	a	a	a	b	b	b	a	a	b	a	b	b	a	b	a	a
chr04_32403970		a	a	b	a	a	a	a	b	a	a	a	b	a	b	a	a	b	a	a	b	b	b	a	b	a	b	b	b	b	b	b	b	a	a	a	b	b	b	a	a	b	a	b	a	a	b	a	a
chr04_32496771		a	-	b	-	a	a	a	b	-	a	a	b	a	b	a	a	b	-	-	b	-	b	-	b	b	b	b	b	b	b	b	-	a	a	a	-	b	-	a	a	-	a	b	a	a	b	a	a
chr04_32688280		a	a	b	a	a	a	a	b	a	a	a	b	a	a	a	a	b	a	a	b	b	b	a	b	b	b	b	b	b	b	b	b	a	a	a	b	b	b	a	a	b	a	b	a	a	b	a	a
chr04_32705163		a	a	b	a	a	a	a	b	h	a	a	b	a	a	a	a	b	a	a	b	b	b	a	b	b	b	b	b	b	b	b	b	a	a	a	b	b	b	a	a	b	a	b	a	a	b	a	a
chr04_32775296		a	a	b	a	a	a	a	b	h	a	a	b	a	a	a	a	b	a	a	b	b	b	a	b	b	b	b	b	b	b	b	b	a	a	a	b	b	-	a	a	b	a	b	a	a	b	a	a
chr04_32836472		a	-	b	a	a	-	a	b	h	a	a	b	a	a	a	b	b	a	-	b	b	b	a	-	-	b	b	b	b	b	h	b	a	a	a	-	-	-	-	a	b	a	b	a	a	b	a	a
chr04_33086455		a	a	b	a	a	a	a	b	h	a	a	b	a	a	a	b	b	a	a	b	b	b	a	b	b	b	b	b	b	b	a	a	a	a	a	b	b	b	a	a	b	a	b	a	b	b	a	a
chr04_33194534		a	a	b	a	a	a	a	b	h	a	a	b	a	a	a	b	b	a	a	b	b	b	a	b	b	b	b	b	-	b	a	a	a	a	a	b	b	b	a	a	b	b	b	a	b	b	a	a
chr04_33284906		a	-	b	a	a	a	a	b	h	a	b	b	a	a	a	b	-	a	-	b	b	b	a	b	b	b	b	b	b	b	a	a	a	a	a	b	b	-	a	a	b	b	b	a	b	b	a	a
chr04_33286519		a	a	b	a	a	a	a	b	h	a	b	b	a	a	a	b	b	a	h	b	b	b	a	b	b	b	b	b	b	b	a	a	a	a	a	b	b	b	a	a	b	b	b	a	b	b	a	h
chr04_33322881		a	a	b	a	a	-	a	b	b	a	b	b	a	a	a	b	b	a	-	b	b	b	a	b	b	b	b	b	-	b	a	a	-	a	a	b	b	b	-	a	b	b	b	a	b	b	a	a
chr04_33574451		-	a	b	a	a	-	a	b	b	-	b	b	a	-	-	a	b	a	h	b	b	-	a	b	b	b	b	b	b	b	-	-	a	-	a	b	-	b	-	-	b	b	b	-	b	b	-	-
chr04_33627827		a	a	b	a	a	a	a	b	b	a	b	b	a	a	a	a	b	a	h	b	b	b	a	b	b	b	a	b	b	b	a	a	a	a	a	b	a	b	a	a	b	b	b	a	b	b	a	a
chr04_33795179		a	a	b	a	a	a	a	b	b	a	b	b	h	a	a	a	b	a	-	b	b	b	a	b	b	b	a	b	b	b	a	a	a	a	a	b	a	b	a	a	b	b	b	a	b	b	a	a
chr04_33889964		a	a	b	a	a	a	a	b	b	a	b	b	h	a	a	a	b	a	h	b	b	b	a	b	b	b	a	b	b	b	a	a	a	a	a	b	a	b	a	a	b	b	b	a	b	b	a	a
chr04_33938856		a	a	b	a	a	a	a	b	-	a	b	b	h	-	a	a	b	a	h	b	b	b	a	b	b	b	a	b	b	b	a	a	a	a	a	b	a	a	a	a	b	b	b	a	b	b	a	a
chr05_182820		a	b	b	b	b	a	a	b	a	a	a	a	b	b	b	b	b	b	a	a	b	a	a	a	b	b	a	a	b	a	a	a	a	a	b	a	b	b	b	b	b	a	b	b	a	b	b	a
chr05_606581		a	b	b	b	b	-	a	b	a	a	a	a	b	b	a	b	b	b	a	a	b	a	a	a	b	b	a	a	b	a	b	b	a	a	b	a	b	b	b	b	b	a	b	b	a	b	a	a
chr05_729528		a	-	b	b	b	-	a	b	a	b	a	a	b	b	a	b	b	b	-	a	b	b	-	a	-	b	a	a	b	-	b	b	-	-	b	a	-	-	-	-	b	a	b	b	a	b	a	a
chr05_910750		a	b	a	b	b	-	a	b	a	b	a	a	-	b	a	b	b	b	a	a	b	b	a	a	b	b	a	a	b	a	b	b	a	a	b	a	b	b	b	b	b	a	b	b	a	b	a	a
chr05_911334		a	b	a	b	b	-	a	b	a	b	a	a	a	b	a	b	b	b	a	a	b	b	a	a	b	b	a	-	-	-	b	b	a	a	b	-	b	b	b	b	b	a	b	b	a	b	a	a
chr05_1085286		a	-	a	-	a	a	a	b	a	b	a	a	h	-	a	a	b	-	-	-	-	b	a	-	b	b	-	-	-	a	b	b	-	-	b	-	-	b	b	-	-	a	b	b	a	b	a	b
chr05_1225236		a	b	a	b	a	a	a	b	a	b	a	b	h	b	a	a	b	b	a	a	b	b	a	b	b	b	a	a	a	a	b	b	a	a	a	a	b	b	-	b	b	a	b	b	a	b	a	b
chr05_1359330		a	b	a	-	a	-	a	b	a	b	a	b	h	b	a	a	b	a	-	a	b	b	a	-	b	b	a	-	a	-	b	-	-	a	a	-	b	b	-	b	b	a	b	b	a	b	b	b
chr05_1471796		a	b	a	b	-	-	-	b	-	b	-	b	h	b	-	a	b	-	-	a	-	-	a	a	b	b	a	a	-	-	b	h	-	a	a	-	-	-	b	b	-	a	b	b	a	b	b	-
chr05_1480377		a	b	a	b	a	a	a	b	a	b	a	b	h	b	a	a	b	a	a	a	b	b	a	a	b	b	a	a	a	a	b	h	a	a	a	a	b	b	b	b	b	a	b	b	a	b	b	b
chr05_1901329		a	b	a	b	a	a	a	b	a	b	a	b	h	b	a	a	b	a	a	a	b	b	a	a	b	b	a	a	a	a	a	b	a	a	a	a	h	b	b	h	b	a	b	b	a	b	b	b
chr05_2006394		a	b	a	a	a	a	a	b	a	b	a	b	h	b	a	a	b	a	a	a	b	b	a	a	b	-	a	a	a	a	a	b	a	a	a	a	h	-	a	a	b	a	b	b	a	b	b	b
chr05_2040026		a	b	a	a	a	-	a	b	a	b	a	b	a	a	a	a	b	a	a	a	b	b	a	a	b	b	a	a	a	a	a	b	a	a	a	a	h	b	-	a	b	a	b	b	a	b	b	h
chr05_2043123		a	-	a	a	a	-	a	b	a	b	a	b	a	a	a	a	b	a	a	a	-	b	a	a	-	b	a	a	a	a	a	b	a	a	a	a	-	-	a	a	b	a	b	b	a	b	b	b
chr05_2120261		a	b	a	a	a	a	a	b	a	b	a	b	a	a	a	a	b	a	a	a	b	b	a	a	b	b	a	a	a	a	a	b	a	a	a	a	-	b	a	a	b	a	b	b	a	b	b	b
chr05_2356255		a	b	a	a	a	-	a	b	-	b	a	a	a	a	b	a	b	a	a	a	b	b	a	a	b	b	a	a	a	a	a	b	a	a	a	-	h	b	a	a	b	a	a	b	a	b	b	b
chr05_2516188		a	b	a	a	a	a	a	b	a	a	a	a	a	a	b	a	b	a	a	a	b	a	a	a	b	b	a	a	b	a	a	b	a	a	a	a	h	b	a	a	b	a	a	b	a	b	b	b
chr05_2798022		a	b	a	a	a	a	a	a	a	a	a	a	a	a	b	a	b	a	a	a	b	a	a	a	b	b	a	a	b	a	a	b	a	a	a	a	h	a	a	a	b	a	a	b	a	b	b	b
chr05_2846615		a	b	a	a	a	a	a	a	a	a	a	a	a	a	b	a	b	a	a	a	b	a	a	a	-	h	a	a	b	a	a	b	a	a	a	a	a	a	a	a	-	a	a	b	a	b	b	b
chr05_2848531		a	b	a	-	a	a	a	a	a	a	a	a	a	a	b	a	b	a	a	a	-	a	a	a	b	b	a	a	-	a	a	b	a	a	a	-	b	a	-	a	-	a	-	b	a	b	b	b
chr05_2849664		a	b	a	a	a	-	a	a	a	a	a	a	-	a	b	a	b	a	a	-	b	-	a	-	b	b	a	-	b	-	-	b	a	a	a	-	-	-	a	a	b	a	a	b	a	b	b	b
chr05_2852011		a	b	a	a	-	-	a	a	a	a	a	a	a	a	b	a	b	a	a	a	b	a	a	a	-	h	a	a	h	a	a	-	-	a	a	a	b	-	-	a	b	-	a	b	a	b	b	-
chr05_2857891		a	h	a	a	a	a	a	a	a	a	a	a	a	a	b	a	b	a	a	a	h	a	a	a	b	h	a	a	b	a	a	b	a	a	a	a	h	a	a	a	b	a	a	b	a	b	b	b
chr05_3103519		a	b	a	a	a	-	a	a	a	a	a	a	a	a	b	a	b	a	a	a	b	a	a	a	b	b	a	a	b	a	a	b	a	a	a	a	a	a	a	a	b	b	a	a	a	b	b	b
chr05_3463855		a	b	a	a	a	a	a	a	a	a	a	a	a	a	b	a	a	a	a	a	-	a	a	a	-	b	a	a	b	a	a	b	a	a	a	a	-	a	-	a	b	b	a	a	a	b	b	b
chr05_4022472		a	b	a	a	a	a	a	a	a	a	a	a	h	a	b	a	a	a	a	a	b	a	a	a	a	b	a	a	a	a	a	b	a	b	a	a	a	a	a	a	b	b	b	a	a	b	b	b
chr05_4506956		a	b	a	a	a	a	a	a	a	a	a	a	h	a	b	a	a	a	a	a	b	a	a	a	a	b	a	a	a	a	a	b	a	b	a	a	a	a	a	a	b	b	b	a	a	b	b	b
chr05_5322153		a	b	a	a	a	a	a	a	a	a	a	a	h	a	b	a	a	a	a	a	b	a	a	a	a	b	a	a	a	a	a	b	a	b	a	a	-	a	a	a	b	b	b	a	a	b	b	b
chr05_6534198		h	b	a	a	a	a	a	a	a	a	a	a	h	a	b	a	a	a	a	a	b	a	a	a	a	b	a	a	a	a	a	b	a	b	a	a	a	a	a	a	b	a	b	a	a	b	b	b
chr05_8516748		h	b	a	a	a	b	a	a	a	a	a	a	h	a	b	a	a	a	a	a	b	a	a	a	a	b	a	a	a	a	a	b	a	b	a	a	a	a	a	a	b	a	b	a	a	b	b	b
chr05_9524288		h	b	a	a	a	-	a	a	a	a	a	a	h	a	b	a	a	a	a	a	b	a	a	a	a	b	a	a	a	a	a	b	a	b	a	a	a	a	a	a	b	a	b	a	b	a	b	b
chr05_10543571		a	-	a	a	a	-	a	a	a	a	-	a	h	a	b	a	a	a	a	a	b	-	a	a	-	b	a	-	a	a	b	b	-	b	a	a	-	-	a	a	b	a	b	a	b	a	b	-
chr05_16425057		a	b	a	a	a	b	a	a	a	a	a	a	h	a	b	a	a	a	a	a	b	a	b	a	a	b	a	a	a	a	b	b	a	b	a	a	a	a	a	a	b	a	b	a	b	a	b	b
chr05_17889834		a	b	a	a	a	b	a	a	a	a	a	a	h	a	b	a	a	a	a	a	b	a	b	a	a	b	a	a	a	a	b	b	a	b	a	a	a	a	a	a	b	a	b	a	b	a	b	b
chr05_18078573		a	b	a	a	a	-	a	a	a	a	a	a	h	a	b	a	a	a	a	a	b	a	b	a	a	b	a	a	a	a	b	b	a	b	a	a	a	a	a	a	b	a	b	a	b	a	b	b
chr05_18134957		a	b	a	a	a	-	a	a	a	a	a	a	h	a	b	a	a	a	a	a	b	a	b	a	a	b	a	a	a	a	b	b	a	b	a	a	b	a	a	a	b	a	b	a	b	a	b	b
chr05_19249306		a	b	a	a	a	-	a	a	a	a	a	a	a	a	b	a	a	a	a	a	-	a	b	a	a	b	a	-	a	a	b	b	a	b	a	a	-	a	a	a	b	a	b	a	b	a	b	b
chr05_20320542		a	b	a	a	a	b	a	a	a	a	a	a	h	a	b	a	a	a	a	a	b	a	b	a	a	b	a	a	a	a	b	b	a	b	a	a	b	a	a	a	b	a	b	a	b	a	b	b
chr05_22114799		a	b	a	a	a	a	a	a	a	a	a	a	h	a	-	b	b	a	a	a	b	a	b	a	a	b	a	-	a	a	-	b	a	b	b	a	-	a	-	a	b	a	b	a	b	a	b	b
chr05_22875514		a	b	a	a	a	-	a	a	a	a	a	a	h	a	b	b	b	a	a	a	b	a	b	b	a	a	a	b	a	a	b	b	a	b	b	a	a	a	a	a	b	a	b	a	b	a	b	b
chr05_23763217		a	b	a	a	a	-	a	a	a	a	a	a	b	a	b	b	b	a	a	a	b	a	b	b	a	a	a	b	a	a	b	b	-	b	b	-	a	a	a	a	b	b	b	a	b	a	b	b
chr05_24557540		a	b	b	a	a	-	a	a	a	a	a	a	h	a	b	b	b	a	a	a	b	a	b	b	b	a	a	-	a	a	b	b	a	b	a	a	a	a	a	a	b	b	b	a	b	a	a	b
chr05_24663285		a	b	b	a	a	a	a	a	a	b	a	a	h	a	b	b	b	a	a	a	b	a	b	b	b	a	a	b	a	a	b	b	a	b	a	a	a	a	a	a	b	b	b	a	b	a	a	b
chr05_24942291		a	b	b	a	a	a	a	a	a	b	a	a	h	a	b	b	b	a	a	a	b	a	b	b	a	a	a	b	a	a	b	b	a	b	a	a	a	a	a	a	b	b	a	a	a	a	a	b
chr05_24945625		a	-	b	a	a	a	a	a	a	b	a	a	h	a	b	b	b	a	a	a	b	a	b	b	a	a	a	b	-	a	b	b	a	b	a	a	a	a	a	a	b	b	a	a	a	a	-	b
chr05_25326402		a	b	b	a	a	a	b	a	b	b	a	a	h	a	b	b	b	a	a	a	b	a	b	b	a	a	a	b	b	a	a	a	a	b	a	a	a	a	a	a	b	b	b	a	a	a	a	b
chr05_25619809		a	b	b	a	a	-	b	a	b	b	a	a	h	a	b	b	b	b	a	a	b	a	b	b	a	a	a	-	b	a	a	a	a	b	a	a	a	a	a	a	b	b	b	a	a	a	a	b
chr05_25892845		a	-	b	a	a	-	b	a	-	b	a	a	h	a	b	b	b	b	a	a	b	b	a	b	a	a	a	-	b	a	a	a	a	b	a	a	a	a	a	a	b	b	b	a	a	a	a	-
chr05_26192656		-	b	b	a	a	-	b	-	b	b	-	-	h	a	b	b	b	b	-	a	b	b	a	b	a	a	-	b	b	-	a	a	-	b	-	-	-	-	a	-	b	b	b	a	a	a	-	b
chr05_26609895		a	b	b	a	a	a	b	a	b	b	a	a	h	a	b	b	b	b	a	a	b	b	a	b	a	a	a	b	b	a	a	a	b	b	a	a	a	a	a	a	b	b	b	a	a	a	a	b
chr05_26940039		a	a	b	a	a	a	b	a	b	b	a	a	h	a	b	b	b	b	a	a	b	b	a	b	a	b	a	b	b	a	a	a	b	b	a	a	a	a	a	a	b	b	b	a	a	a	a	b
chr05_26958640		a	a	b	a	a	a	b	a	b	b	a	a	h	a	b	b	b	b	a	a	b	b	a	b	a	b	a	b	b	a	a	a	b	b	a	a	a	a	a	a	b	b	b	a	a	a	a	b
chr05_27207601		a	a	b	a	a	-	b	a	b	a	a	a	h	a	b	b	b	b	a	a	b	b	a	b	a	b	a	b	b	a	a	a	b	b	a	a	a	a	a	a	b	b	b	a	a	a	a	a
chr05_27376495		a	a	b	a	a	b	b	a	b	a	a	a	h	a	b	b	a	b	a	a	b	b	a	b	a	b	a	b	b	a	a	a	a	b	a	a	a	a	a	a	b	b	b	a	a	b	a	a
chr05_27507454		a	a	b	a	a	b	b	a	b	a	a	a	h	a	b	b	b	b	a	a	b	b	a	b	a	b	a	b	b	a	a	a	a	b	a	a	a	a	a	a	b	b	b	a	a	b	a	a
chr05_27519536		a	a	b	a	a	-	b	a	b	a	a	a	h	a	b	b	b	b	a	a	b	b	a	b	a	b	a	b	b	a	a	a	a	b	a	a	a	a	a	a	a	b	b	a	a	b	a	a
chr05_27663499		a	a	b	a	a	b	b	a	b	a	a	a	a	a	b	b	b	b	a	a	b	b	a	b	a	b	a	b	b	a	a	a	a	b	a	a	a	a	a	a	a	b	a	a	a	b	a	a
chr05_27847717		a	a	b	a	a	-	b	a	h	a	a	a	b	b	b	b	b	b	a	a	b	b	a	b	a	b	a	b	b	a	a	a	a	b	a	a	a	a	a	h	a	b	a	b	b	b	a	a
chr05_27848256		a	a	b	a	a	-	b	a	b	a	a	a	b	b	-	b	b	b	a	a	b	-	a	-	a	-	a	b	b	a	a	a	a	b	a	a	a	a	a	h	a	b	a	b	b	b	a	a
chr05_28161154		a	a	b	a	a	-	b	a	b	a	a	a	b	b	b	b	b	b	a	a	b	b	a	b	a	b	a	b	b	a	a	a	a	b	a	a	a	a	a	h	a	b	b	b	b	b	a	a
chr05_28182958		a	a	b	a	a	b	b	a	a	a	a	a	b	b	b	b	b	b	a	a	b	b	a	b	a	b	a	b	b	a	a	a	a	b	a	a	a	a	a	h	a	b	b	b	b	b	a	a
chr05_28434787		a	a	b	a	a	b	b	a	a	a	a	a	b	b	b	b	b	b	a	a	b	b	a	b	b	b	a	b	b	a	a	a	a	b	a	a	a	a	a	h	a	b	b	b	b	b	a	a
chr05_28656322		a	a	b	a	a	b	b	a	a	a	a	a	b	b	b	b	b	b	a	a	b	b	b	b	b	b	a	b	b	a	a	a	a	b	a	a	b	b	a	h	a	b	b	b	b	b	a	a
chr05_28862380		a	a	b	a	a	b	b	a	a	a	a	a	b	b	b	b	b	b	a	a	b	b	b	b	b	b	a	b	b	a	a	a	a	b	a	a	b	b	a	b	a	b	b	b	a	b	a	a
chr05_28898101		a	a	b	a	a	-	b	a	a	a	a	a	b	b	b	b	b	b	a	a	b	b	b	b	b	b	a	b	b	a	a	a	a	b	a	a	b	b	a	b	a	b	b	b	a	b	a	a
chr05_28951742		a	a	b	a	a	b	b	a	a	a	a	a	b	b	b	b	b	b	a	a	b	b	b	b	b	b	a	b	b	a	a	a	a	b	a	a	b	b	a	b	a	b	b	b	a	b	a	a
chr05_29053135		a	a	b	a	a	b	b	a	a	a	a	a	b	b	b	b	b	b	a	a	b	b	b	b	b	b	a	b	b	a	a	a	a	b	a	a	b	b	a	b	a	b	b	b	a	b	a	a
chr05_29117405		a	a	b	a	a	b	b	a	a	a	a	a	b	b	b	b	b	b	a	a	b	b	b	b	b	b	a	b	b	a	a	a	a	b	a	a	b	b	a	a	a	b	b	b	a	b	a	a
chr05_29223381		a	a	b	a	a	b	b	a	a	a	a	a	b	b	b	b	b	b	a	a	b	b	b	b	b	b	a	b	b	a	a	a	a	b	a	a	b	b	a	a	a	b	b	b	a	b	a	a
chr05_29246933		a	a	b	a	a	b	b	a	a	a	a	a	b	b	b	b	b	b	a	a	b	b	b	b	b	b	a	b	b	a	a	a	a	b	a	a	b	b	a	a	a	b	b	b	a	b	a	a
chr06_230340		a	b	b	a	b	b	a	a	b	a	a	b	b	b	a	b	b	b	a	b	a	b	a	a	a	a	a	b	a	a	b	b	a	b	b	b	b	a	b	b	b	a	a	b	a	a	b	a
chr06_610347		a	b	b	a	b	b	a	a	b	a	a	b	b	b	a	b	b	b	a	b	a	b	a	a	a	a	a	b	a	a	b	b	a	b	b	b	b	a	b	b	b	a	a	b	a	a	b	a
chr06_1082990		a	b	b	a	b	b	a	a	b	a	a	b	b	b	a	b	b	b	a	b	a	b	a	a	a	a	a	b	a	a	b	b	a	b	b	b	b	a	b	b	b	a	a	b	a	a	b	a
chr06_1411671		a	b	b	a	b	b	a	a	b	a	b	b	b	b	a	b	b	b	b	b	a	b	a	a	a	a	a	b	a	a	b	b	a	b	b	b	b	a	b	b	b	a	a	b	a	a	b	a
chr06_1435047		a	b	b	a	b	b	a	a	b	a	b	b	b	b	a	b	b	b	b	b	a	b	a	a	a	a	a	b	a	a	b	b	a	b	b	b	b	a	b	b	b	a	a	b	a	a	b	a
chr06_1622490		-	-	b	a	b	-	a	a	-	a	b	b	b	b	a	b	a	b	b	b	a	b	a	a	-	-	-	-	a	a	-	b	a	b	b	-	-	-	b	b	b	a	a	b	a	a	b	b
chr06_1758478		a	b	b	a	b	-	a	a	b	a	b	b	b	b	-	b	a	-	-	b	a	b	a	a	-	-	a	b	a	a	-	b	-	b	b	b	b	-	-	-	b	a	a	a	a	a	b	b
chr06_1764572		a	b	b	a	b	-	a	a	b	a	b	b	b	b	a	b	a	b	b	b	a	b	a	a	a	a	a	b	a	a	b	b	a	b	b	b	b	a	b	b	b	a	a	a	a	a	b	b
chr06_1788427		a	b	b	a	b	b	a	a	b	a	b	b	b	b	a	b	a	b	b	b	a	b	a	a	a	a	a	b	a	a	b	b	a	b	b	b	b	a	b	b	b	a	a	a	a	a	b	-
chr06_1819247		a	a	b	a	b	b	a	a	b	a	b	b	b	b	a	b	a	b	b	b	a	b	a	a	a	a	a	b	a	a	b	b	a	b	b	b	b	a	b	b	b	b	a	a	a	a	b	b
chr06_1924756		a	a	b	a	b	b	a	a	b	a	b	b	h	b	a	b	a	b	b	b	a	b	a	a	a	a	a	b	h	a	b	b	a	b	b	a	b	a	b	b	b	b	a	a	a	a	b	b
chr06_1956683		a	a	b	a	b	b	a	a	b	a	b	b	h	b	a	b	a	b	b	b	a	b	a	a	a	a	a	b	a	a	b	b	a	b	b	a	b	a	b	b	b	b	a	a	a	a	b	b
chr06_2283235		a	a	b	a	a	-	a	a	b	a	b	b	h	b	a	b	a	b	b	b	a	b	a	a	a	a	a	a	a	a	b	b	a	b	a	a	b	a	b	b	b	b	a	a	b	a	b	b
chr06_2354474		a	b	b	a	a	-	a	a	b	a	b	b	h	b	a	b	a	b	b	b	b	b	a	a	a	a	a	a	a	a	b	b	a	b	a	a	b	a	b	b	b	b	a	a	b	a	b	b
chr06_2396961		a	b	b	a	a	b	a	a	b	a	b	b	h	b	a	b	a	b	b	b	b	b	a	a	a	a	a	a	a	a	b	b	a	b	a	a	b	a	b	b	b	b	a	a	b	a	b	b
chr06_2487621		a	b	b	a	a	-	a	a	b	a	b	b	h	b	-	b	-	b	b	b	-	b	a	a	a	-	-	-	a	-	b	-	-	-	a	a	-	-	b	-	-	b	a	a	b	a	b	b
chr06_2527772		a	b	b	a	a	-	a	a	b	a	b	b	h	b	a	b	a	b	b	b	b	b	a	a	a	a	a	a	a	a	b	b	a	b	a	a	b	a	b	b	b	b	a	a	b	a	b	b
chr06_2684860		a	b	b	a	a	b	a	a	a	a	b	b	h	b	a	b	a	b	b	b	b	b	a	a	a	a	a	a	a	a	b	b	a	b	a	a	b	a	b	b	b	b	a	a	b	a	b	b
chr06_2790467		a	b	b	a	a	b	a	a	a	a	b	b	h	b	a	b	a	b	b	b	b	b	a	a	a	a	a	a	-	a	b	b	a	b	a	a	b	a	b	b	b	b	a	a	b	a	b	b
chr06_3059995		a	b	b	a	a	b	a	a	a	a	b	b	h	b	a	b	a	b	b	b	b	b	a	b	a	a	a	a	a	a	b	b	a	b	a	a	b	a	b	b	b	b	a	a	b	a	b	b
chr06_3740133		a	b	b	a	a	-	a	b	a	a	b	b	h	b	a	b	a	b	b	b	b	b	a	b	a	a	a	a	a	a	a	a	a	b	a	a	b	-	b	b	b	b	a	a	b	a	b	b
chr06_4028038		a	b	b	a	a	b	a	b	a	a	b	b	h	b	a	b	a	b	b	b	b	b	h	b	a	a	a	a	h	a	a	a	a	b	a	a	b	a	b	b	b	b	a	a	b	a	b	b
chr06_4207902		a	-	b	a	a	b	a	-	a	a	b	b	h	b	a	b	a	b	-	b	b	b	b	-	a	a	a	-	h	-	a	a	a	b	-	-	-	a	-	b	-	b	a	a	b	a	b	b
chr06_4215891		a	-	a	a	a	-	a	b	a	a	b	b	h	b	a	b	a	b	b	-	b	b	b	b	a	a	a	a	h	a	a	a	a	b	a	-	b	-	b	b	b	b	a	a	b	a	b	b
chr06_4429592		a	b	a	a	a	b	a	b	a	a	b	b	h	b	a	b	a	b	b	b	b	b	b	b	b	a	a	a	h	a	a	a	a	b	a	a	b	a	b	b	b	b	a	a	b	a	b	b
chr06_4487734		a	b	a	b	a	b	a	b	-	a	-	b	-	b	a	b	a	b	b	b	-	b	b	b	b	a	a	a	h	a	a	h	-	-	a	a	-	-	-	b	-	b	a	a	b	a	b	-
chr06_4597229		a	b	a	b	a	b	a	b	b	a	b	b	h	b	a	b	a	b	b	b	b	b	b	b	b	a	a	a	b	a	a	a	a	b	a	a	b	a	b	b	b	b	a	a	b	a	b	b
chr06_4793020		a	b	a	b	a	b	a	b	b	a	b	b	h	b	a	b	a	b	b	b	b	b	b	b	b	a	a	a	b	a	a	a	a	b	a	a	b	a	b	b	b	b	a	a	b	a	b	b
chr06_4965151		a	b	a	b	a	b	a	b	b	a	b	b	h	b	a	b	a	b	b	b	b	b	b	b	b	a	a	a	b	a	a	a	a	b	a	a	b	a	b	b	b	b	a	a	b	a	b	b
chr06_5103236		a	b	a	b	a	b	a	b	b	a	b	b	h	b	a	b	a	b	b	b	h	b	b	b	b	a	a	a	b	a	a	a	a	b	a	a	b	a	b	b	b	b	a	a	b	a	b	b
chr06_5247218		a	b	a	b	a	b	a	b	b	a	b	b	h	b	a	b	a	b	b	b	h	b	b	b	b	a	a	a	b	a	a	a	a	b	a	a	b	a	b	b	b	b	a	a	b	a	b	b
chr06_5299999		a	b	a	b	a	-	a	b	b	a	b	b	h	b	a	a	a	b	b	b	-	b	b	b	b	a	a	-	b	a	a	a	a	b	a	a	b	a	b	b	b	b	a	a	b	a	b	b
chr06_5539394		b	b	a	b	a	b	a	b	b	a	b	b	h	b	a	a	b	b	b	b	a	b	b	b	b	a	a	a	b	a	a	a	a	b	a	a	b	a	b	b	b	b	a	a	b	a	b	b
chr06_5635068		b	b	a	b	a	b	a	b	b	a	b	b	h	b	a	a	b	b	b	b	a	b	b	b	b	a	a	a	b	a	a	a	a	b	a	a	b	a	b	b	b	b	a	a	b	a	b	b
chr06_5740671		b	b	a	b	b	-	a	b	b	a	b	b	h	b	a	a	b	b	b	b	a	b	b	b	b	a	a	a	b	a	b	b	a	b	a	a	b	a	b	b	b	b	a	a	b	a	b	b
chr06_5933166		b	b	a	b	b	b	a	b	b	a	b	b	h	b	a	a	b	a	b	b	a	b	b	b	b	a	a	a	b	a	b	b	a	b	a	a	b	a	b	b	b	b	a	b	b	a	b	b
chr06_5968441		b	b	a	b	b	b	a	b	b	a	b	b	a	a	a	a	b	a	b	b	a	b	b	b	b	a	a	a	b	a	b	b	a	b	a	a	b	a	b	b	b	b	a	b	b	a	b	b
chr06_6244274		b	b	a	b	b	b	a	b	b	b	b	b	a	a	a	a	b	a	b	b	a	b	b	b	b	a	a	a	b	a	b	b	a	b	a	a	b	a	b	b	b	a	a	b	b	h	b	b
chr06_6328836		b	b	a	b	b	-	a	b	b	b	b	b	a	a	a	a	b	a	b	b	b	b	b	b	b	a	a	a	b	a	b	b	a	b	a	a	b	a	b	b	b	a	a	b	b	h	b	b
chr06_6598284		b	b	a	b	b	b	b	b	b	b	b	b	a	a	a	a	b	h	b	b	b	b	h	b	b	a	a	a	b	a	b	b	a	b	a	b	b	a	b	b	b	a	a	b	b	h	b	b
chr06_7082592		b	b	b	b	b	b	b	b	b	b	b	b	a	a	a	a	a	h	b	b	b	b	h	b	b	a	a	a	b	a	b	b	a	b	a	b	b	a	b	b	b	a	a	b	b	h	b	b
chr06_7220248		b	b	b	b	b	b	b	b	b	b	b	b	a	a	a	a	a	h	b	b	b	b	h	b	b	a	a	a	b	a	b	b	a	b	a	b	a	a	b	b	b	a	a	b	b	b	b	b
chr06_7248926		b	b	b	b	b	b	b	b	b	b	b	b	a	a	a	a	a	h	b	a	b	b	h	b	b	a	a	a	b	a	b	b	a	b	a	b	a	a	b	b	b	a	a	b	b	b	b	b
chr06_7435564		b	b	b	b	b	b	b	b	b	b	b	b	a	a	a	a	a	a	b	a	b	b	h	b	h	a	a	h	b	a	b	b	a	b	b	b	a	a	b	b	b	b	a	b	b	b	b	b
chr06_7589164		b	b	b	b	b	b	b	b	b	b	b	b	a	a	h	a	a	-	b	a	a	b	h	b	h	a	a	a	b	a	b	b	-	b	b	b	a	-	b	b	b	b	a	b	b	b	b	a
chr06_7589178		b	b	b	b	b	-	b	b	b	-	b	b	a	a	h	a	a	a	b	-	a	b	b	b	h	-	a	a	b	a	b	b	-	b	b	b	a	-	b	b	b	b	a	b	b	b	b	a
chr06_7880936		b	-	b	b	b	b	b	b	b	b	b	b	a	a	a	a	a	a	b	a	-	b	-	b	h	-	a	a	b	a	b	b	a	-	b	b	a	a	b	b	b	b	a	b	b	b	b	a
chr06_10632435		a	b	b	b	b	b	b	b	b	b	b	b	a	a	a	a	a	a	b	a	a	b	b	b	h	a	h	a	b	a	b	b	a	b	b	b	a	a	b	b	b	b	a	b	a	b	b	a
chr06_10837267		a	b	b	b	b	b	b	b	b	b	b	b	a	a	a	a	a	a	b	a	a	b	h	b	h	a	h	a	b	a	b	b	a	b	b	b	a	a	b	b	b	b	a	b	a	b	b	a
chr06_11188188		a	b	b	b	b	b	b	b	b	b	b	b	a	a	a	a	a	a	b	a	a	b	-	b	h	a	h	a	b	a	b	b	a	b	b	b	a	a	b	b	b	b	a	b	a	b	b	a
chr06_11412502		a	b	b	b	b	b	b	b	b	b	b	b	a	a	a	a	a	a	b	a	a	b	h	b	h	a	h	a	b	a	a	a	a	b	b	b	a	a	b	b	b	b	a	b	a	b	b	a
chr06_14432967		a	b	b	b	b	-	b	b	b	b	b	b	a	a	a	a	a	a	b	a	a	b	h	b	h	a	h	a	b	a	a	a	a	b	b	b	a	a	b	b	b	b	a	b	a	b	b	h
chr06_14848718		a	b	b	b	b	b	b	b	b	b	b	b	a	a	a	a	a	a	b	a	a	b	h	b	h	a	h	a	b	a	a	a	a	b	a	b	a	a	b	b	b	b	a	b	a	b	b	a
chr06_15636468		a	b	b	b	b	b	b	b	b	b	b	b	a	a	a	a	a	a	b	a	a	b	h	b	h	a	h	a	b	a	a	a	a	b	a	b	a	a	b	b	b	b	a	b	a	b	b	a
chr06_17876395		a	b	a	b	b	b	b	b	b	b	b	b	a	a	a	a	a	a	b	a	a	b	h	b	h	a	h	a	b	a	a	a	a	b	a	b	a	a	b	b	b	b	a	b	a	b	b	a
chr06_20798398		a	b	a	b	b	-	b	b	b	b	b	b	a	a	a	a	a	a	b	a	a	a	h	b	a	a	b	a	b	a	a	a	a	b	a	b	a	a	b	b	b	b	a	b	a	b	b	a
chr06_21051362		a	b	a	b	b	-	b	b	b	b	b	b	a	a	a	a	a	a	b	a	a	b	h	b	a	a	b	a	b	a	a	a	a	b	a	b	a	a	b	b	b	b	a	b	a	b	b	a
chr06_24778460		a	b	a	b	b	b	b	b	b	b	b	b	a	a	a	a	a	a	b	a	a	b	h	b	h	a	h	a	b	a	a	a	a	b	a	b	a	a	b	b	b	b	a	b	a	b	b	a
chr06_27462951		a	b	a	b	b	b	b	b	b	b	b	b	a	a	a	a	a	a	b	a	a	a	h	b	b	a	b	b	b	a	a	a	a	b	a	b	a	a	b	b	b	b	a	b	a	b	b	a
chr06_28862055		a	b	a	b	b	b	b	b	b	b	b	b	a	a	a	a	a	a	b	a	a	a	h	b	a	a	b	b	b	a	a	a	a	b	a	b	a	a	b	b	b	b	a	b	a	b	b	a
chr06_31628322		a	b	b	b	b	-	b	b	b	b	b	b	a	a	a	a	b	a	b	a	a	a	h	b	b	a	b	b	b	a	a	a	b	b	a	b	a	a	b	b	b	b	a	b	a	b	b	a
chr06_31973799		a	b	b	b	b	b	b	b	b	b	b	b	a	a	a	a	b	a	b	a	a	a	h	b	b	a	b	b	b	a	a	-	b	b	a	b	a	a	b	b	b	b	a	b	a	b	b	a
chr06_33078890		a	a	a	b	b	b	b	a	a	a	b	b	a	a	a	b	b	a	b	b	a	a	b	a	b	a	b	b	a	b	a	a	b	b	a	b	a	b	b	b	a	b	a	b	b	a	b	b
chr06_33255792		a	a	a	b	b	h	a	a	a	a	b	b	a	a	a	b	b	a	b	b	a	a	b	a	b	a	b	b	a	b	a	a	b	b	a	b	a	b	b	b	a	b	a	a	b	a	b	b
chr06_33533854		a	a	a	b	b	b	a	a	a	b	b	b	a	a	a	b	b	a	b	b	b	a	b	a	b	a	b	b	a	b	a	a	b	b	a	b	a	b	b	b	a	b	a	a	a	a	b	b
chr06_33676537		a	a	a	b	b	b	a	a	h	b	b	b	a	a	a	b	b	a	b	b	b	a	b	b	b	a	b	b	a	b	a	a	b	b	a	b	a	b	b	b	a	b	a	a	a	a	b	b
chr06_33856412		a	a	b	b	b	b	a	a	b	b	b	b	a	a	a	b	b	a	b	b	b	a	b	b	b	a	b	b	a	b	a	a	b	b	a	b	a	b	b	b	a	b	a	a	a	a	b	b
chr06_34012274		a	a	b	b	b	-	a	a	b	b	b	b	a	a	a	b	b	a	b	b	b	a	b	b	a	a	b	b	a	b	a	a	b	b	a	-	a	b	b	b	a	b	a	a	a	a	b	b
chr06_34319103		a	a	a	b	b	b	a	a	b	b	b	b	a	a	a	b	b	a	b	b	b	a	b	b	a	b	b	b	a	b	a	a	b	b	a	b	a	b	b	b	a	b	a	a	a	a	b	b
chr06_34435507		a	-	a	b	b	-	-	-	b	b	b	b	a	-	-	b	b	a	b	b	b	a	b	b	b	b	b	b	-	b	-	a	b	b	-	b	a	b	b	b	-	b	a	b	a	a	b	b
chr06_34707322		a	a	b	b	b	b	a	b	b	b	b	b	a	a	a	b	b	a	b	a	a	a	b	a	b	b	b	b	a	b	a	a	a	b	a	b	a	b	b	b	a	b	a	b	a	a	b	b
chr06_34844607		a	a	b	b	b	b	a	a	b	b	b	b	a	a	a	b	b	a	b	a	a	a	b	a	b	a	b	b	a	b	a	a	a	b	a	b	a	b	b	b	a	b	a	b	a	a	b	b
chr06_35242931		a	a	b	b	b	b	a	a	-	b	b	b	a	a	a	b	b	a	-	a	a	a	b	a	b	a	b	h	b	b	a	a	b	b	a	-	a	b	-	b	a	-	a	b	a	a	b	b
chr06_35642230		a	a	b	b	b	b	a	a	b	b	b	b	a	a	a	b	b	a	b	a	a	a	b	b	b	a	b	b	b	a	a	a	-	b	a	-	a	b	b	b	a	b	a	b	a	a	b	a
chr06_35707714		a	a	b	b	b	b	a	b	b	b	b	b	a	a	a	b	b	a	b	a	a	a	b	b	b	a	b	b	b	a	a	a	b	b	a	b	a	b	b	b	a	b	a	b	a	a	b	a
chr06_35742223		a	-	b	b	b	-	a	b	b	b	b	b	a	a	a	b	b	a	-	a	a	-	b	b	-	a	b	b	-	a	a	a	b	-	a	-	-	b	b	b	a	b	a	b	a	a	-	a
chr06_35878015		a	a	b	b	b	b	a	b	b	b	b	b	a	a	a	b	b	a	b	a	a	a	b	b	b	a	b	b	b	a	a	a	b	b	a	b	a	b	b	b	a	b	a	b	a	a	b	a
chr06_36412832		a	a	b	b	b	b	a	b	b	b	b	b	a	a	a	a	b	a	b	a	a	a	b	b	b	a	b	b	b	a	a	a	b	b	a	b	a	b	b	b	b	b	a	b	a	a	b	a
chr06_37606100		a	b	b	b	b	b	b	b	b	b	b	b	a	a	a	a	b	a	b	a	a	a	b	b	b	a	b	b	b	a	a	a	b	b	a	b	a	a	b	b	b	b	a	b	a	b	b	a
chr07_141549		b	b	b	b	a	b	b	a	b	a	b	b	b	b	b	b	b	b	b	b	a	a	a	a	a	b	b	b	b	b	b	h	b	a	b	b	b	b	b	b	b	a	b	a	b	b	a	b
chr07_349611		b	b	b	b	a	b	b	a	b	a	b	b	b	b	b	b	b	b	b	b	a	a	a	a	a	b	a	b	b	b	b	a	b	a	b	b	b	b	b	b	b	a	b	a	b	b	a	b
chr07_408093		b	b	b	b	a	b	b	a	b	a	b	b	b	b	b	b	b	b	b	b	a	a	a	b	a	b	a	b	b	b	b	a	b	a	b	b	b	b	b	b	b	a	b	a	b	b	a	b
chr07_481080		b	b	b	b	a	b	b	a	b	a	b	b	b	b	b	b	b	b	b	b	a	a	a	b	a	a	a	b	b	b	b	a	b	a	b	b	b	b	b	b	b	a	b	a	b	b	a	b
chr07_551647		b	b	b	b	a	b	b	a	b	a	b	b	b	b	b	b	b	b	b	b	a	a	a	b	a	a	a	b	b	b	b	a	b	a	b	b	b	b	b	b	b	a	b	a	b	b	a	b
chr07_654924		b	b	b	b	a	b	b	a	b	a	b	b	h	b	a	b	b	b	b	b	a	a	a	b	a	a	a	b	b	b	b	a	b	a	b	b	b	b	a	-	b	a	b	a	b	b	a	b
chr07_714426		b	b	-	b	a	b	b	a	b	b	b	b	h	b	a	b	b	b	b	b	a	-	a	b	a	a	a	b	b	b	b	a	b	-	b	b	b	b	-	h	b	a	b	a	b	b	a	b
chr07_835787		b	b	b	b	b	b	b	a	b	b	b	b	h	b	a	b	b	b	b	b	a	a	a	b	a	a	a	b	b	b	b	b	b	a	b	b	b	b	a	h	b	b	b	a	b	b	a	b
chr07_868662		b	b	b	b	b	b	b	a	b	b	b	b	h	b	a	b	b	b	b	b	a	a	a	b	a	a	a	b	b	b	b	b	b	a	b	b	b	b	a	h	b	b	b	a	b	b	a	b
chr07_1046645		b	b	b	b	b	b	b	a	b	b	b	b	h	b	a	b	b	b	b	b	a	a	a	b	a	a	a	b	b	b	a	b	b	a	a	b	b	b	a	h	b	b	b	a	b	b	a	b
chr07_1055303		b	b	b	b	b	a	b	a	b	b	b	b	h	b	a	b	b	b	b	b	a	a	a	b	a	a	a	b	b	b	a	b	b	a	a	b	b	b	a	a	b	b	b	a	b	b	a	b
chr07_1439538		b	b	b	b	b	a	b	a	b	b	b	b	h	b	a	b	b	b	b	b	a	a	a	b	a	a	a	b	b	b	a	b	b	a	a	b	b	b	a	a	b	b	b	a	b	b	a	b
chr07_1490589		b	-	b	b	b	-	b	a	b	b	b	b	h	b	a	b	b	b	b	b	a	a	a	b	a	a	a	b	b	-	a	b	b	a	a	-	b	b	a	a	b	b	b	a	b	b	a	b
chr07_1517405		a	b	b	b	b	b	b	a	b	b	b	b	h	b	a	b	b	b	b	b	a	a	a	b	a	a	a	b	b	b	a	b	b	a	a	b	b	b	a	a	b	b	b	a	b	b	a	b
chr07_1659550		a	b	b	b	b	b	b	a	b	b	b	b	h	b	a	b	b	b	b	b	a	a	a	b	a	a	a	b	b	b	a	b	b	a	a	b	b	b	a	a	b	b	b	a	b	b	a	b
chr07_1702059		a	b	b	b	b	b	b	a	b	b	b	b	a	b	a	b	b	b	b	b	a	a	a	b	a	a	a	b	b	b	a	b	b	a	a	b	b	b	a	a	b	b	b	a	b	a	a	b
chr07_1751793		a	b	b	b	b	b	b	a	b	b	b	b	a	b	a	b	b	b	b	b	a	a	a	b	a	a	a	b	b	b	a	a	b	a	a	b	b	b	a	a	b	b	b	a	b	a	a	b
chr07_1920248		a	b	b	b	b	b	b	a	b	b	b	b	a	b	a	b	b	b	b	b	a	a	a	b	a	a	a	b	b	b	a	a	b	a	a	b	b	b	a	a	b	b	b	a	b	a	b	b
chr07_1991394		a	b	b	a	b	b	b	a	b	b	b	b	a	b	a	b	a	b	b	b	b	a	a	b	a	a	a	b	-	b	a	a	b	a	a	b	b	b	a	a	b	b	b	a	b	a	b	b
chr07_2201369		a	b	b	a	b	b	b	a	b	b	b	b	a	b	a	b	a	b	b	b	b	a	a	b	h	a	a	b	b	b	a	a	b	a	a	b	b	b	a	a	b	b	b	a	b	a	b	b
chr07_2421053		a	b	b	a	b	b	b	a	-	b	a	b	a	b	a	b	a	b	a	a	b	a	a	b	h	a	a	b	h	b	a	a	b	a	b	b	b	b	a	a	b	b	b	a	b	a	b	b
chr07_2532660		a	b	b	a	b	b	b	a	b	b	a	b	a	b	a	b	a	b	a	a	b	a	a	b	b	a	a	a	h	b	a	a	b	a	b	b	b	b	a	a	b	b	b	a	b	a	b	b
chr07_2577209		a	b	b	a	b	b	b	a	b	b	a	b	a	b	a	b	a	b	a	a	b	a	a	b	b	a	-	a	-	b	a	a	b	a	b	b	b	b	-	a	b	b	b	a	b	a	b	b
chr07_2701808		a	b	b	a	b	b	b	a	b	b	a	b	a	b	a	b	b	b	a	a	b	a	a	b	b	a	a	a	a	b	a	a	b	a	b	b	b	b	a	a	b	b	b	a	b	a	b	a
chr07_2707033		a	b	b	a	b	b	b	a	b	b	a	b	a	b	a	b	b	b	a	a	b	a	a	b	b	a	a	a	a	b	a	a	b	a	b	b	b	b	a	a	b	b	b	a	b	a	b	a
chr07_4193950		a	b	b	a	b	b	b	a	b	b	a	b	a	b	a	b	b	b	a	a	b	a	a	b	b	a	b	a	a	b	a	a	b	a	b	b	b	b	a	a	b	b	b	a	b	a	b	a
chr07_4345823		a	b	b	a	b	b	b	a	b	b	a	b	a	b	a	b	b	b	a	b	b	a	a	b	b	a	b	a	a	b	a	a	b	a	b	b	b	b	a	a	b	b	b	a	b	a	b	a
chr07_4610387		a	b	b	a	b	b	b	a	b	b	a	b	a	b	b	b	b	b	a	b	b	a	a	b	b	a	b	a	a	b	a	a	b	a	b	b	b	b	a	a	b	b	b	a	b	a	b	a
chr07_4646885		a	b	b	a	b	b	b	a	b	b	a	b	a	b	b	b	b	a	a	b	b	a	a	b	b	a	b	a	a	b	a	a	b	a	b	b	b	b	-	a	b	b	b	a	b	a	b	a
chr07_4746636		a	b	b	a	b	-	b	a	b	b	a	a	a	b	b	b	b	a	a	b	b	a	a	b	b	a	b	a	a	b	a	a	b	a	b	b	b	b	a	a	b	b	b	a	b	a	b	b
chr07_4808103		a	b	b	a	b	b	b	a	b	b	a	a	a	b	b	b	b	a	a	b	b	a	a	b	b	a	b	a	a	b	b	b	b	a	b	b	b	b	a	a	b	b	b	a	b	a	b	b
chr07_5186102		a	b	b	a	b	b	b	a	b	b	a	a	a	b	b	b	b	b	a	b	b	b	a	b	b	a	b	a	a	b	b	b	b	a	b	b	b	b	a	a	b	b	b	a	b	a	b	b
chr07_5689767		a	b	b	a	b	b	b	a	b	b	a	a	a	b	b	b	b	b	a	b	b	b	a	b	b	a	b	a	-	b	b	b	b	a	b	b	b	b	-	a	b	b	b	a	b	a	b	b
chr07_5953577		a	b	b	a	b	b	b	a	b	b	a	a	a	a	b	b	b	b	a	b	b	b	a	b	b	a	b	a	a	b	b	b	b	a	b	b	b	b	a	a	b	b	b	a	b	a	b	b
chr07_6091642		a	b	b	a	b	b	b	a	b	b	a	a	a	a	b	b	a	b	a	b	b	b	a	b	b	a	b	a	a	b	b	b	b	a	b	b	b	b	a	a	b	b	b	a	b	a	b	b
chr07_6168181		a	b	b	a	b	b	b	a	b	b	a	a	a	a	b	b	a	b	a	b	b	b	a	b	b	a	b	a	a	b	b	b	b	a	a	b	b	b	a	a	b	b	b	a	b	a	b	b
chr07_8474280		a	b	b	a	b	b	b	a	b	b	a	a	a	a	b	b	a	b	a	b	b	b	a	b	b	a	b	a	a	b	b	b	b	a	a	b	b	b	a	a	b	b	b	a	b	a	b	b
chr07_8643727		a	b	b	a	b	b	b	a	b	b	a	a	a	a	b	b	a	b	a	b	b	b	a	b	b	a	b	a	a	b	b	b	b	a	a	b	b	b	a	a	b	b	b	a	b	a	b	b
chr07_8689992		a	b	b	a	b	b	b	a	b	b	a	b	a	a	b	b	a	b	a	b	b	b	a	b	b	a	b	a	a	b	b	b	b	a	a	b	b	b	a	a	b	b	b	a	b	a	b	b
chr07_9143313		a	b	b	a	b	b	b	a	b	b	a	b	a	a	b	b	a	b	a	b	b	b	a	b	b	a	b	a	a	b	b	b	b	a	a	b	b	b	a	a	b	b	b	a	b	a	b	b
chr07_9518370		a	b	b	a	b	b	b	a	b	b	a	b	a	a	b	b	a	b	a	b	b	b	a	b	b	a	b	a	a	b	b	b	b	a	a	b	b	b	a	a	b	b	b	a	b	a	b	b
chr07_11872644		a	b	b	a	b	b	b	a	b	b	a	b	a	a	b	b	a	b	a	b	b	b	a	b	b	a	b	a	a	b	b	b	b	a	a	b	b	b	a	a	b	b	b	a	b	a	b	b
chr07_18142671		a	b	b	a	b	b	b	a	b	b	a	b	a	a	b	b	a	b	a	b	b	b	a	b	b	b	b	a	a	b	b	b	b	a	a	b	b	b	a	a	b	b	b	a	b	a	b	b
chr07_18641886		a	b	b	a	b	b	b	a	b	b	a	b	a	a	b	b	a	b	a	b	b	b	a	b	b	b	a	a	a	b	b	b	b	a	a	b	b	b	a	a	b	b	b	a	b	a	b	b
chr07_20330856		a	b	b	a	b	b	b	a	b	b	a	b	a	a	b	b	a	b	a	b	b	b	a	b	b	b	a	a	a	b	a	a	b	a	a	b	b	b	a	a	b	b	b	a	b	a	b	b
chr07_20545790		a	b	b	a	b	b	b	a	b	b	a	b	b	a	b	b	a	b	a	b	b	b	a	b	b	b	a	a	a	b	a	a	b	a	a	b	b	b	a	a	b	b	b	a	b	b	b	b
chr07_21372299		a	b	b	a	b	b	b	a	b	b	a	b	b	a	b	b	a	b	a	b	b	b	a	b	b	b	b	a	a	b	a	a	b	a	b	b	b	b	a	a	b	b	b	a	b	b	b	b
chr07_22002845		a	b	b	a	b	b	b	a	b	b	a	b	b	a	b	b	a	b	a	b	b	b	a	b	a	b	b	a	a	b	a	a	b	a	b	b	b	b	a	a	b	b	b	a	b	b	b	b
chr07_22312452		a	b	b	a	b	-	b	a	b	b	a	b	b	a	b	b	a	b	a	b	b	b	a	b	a	b	b	b	a	b	a	a	b	a	b	b	b	b	a	a	b	b	b	a	b	b	b	b
chr07_22537195		a	b	b	a	b	b	b	a	b	b	a	b	b	a	b	b	a	b	a	b	b	b	a	b	a	b	b	b	a	b	a	a	b	a	b	b	b	b	a	a	b	b	b	a	b	b	b	b
chr07_23061984		a	b	b	a	b	b	b	a	b	b	a	b	b	a	b	b	a	b	a	b	b	b	a	b	a	b	b	a	b	b	a	a	b	a	b	b	b	b	a	a	b	b	b	a	b	b	b	b
chr07_23233230		a	b	b	a	b	b	b	a	b	b	a	b	b	a	a	b	a	b	a	b	b	b	a	b	a	b	b	a	b	b	a	a	b	a	b	b	b	b	a	a	b	b	b	a	b	b	b	b
chr07_23876631		a	-	b	a	b	b	b	-	b	b	a	b	b	a	a	b	a	a	a	b	b	b	a	b	a	b	b	a	b	-	a	a	b	a	h	-	a	-	a	a	b	b	b	a	b	b	b	b
chr07_24146344		a	b	b	a	b	b	b	a	b	b	a	b	b	a	a	b	a	a	a	b	a	b	a	b	a	b	b	a	b	b	a	a	b	a	h	b	a	a	a	a	b	b	b	a	b	b	b	b
chr07_24244311		a	b	b	b	b	b	b	a	b	b	a	b	b	a	a	b	a	a	a	b	a	b	a	b	a	b	b	a	b	b	a	a	b	a	h	b	a	a	a	a	b	b	b	a	b	b	b	b
chr07_25128684		a	b	-	-	b	-	b	a	b	b	a	b	b	a	a	b	a	a	a	b	a	b	a	b	a	b	b	a	b	b	b	b	b	a	h	b	a	b	a	a	b	b	b	a	b	b	-	-
chr07_25131485		a	b	b	b	b	b	b	a	b	b	a	b	b	a	a	b	a	a	a	b	a	b	a	b	a	b	b	a	b	b	b	b	b	a	a	b	a	b	a	a	b	b	b	a	b	b	b	b
chr07_25192083		a	b	b	b	b	b	b	a	b	b	a	b	b	a	a	b	a	a	a	b	a	b	a	b	a	b	b	b	b	b	b	b	b	a	a	b	a	b	a	a	b	b	b	a	b	b	b	b
chr07_25663347		a	b	b	b	b	b	b	a	b	b	b	b	b	a	a	b	a	a	b	a	a	b	a	b	a	b	b	b	b	b	b	b	b	a	a	b	a	b	a	a	b	b	b	a	b	b	b	b
chr07_26478537		a	b	b	b	b	-	b	a	b	b	b	a	b	b	b	b	a	a	b	a	a	-	a	b	b	b	b	b	b	a	b	b	b	a	a	b	a	b	a	a	a	b	b	a	b	b	b	b
chr07_26494076		a	b	b	b	b	b	b	a	b	b	b	a	b	b	b	b	a	a	h	a	a	b	a	b	b	b	b	b	b	a	b	b	b	a	a	b	a	b	a	a	a	b	b	a	b	b	b	b
chr07_26624143		-	b	b	h	-	-	b	a	b	b	b	a	b	b	b	b	a	a	b	a	a	a	a	b	b	b	b	b	b	b	a	a	b	-	a	b	a	-	-	a	a	b	b	a	b	b	b	a
chr07_26757225		a	b	b	h	b	b	a	a	b	b	b	a	b	b	b	b	a	a	b	a	a	a	a	b	b	b	b	b	b	b	a	a	b	a	a	b	a	b	a	a	a	b	b	a	b	b	b	a
chr07_26967913		a	-	b	h	b	-	a	a	b	a	b	a	b	b	a	b	a	a	b	a	b	a	a	b	b	b	b	-	b	-	b	a	b	a	a	-	-	b	a	a	a	b	b	a	b	-	b	a
chr07_27053586		b	b	b	-	b	b	a	a	b	b	b	a	b	b	a	b	a	a	b	a	b	a	a	b	b	b	b	b	b	a	b	a	b	a	a	b	a	b	a	a	a	b	b	a	b	b	b	a
chr07_27100549		b	b	b	h	b	b	a	a	b	b	b	a	b	b	a	b	a	a	b	a	b	a	a	b	b	b	b	b	b	a	b	a	b	a	a	b	a	b	a	a	a	b	b	a	b	b	b	a
chr07_27319470		b	b	b	-	b	b	a	a	b	b	b	a	b	b	a	b	a	a	b	b	b	a	a	b	a	b	b	b	b	a	-	a	-	a	a	b	a	b	a	a	a	b	b	b	b	b	b	a
chr07_27410453		b	b	b	h	b	b	a	a	b	b	b	a	b	b	a	b	a	a	b	b	b	a	a	b	a	b	b	b	a	a	b	a	b	a	a	b	a	b	a	a	a	b	b	b	b	b	b	a
chr07_27432854		b	b	b	h	b	b	a	a	b	b	b	a	b	b	a	b	a	a	b	b	b	a	a	b	a	b	b	b	a	a	b	a	b	a	b	b	a	b	a	a	a	b	b	b	b	b	b	a
chr07_27621305		b	b	b	h	b	b	a	a	b	b	b	a	b	b	a	b	a	a	b	b	-	b	a	b	a	b	b	b	-	a	b	a	b	a	b	b	a	-	a	a	-	a	b	b	b	b	a	-
chr07_27748854		b	-	b	a	b	b	a	a	b	b	b	a	b	b	a	b	a	a	b	b	b	b	a	-	a	b	b	b	a	a	b	a	b	a	a	b	a	b	a	a	a	a	b	b	b	b	a	a
chr07_27968186		a	b	b	a	b	b	a	a	b	b	b	a	b	b	a	b	b	a	b	b	b	b	b	a	a	b	b	b	a	a	b	a	b	a	a	b	a	b	a	a	a	a	b	a	b	b	a	a
chr07_28003212		a	b	b	a	b	-	b	a	b	b	b	a	b	b	a	b	b	a	b	b	b	b	b	a	b	b	b	b	a	a	b	a	b	a	a	b	a	b	a	a	a	a	b	a	b	b	a	a
chr07_28017546		a	b	b	a	b	-	b	a	b	b	b	a	b	b	a	b	b	a	b	b	b	b	b	a	b	a	b	b	a	a	b	a	b	a	a	b	a	b	a	a	a	a	b	a	b	b	a	a
chr07_28048920		a	b	b	a	b	-	b	a	b	b	b	a	b	b	a	b	b	a	b	b	b	b	b	a	b	a	b	b	-	a	b	a	b	a	a	b	a	b	a	-	a	a	b	a	b	b	a	a
chr07_28418605		a	b	a	a	b	b	b	a	b	a	b	a	b	b	a	b	b	a	b	b	b	b	b	a	b	a	b	b	a	a	a	a	b	a	a	b	a	b	a	a	a	a	b	a	b	b	a	a
chr07_28790957		a	b	a	a	b	a	b	a	b	a	b	a	h	b	a	b	b	a	b	b	b	b	b	a	b	a	b	b	a	a	a	a	b	a	a	b	a	b	a	a	a	a	b	a	b	b	a	a
chr08_310886		a	b	b	b	a	a	b	b	a	b	a	b	b	b	b	a	b	a	a	a	b	a	a	b	b	a	b	a	a	b	a	a	a	a	a	a	a	b	b	b	b	b	a	b	a	h	a	a
chr08_1024571		a	b	b	b	a	-	b	b	a	b	a	b	b	b	b	a	b	a	a	a	b	a	a	b	-	a	b	a	a	b	a	a	a	-	a	-	a	b	b	b	b	b	a	b	-	h	a	a
chr08_1063975		a	b	b	b	a	-	b	b	a	a	a	b	b	b	b	a	b	a	a	a	b	a	a	b	b	a	h	a	a	b	a	a	a	a	a	a	-	b	b	b	b	b	a	b	a	h	a	a
chr08_1144039		b	b	b	b	a	a	b	b	a	a	a	b	b	b	b	a	b	a	a	a	b	a	a	b	a	a	b	a	a	b	a	a	a	a	a	a	a	b	b	b	b	b	a	b	a	h	a	a
chr08_1232254		b	b	b	b	a	a	b	b	a	a	a	b	a	b	b	a	b	a	a	a	b	a	a	b	-	a	b	a	a	b	a	a	-	a	a	a	a	-	b	b	b	b	a	b	a	h	a	a
chr08_1293148		b	b	b	b	a	-	b	b	a	a	a	b	a	b	b	a	b	a	a	a	b	a	a	b	a	a	b	a	a	b	a	a	a	a	a	a	a	b	b	-	b	b	a	b	a	h	a	a
chr08_1381936		b	b	b	-	a	-	b	b	a	a	a	b	a	b	b	a	b	a	a	a	b	a	a	b	a	a	b	a	a	b	a	a	a	a	a	a	a	b	b	b	b	b	a	b	a	h	a	a
chr08_1413128		b	b	b	b	a	a	b	b	a	a	a	b	a	b	b	a	b	a	a	a	b	a	a	b	a	a	b	a	a	b	a	a	a	a	a	a	a	b	b	b	b	b	a	b	a	h	a	a
chr08_1492462		b	b	b	b	a	-	b	b	a	a	a	b	a	b	b	a	b	a	a	a	b	a	a	b	a	a	a	a	a	-	a	a	a	a	a	-	a	b	b	b	b	b	a	b	a	h	a	a
chr08_1569490		b	b	b	b	a	a	b	b	a	a	b	a	a	b	b	a	b	b	b	a	a	b	a	b	a	a	a	a	a	b	a	a	a	a	a	a	a	b	b	b	b	b	a	b	a	h	a	a
chr08_1818967		b	b	b	-	a	-	b	b	a	a	-	a	a	b	-	a	b	-	b	a	a	b	a	a	a	-	a	a	-	b	a	-	a	a	a	b	a	-	b	-	-	b	a	b	a	h	a	a
chr08_1929225		b	b	b	b	a	a	b	b	a	a	b	a	a	b	b	a	b	b	b	a	a	b	a	a	a	a	a	a	a	b	a	a	a	a	a	b	a	b	b	b	b	b	a	b	a	h	a	a
chr08_2213054		b	b	b	b	a	a	b	b	a	-	b	a	a	b	b	a	b	b	b	a	a	b	a	a	a	a	a	a	a	b	a	a	-	a	b	b	a	b	-	b	b	b	b	b	a	-	a	a
chr08_2314430		b	b	b	b	a	a	b	b	a	a	b	a	a	b	b	a	b	b	b	a	a	b	a	a	a	a	a	a	a	b	a	a	b	a	b	b	a	b	b	b	b	b	b	b	a	b	a	a
chr08_2577667		b	b	b	b	a	a	b	b	a	a	b	a	a	b	b	a	b	b	b	a	a	b	a	a	a	a	a	a	a	b	a	a	b	a	b	b	a	b	b	b	b	b	b	b	b	b	a	a
chr08_2621970		b	b	b	b	a	a	b	b	a	a	b	a	a	b	b	a	b	b	b	a	a	b	a	a	a	a	a	a	a	b	b	h	b	a	b	b	a	b	b	b	b	b	b	b	b	b	a	a
chr08_2692759		b	b	b	b	a	a	b	b	a	a	b	a	a	b	b	b	b	b	b	a	a	b	a	a	a	a	a	a	a	b	b	h	b	a	b	b	a	b	b	b	b	b	b	b	b	b	a	a
chr08_3222617		b	b	b	b	b	b	b	b	b	a	b	a	a	b	a	b	b	b	b	a	a	b	a	a	a	a	b	b	a	b	a	a	b	a	b	b	a	b	b	b	b	b	b	b	b	b	a	a
chr08_3378411		b	b	b	b	b	b	b	b	b	a	b	a	a	b	a	b	b	b	b	a	a	b	a	a	a	a	b	b	a	a	a	a	b	a	b	b	a	b	b	b	b	b	b	b	b	b	a	a
chr08_3612142		b	b	b	b	b	-	b	b	b	a	b	a	a	b	a	b	b	b	b	a	a	b	a	a	a	a	b	b	a	a	a	a	b	a	b	b	a	-	b	b	b	b	b	b	b	b	a	a
chr08_3794839		b	b	b	b	b	b	b	b	b	a	b	a	a	b	a	a	b	b	b	a	a	b	a	a	a	a	b	h	a	a	a	a	b	a	b	b	a	b	b	b	b	b	b	b	b	b	a	a
chr08_4296991		b	b	b	b	b	b	b	b	b	a	a	a	a	b	a	a	b	b	a	a	b	b	a	a	a	a	b	b	a	a	a	a	b	a	b	b	a	b	b	b	b	b	b	b	b	b	a	b
chr08_4313441		b	b	b	b	b	b	b	b	b	a	a	a	a	b	a	a	b	b	a	a	b	b	a	a	a	a	b	b	a	a	a	a	b	a	b	b	a	b	b	b	b	b	b	b	b	b	a	b
chr08_4443166		b	b	b	b	b	b	b	b	b	a	b	a	a	b	a	a	b	b	b	a	b	b	a	a	a	a	b	a	a	a	a	a	b	a	b	b	a	b	b	b	b	b	b	b	b	b	a	b
chr08_4540821		b	b	b	b	b	b	b	b	b	a	b	a	h	b	a	a	b	b	b	a	b	b	a	a	a	a	b	a	a	a	a	a	b	a	b	b	a	b	b	b	b	b	b	b	a	b	a	b
chr08_4672912		b	b	b	b	b	b	b	b	b	a	b	a	h	b	a	a	b	b	b	a	b	b	a	a	a	a	b	a	a	-	a	a	b	a	b	-	a	b	b	b	b	b	b	b	a	b	a	b
chr08_4841133		b	b	b	b	b	b	b	b	-	a	b	a	-	b	a	a	b	b	b	a	b	b	a	a	a	a	b	a	a	a	a	a	b	a	b	b	b	b	b	b	b	b	b	b	a	b	a	b
chr08_4989794		b	-	b	-	b	-	b	b	b	a	b	a	b	b	b	a	b	-	b	a	-	b	a	a	a	a	b	a	a	a	-	a	-	-	b	b	a	-	-	-	b	b	b	-	a	b	a	b
chr08_5380195		b	b	b	b	b	b	b	b	b	a	b	a	b	b	b	a	b	b	b	a	b	b	a	b	a	a	a	b	a	a	a	a	b	a	b	b	a	a	b	b	b	b	b	b	a	b	b	b
chr08_5532046		b	b	b	b	b	-	b	b	b	a	b	a	b	b	b	a	b	b	b	a	b	b	b	b	a	a	a	b	a	a	a	a	b	a	b	b	a	a	h	b	b	b	b	b	a	b	b	b
chr08_5626428		b	b	b	b	b	b	b	b	b	a	b	a	b	b	b	a	b	b	b	a	b	b	b	b	a	a	a	b	a	a	a	a	b	a	b	b	a	a	h	b	b	b	b	b	a	b	b	b
chr08_5836438		b	b	b	a	b	b	b	b	b	a	b	a	b	b	b	a	a	b	b	a	b	b	b	b	a	a	a	b	a	b	a	a	b	a	b	b	a	a	h	b	b	b	b	b	a	b	b	b
chr08_6083522		a	b	b	a	b	b	a	b	b	a	b	a	b	b	b	a	a	b	b	a	b	b	b	b	a	a	a	b	a	b	a	a	b	a	b	b	a	a	a	a	b	b	b	b	a	b	b	b
chr08_6232685		a	b	b	a	b	b	a	b	b	a	b	a	b	b	b	a	a	b	b	a	b	b	b	b	a	b	a	b	a	b	a	a	b	b	b	b	a	a	a	a	b	b	b	b	a	b	b	b
chr08_6352497		a	b	b	a	b	b	a	b	b	a	b	a	b	b	b	a	a	b	b	a	b	a	b	b	a	b	a	b	b	b	a	a	b	b	b	b	a	-	a	a	b	b	b	b	b	b	b	b
chr08_6426591		b	b	b	a	b	b	a	b	b	a	b	a	b	b	b	a	a	b	b	a	b	a	b	b	a	b	a	b	b	b	a	a	b	b	b	b	a	a	a	a	b	b	b	b	b	b	b	b
chr08_6488591		b	b	b	a	b	b	a	b	b	a	b	a	b	b	b	a	a	b	b	-	b	a	b	b	-	a	a	-	b	b	-	a	b	b	b	b	a	a	a	a	b	b	b	b	b	b	b	b
chr08_6608185		b	b	b	a	b	b	a	b	b	a	b	b	b	b	b	a	a	b	b	a	b	a	b	b	b	a	a	b	b	b	a	a	b	b	b	b	a	a	a	a	b	b	b	b	b	b	b	b
chr08_7072050		b	b	b	a	b	b	a	b	b	h	b	b	b	b	b	a	a	b	b	a	b	a	b	a	b	b	a	b	b	b	a	a	b	b	b	b	a	a	a	a	b	b	b	b	b	b	b	b
chr08_7142288		b	b	b	a	b	b	a	b	b	h	b	b	b	b	b	a	a	b	b	a	b	a	b	a	b	b	a	b	b	b	a	a	b	b	b	b	a	a	a	a	b	b	b	b	b	b	b	b
chr08_8963977		b	b	b	a	b	-	a	b	b	h	b	b	b	b	b	a	a	b	b	a	b	a	b	-	b	b	-	b	-	b	a	a	b	b	h	b	a	-	a	a	b	b	b	b	b	b	b	b
chr08_9111395		b	b	b	a	b	b	a	a	b	h	b	b	b	b	b	a	a	b	b	a	b	a	b	a	b	b	a	b	b	b	a	a	b	b	a	b	a	a	a	a	b	b	b	b	b	b	b	a
chr08_9446475		b	b	b	a	b	-	a	-	b	b	b	b	b	b	b	a	a	b	-	a	-	a	b	a	b	-	a	-	-	b	a	a	-	-	a	-	a	-	-	a	b	b	-	b	b	b	b	b
chr08_9634968		b	b	b	a	b	b	a	a	b	b	b	b	b	b	b	a	a	a	b	a	b	a	b	a	b	b	a	b	b	a	a	a	b	a	a	b	a	b	a	b	b	b	b	b	b	b	b	b
chr08_9745430		b	b	b	a	b	b	a	a	b	b	b	b	b	b	b	a	a	a	b	a	b	a	b	a	b	b	a	b	b	a	a	a	b	a	a	b	a	b	a	b	b	b	b	b	b	b	b	b
chr08_9941727		b	b	b	a	b	a	a	a	b	b	b	b	b	b	b	a	a	a	b	a	b	a	b	a	b	b	a	b	b	a	a	a	b	a	a	b	a	b	a	b	b	b	b	b	b	b	b	b
chr08_10225136		b	b	b	a	b	-	a	a	b	b	a	b	b	b	b	a	a	a	a	a	b	a	b	a	b	b	a	b	b	a	a	a	b	a	a	b	a	b	a	b	b	b	b	b	b	b	b	b
chr08_17287431		b	b	b	a	b	a	a	a	b	b	a	b	b	b	b	a	a	a	a	a	b	a	b	a	b	b	a	b	b	a	a	a	b	a	h	b	a	b	a	b	b	b	b	b	b	b	b	b
chr08_21787907		b	b	b	a	b	a	a	a	b	b	a	b	b	b	b	a	a	a	a	a	b	a	b	a	b	b	a	b	b	a	a	a	b	a	h	b	a	b	a	b	b	b	b	b	b	b	b	b
chr08_24466782		b	b	b	a	b	a	a	b	b	b	a	b	b	b	b	a	a	a	a	a	b	a	b	a	b	b	a	b	b	a	a	a	b	a	h	b	a	b	a	b	b	b	h	b	b	b	b	b
chr08_25723466		b	b	b	a	b	a	a	b	b	b	a	b	b	b	b	a	a	a	a	a	b	a	b	a	b	b	a	b	b	a	a	a	b	a	b	b	a	b	a	b	b	b	a	b	b	b	b	b
chr08_27430936		b	b	b	a	b	a	a	b	b	b	a	b	b	b	b	a	a	b	a	a	b	a	b	a	b	b	a	b	b	a	a	a	b	a	b	-	a	b	a	b	b	b	a	b	b	b	b	b
chr08_27517915		b	b	b	a	b	a	a	b	b	b	a	b	b	b	b	a	a	b	a	a	b	a	b	a	b	b	a	a	b	a	a	a	b	a	b	b	a	b	a	b	b	b	a	b	b	b	b	b
chr08_27868043		b	b	b	a	a	a	a	b	b	b	a	b	b	b	b	a	a	b	a	a	b	a	b	a	b	b	a	a	b	a	a	a	b	a	b	b	a	b	a	b	b	b	a	b	b	b	b	b
chr08_29419309		b	b	b	a	a	a	a	b	a	b	a	b	b	b	b	b	a	b	a	a	b	a	a	a	b	b	a	a	b	a	a	a	b	b	a	a	a	b	a	b	b	a	a	b	b	h	b	b
chr08_29813774		b	b	b	a	a	a	a	b	a	b	a	b	b	b	b	b	a	b	a	a	b	a	a	a	b	b	a	a	b	a	b	b	b	b	a	a	a	b	a	b	b	a	a	b	b	h	b	b
chr08_31341018		b	b	b	a	a	a	a	b	a	b	a	b	b	b	b	b	a	b	a	a	b	a	a	a	b	b	a	a	b	a	b	b	b	b	a	a	a	b	a	b	b	a	a	b	b	h	b	b
chr08_31888799		a	b	b	a	a	-	a	b	a	b	a	b	b	b	b	b	b	b	a	a	b	a	a	a	b	b	a	b	b	a	a	a	b	a	a	a	a	b	a	b	b	a	a	a	b	a	a	b
chr08_31996217		a	b	b	a	a	b	a	b	a	b	a	b	b	b	b	b	b	b	a	a	b	a	a	a	b	b	a	b	b	a	a	a	b	a	a	a	a	b	a	b	b	a	a	a	b	a	a	b
chr08_32029802		a	b	b	a	a	-	a	b	a	b	a	b	b	b	b	b	b	b	a	a	b	a	a	a	b	b	a	b	b	a	a	a	-	a	a	a	a	b	a	b	b	a	a	a	b	a	a	b
chr08_32054818		a	b	b	a	a	b	a	b	b	b	-	b	b	b	b	b	b	b	-	a	-	a	-	-	b	-	a	b	b	a	a	a	-	a	a	-	-	b	-	-	b	-	a	-	b	b	a	b
chr08_32122602		a	b	b	a	a	b	a	b	b	b	a	b	b	b	b	b	b	b	a	a	b	a	a	a	b	b	a	b	b	a	a	a	b	a	a	a	a	b	a	b	b	a	a	a	b	b	a	b
chr08_32190395		a	b	b	a	a	b	a	h	b	b	a	b	b	b	b	b	b	b	a	a	b	a	a	a	b	b	a	b	b	a	a	a	b	a	a	b	a	b	a	b	b	a	a	a	b	b	a	b
chr08_32437301		a	a	b	a	a	-	a	-	b	a	a	b	b	b	b	b	b	b	a	a	b	a	a	a	b	b	a	-	b	a	a	a	b	a	a	b	b	b	a	b	b	a	b	a	a	b	a	b
chr08_32777575		a	a	b	a	a	-	a	-	b	a	a	b	b	b	b	b	b	a	a	a	b	a	a	a	-	b	a	b	b	-	a	a	b	a	a	-	-	-	-	b	b	a	a	a	a	a	a	-
chr08_32846593		a	a	b	a	a	b	a	b	b	a	a	b	b	b	b	b	b	a	-	a	b	a	a	a	-	-	a	-	-	-	a	a	b	a	a	a	b	-	-	b	-	a	b	a	a	a	a	b
chr08_33089211		a	a	b	a	a	-	a	-	a	a	a	b	b	b	b	b	b	a	a	a	b	a	a	a	b	b	a	b	b	a	a	a	b	a	b	a	b	b	a	b	b	a	b	a	a	a	a	a
chr09_35618		b	b	a	b	b	a	b	a	a	a	b	a	a	a	a	a	b	a	b	b	b	a	b	a	a	a	b	a	a	a	a	a	a	b	b	a	h	a	b	b	a	b	b	b	b	b	b	b
chr09_310167		b	b	a	b	b	a	b	a	a	a	b	a	a	a	a	a	b	a	b	b	b	a	b	a	a	a	b	a	a	a	a	a	a	b	b	a	h	a	b	b	a	b	b	b	b	b	b	b
chr09_548029		b	b	a	b	b	-	a	a	a	a	b	b	a	a	a	a	b	a	b	b	b	a	b	a	a	a	b	a	a	a	a	a	a	b	b	a	-	a	b	-	a	b	b	b	b	b	b	b
chr09_789089		b	b	a	a	b	h	a	b	a	a	b	b	a	a	a	a	b	a	b	b	b	a	b	a	a	a	b	a	a	a	a	a	a	b	b	a	b	a	b	b	a	b	b	b	b	b	b	b
chr09_811825		b	b	a	a	b	-	a	a	a	a	b	b	a	a	a	a	b	a	b	b	b	a	b	a	a	a	b	a	a	a	a	a	a	a	b	a	b	a	b	b	a	b	b	b	b	b	b	a
chr09_838324		b	b	a	a	b	h	a	a	a	a	b	b	a	a	a	a	b	a	b	b	b	a	b	a	a	a	b	a	a	a	a	a	a	a	b	a	a	a	b	b	a	b	b	a	b	b	b	a
chr09_869496		b	b	a	a	h	-	a	a	a	a	b	b	a	a	a	a	b	a	b	b	b	a	b	a	a	a	b	a	a	a	a	a	a	a	b	a	a	a	b	b	a	b	b	a	b	b	b	a
chr09_1056526		b	b	a	a	h	h	a	a	a	a	b	b	a	a	a	a	b	b	b	b	b	a	b	a	a	b	b	a	a	a	a	a	a	a	b	a	a	a	b	a	a	b	b	a	b	b	b	a
chr09_1242387		b	b	a	a	h	-	a	a	a	a	b	b	a	a	-	a	b	-	-	-	b	a	b	a	a	-	-	a	a	-	a	a	-	a	b	a	b	-	-	a	a	b	b	a	-	b	b	a
chr09_1503685		b	b	a	a	h	-	a	a	a	a	b	b	a	a	a	a	b	b	b	-	b	a	b	a	a	b	b	a	a	a	a	a	a	a	b	a	b	a	b	a	a	b	b	a	b	b	b	a
chr09_1580228		b	b	a	a	h	-	a	a	a	a	b	b	a	a	a	a	b	b	b	b	b	a	b	a	a	b	b	a	a	a	a	a	a	a	b	-	b	a	-	a	a	b	b	b	b	b	b	a
chr09_1736403		b	b	a	a	b	b	a	a	a	a	b	b	a	a	a	a	b	b	b	b	b	b	b	a	a	b	b	a	a	a	a	a	a	a	b	a	b	a	b	a	a	b	b	a	b	b	b	a
chr09_1782700		b	b	a	a	b	b	a	a	a	a	b	b	a	a	a	a	b	b	b	b	b	b	b	a	a	b	b	a	a	a	a	a	b	a	b	a	b	a	b	a	a	b	b	a	b	b	b	a
chr09_1818370		b	b	a	a	b	-	a	a	a	a	b	b	a	a	a	a	b	b	-	b	b	b	b	a	a	-	b	a	a	a	a	a	-	a	-	a	-	a	b	a	a	b	b	a	a	b	b	h
chr09_2403873		b	b	a	a	b	b	a	a	a	a	b	b	a	a	a	a	b	b	b	a	b	b	b	a	a	b	b	a	a	b	a	a	b	a	b	a	b	a	b	a	a	b	a	a	a	b	b	a
chr09_3446851		b	b	a	b	b	b	a	a	a	a	b	b	a	a	a	a	b	b	b	a	b	b	b	b	a	b	b	a	a	b	a	a	b	a	b	a	b	a	b	a	a	b	a	a	a	b	b	a
chr09_3525502		b	b	a	b	b	-	a	a	a	a	b	b	a	a	a	a	b	b	b	a	b	b	b	b	a	-	b	a	a	b	b	-	b	a	b	a	b	a	b	a	a	b	a	a	a	b	a	a
chr09_4175923		b	a	a	b	b	b	a	a	b	a	b	b	a	a	a	a	b	b	b	a	b	b	b	b	a	b	b	a	a	b	b	b	b	a	b	a	b	a	b	a	a	b	a	a	a	b	a	a
chr09_5510880		b	a	a	b	b	b	a	a	b	a	b	b	a	a	a	a	b	b	b	a	b	b	b	b	a	b	a	a	a	b	b	h	b	a	b	a	h	a	b	a	a	b	a	a	a	b	a	a
chr09_5753480		b	a	a	b	b	-	a	a	b	a	b	b	a	a	a	a	b	b	b	a	b	b	b	b	a	b	a	a	a	b	b	h	b	a	b	a	-	a	b	b	a	b	a	a	a	b	a	a
chr09_6139775		b	a	a	b	b	b	a	a	b	b	b	b	a	a	a	a	b	b	b	a	b	b	b	b	a	b	a	a	a	b	b	h	b	a	b	a	-	a	b	b	a	b	a	a	a	b	a	a
chr09_7515885		b	a	a	b	b	b	a	a	b	b	b	b	a	a	a	a	b	b	b	a	b	b	b	b	a	b	a	a	a	b	b	h	b	a	b	a	h	a	b	b	a	b	a	a	a	b	a	a
chr09_9653220		b	a	a	b	b	-	a	a	b	b	b	b	a	a	a	a	b	b	b	a	b	b	b	b	a	b	a	a	a	b	b	b	b	a	b	-	h	a	b	b	a	b	a	a	a	b	a	-
chr09_12354052		b	a	a	b	b	b	a	a	b	b	b	b	a	a	a	a	b	b	b	a	b	b	b	b	a	b	a	a	a	b	b	b	b	a	b	a	h	a	b	b	a	b	a	a	a	b	a	b
chr09_15501210		b	a	a	b	b	b	a	a	b	b	b	b	a	a	a	a	b	b	b	b	b	b	b	b	a	b	a	a	a	b	b	b	b	a	b	a	h	a	b	b	a	b	a	a	a	b	a	b
chr09_17571566		b	a	a	b	b	b	a	a	b	b	b	b	a	a	a	a	b	b	b	b	b	b	b	b	a	b	a	a	a	b	b	b	b	a	b	a	b	a	b	b	a	b	a	a	a	b	a	b
chr09_18018725		b	a	a	b	b	b	a	a	b	b	b	b	a	a	a	a	b	b	b	b	b	b	b	b	a	b	a	a	a	b	b	b	b	a	b	a	b	a	b	b	a	b	a	a	a	b	a	b
chr09_18587469		b	a	a	b	b	b	a	a	b	b	b	b	a	a	a	a	b	b	b	b	b	b	b	b	a	b	a	a	a	b	b	b	b	a	b	a	b	a	b	b	a	b	a	a	a	b	a	b
chr09_18822601		b	a	a	b	b	-	b	a	b	b	b	b	a	a	a	a	b	b	b	b	b	b	b	b	a	b	a	a	a	b	b	b	b	a	b	a	b	a	b	b	a	b	a	a	a	b	a	b
chr09_19609207		b	a	a	b	b	b	b	a	b	b	b	b	a	a	a	a	b	b	b	b	b	b	b	b	a	b	a	a	a	b	b	b	b	a	b	a	b	a	b	b	a	b	a	a	a	b	a	b
chr09_20313066		b	a	a	b	b	b	b	a	b	b	b	a	a	a	b	a	b	b	b	b	b	b	b	b	a	b	a	a	a	b	b	b	b	a	b	a	b	a	b	b	a	a	a	a	a	b	a	b
chr09_20327236		b	a	a	b	b	b	b	a	b	b	b	a	a	a	b	a	b	b	b	b	b	b	b	b	a	b	a	a	a	b	b	b	b	a	b	a	b	a	b	b	a	a	a	a	a	b	a	b
chr09_20679607		b	a	a	b	b	b	b	a	b	b	b	a	a	a	b	a	b	b	b	b	b	b	b	b	a	b	h	a	a	b	b	b	b	a	b	a	b	b	b	b	a	b	a	a	a	b	a	b
chr09_21287768		b	a	a	a	a	b	b	a	b	b	b	a	a	a	b	a	a	b	b	b	b	b	b	a	a	b	h	b	a	b	b	b	b	a	b	a	b	b	b	b	a	b	a	a	a	a	a	b
chr09_21314960		b	a	a	a	a	-	b	a	b	b	b	a	a	a	b	a	a	b	b	b	b	b	b	a	a	b	h	b	a	a	b	b	b	a	b	a	b	b	b	b	a	b	a	a	a	a	a	b
chr09_21387823		b	a	a	a	a	b	b	a	b	b	b	a	a	a	b	a	a	b	b	b	b	b	b	a	b	b	h	b	a	a	b	b	b	a	b	a	b	b	b	b	a	b	a	a	a	a	a	b
chr09_21685526		b	a	a	a	a	b	b	a	b	b	b	a	a	a	b	a	a	b	b	b	b	b	b	a	b	b	h	b	a	a	a	a	b	a	b	a	b	b	b	b	a	b	a	a	a	a	a	b
chr09_21754707		b	a	-	a	h	-	b	a	b	b	b	a	a	a	b	a	a	b	b	b	b	b	b	a	b	b	b	b	a	a	a	a	b	-	b	a	b	b	b	b	a	b	a	-	a	a	a	b
chr09_21897759		b	a	a	a	a	b	b	a	b	b	b	a	a	a	b	a	a	b	b	b	b	b	b	a	b	b	b	b	a	a	b	b	b	a	b	a	b	b	b	b	b	a	a	a	a	a	a	b
chr09_22016198		b	a	a	a	a	b	b	a	b	b	b	a	a	a	b	a	a	b	b	b	b	b	b	a	b	b	b	b	a	a	b	b	b	a	b	a	b	b	b	b	b	a	a	a	a	a	a	b
chr09_22159713		b	a	b	a	a	-	-	a	b	b	b	a	a	-	b	a	b	b	b	b	b	b	b	-	b	b	b	b	a	b	b	b	b	a	b	a	b	b	b	b	-	a	a	a	a	a	a	b
chr09_22464503		b	-	b	a	a	b	a	a	b	b	b	a	-	a	b	a	b	b	b	b	b	a	b	a	b	b	b	b	a	b	b	b	b	a	b	a	a	b	-	b	b	a	a	a	a	b	a	a
chr09_22783223		a	a	b	a	a	b	a	a	b	b	b	a	h	a	b	a	b	b	b	b	b	a	b	a	b	b	b	b	a	b	b	b	b	a	b	a	a	b	b	b	b	a	a	a	a	b	a	a
chr09_23182006		a	a	b	a	a	b	a	a	b	b	b	a	h	a	b	a	b	b	b	b	b	a	b	a	b	b	b	b	a	b	b	b	b	a	a	b	a	b	a	h	b	a	a	a	a	b	a	a
chr09_23687986		a	a	b	a	a	b	a	a	b	b	a	a	h	a	b	a	b	b	a	b	b	a	b	a	b	b	h	a	a	b	b	b	b	a	a	b	a	b	a	h	b	a	a	a	a	a	a	a
chr09_23873702		a	a	b	a	a	-	a	a	b	b	a	a	h	a	b	a	b	b	a	a	b	a	b	a	b	b	a	a	a	b	b	b	b	a	a	b	a	b	a	h	b	a	a	a	a	a	a	a
chr09_23926606		a	a	b	a	a	-	a	a	b	b	a	a	h	a	b	a	b	b	a	a	b	a	b	a	b	b	a	-	a	b	b	b	b	a	a	-	a	b	a	h	b	a	a	a	a	a	a	a
chr09_23995101		a	a	b	a	a	-	a	a	b	b	a	a	h	a	b	a	b	b	a	a	b	a	b	a	b	b	a	a	a	b	b	b	b	a	a	b	a	b	a	h	b	a	a	a	a	a	a	a
chr09_24047116		a	a	b	a	a	b	a	a	b	b	a	a	h	a	b	a	b	b	a	a	b	a	b	a	b	b	a	a	a	b	b	b	b	a	a	b	a	b	a	h	b	a	a	a	a	a	a	a
chr09_24081530		a	a	b	a	a	b	a	b	b	b	a	a	h	a	b	a	b	b	a	a	b	a	b	a	b	b	a	a	a	b	b	b	b	a	a	b	a	b	a	h	b	a	a	a	a	a	a	a
chr09_24454931		a	a	a	a	a	-	a	-	b	b	a	a	h	a	b	a	h	b	a	a	b	a	a	a	b	b	a	a	a	b	b	b	b	a	a	b	a	b	a	a	b	a	a	a	a	a	a	a
chr09_24711231		a	a	a	a	a	b	a	b	b	b	a	a	h	a	b	a	h	b	a	a	b	a	a	a	b	b	a	a	a	b	b	b	b	a	a	b	a	b	a	a	b	a	b	a	a	a	a	a
chr09_24762633		a	a	a	a	a	b	a	b	a	b	h	a	h	a	b	a	h	b	a	a	b	a	a	a	b	b	a	a	a	b	a	a	b	a	a	b	a	b	a	a	b	a	b	a	a	a	a	a
chr09_25155108		a	-	a	b	a	b	a	-	a	b	-	a	h	a	-	a	-	b	a	a	b	a	a	a	-	b	a	-	a	-	a	a	-	a	a	-	a	b	a	a	b	a	b	a	a	a	a	a
chr10_290494		a	a	b	b	b	a	a	a	b	b	b	a	h	a	b	b	b	b	b	b	b	b	b	b	b	b	b	a	a	a	b	b	b	a	b	a	b	b	a	a	b	a	a	b	a	a	a	a
chr10_748430		a	a	b	b	b	a	a	a	b	b	b	a	h	a	b	b	b	b	b	b	b	b	b	b	b	b	b	a	a	a	h	b	b	a	b	a	b	b	a	a	b	b	a	b	a	a	a	b
chr10_1040626		a	a	b	b	b	a	a	-	b	b	b	a	h	a	b	b	b	b	b	b	b	b	b	b	b	b	b	a	b	a	h	b	b	a	b	a	b	b	a	a	b	b	a	b	a	a	a	b
chr10_1054595		-	a	b	-	b	-	a	a	b	b	b	a	-	a	-	b	b	b	b	b	b	b	-	b	b	b	b	-	b	a	-	b	-	-	b	-	b	b	a	a	b	b	a	a	-	a	a	a
chr10_1073755		a	a	b	b	b	a	a	a	b	b	b	a	h	a	b	b	b	b	b	b	b	b	b	b	b	b	b	a	b	a	h	b	b	a	b	a	b	b	a	a	b	b	a	a	a	a	a	a
chr10_1133000		a	a	b	b	b	h	a	a	b	b	b	a	h	a	b	b	b	b	b	b	b	b	a	b	b	b	b	a	b	a	h	b	b	a	b	a	b	b	a	a	b	b	a	a	a	a	a	a
chr10_1222326		a	a	b	b	b	h	b	a	b	b	b	a	h	a	b	b	b	b	b	b	b	b	a	b	b	b	b	a	b	a	h	b	b	a	b	a	b	b	a	a	b	b	a	a	a	a	a	a
chr10_1335417		b	a	b	b	b	a	a	a	b	b	b	b	a	a	a	b	b	b	b	b	b	b	a	b	b	b	b	a	b	a	b	b	b	a	b	-	b	b	a	a	b	b	a	a	a	a	a	b
chr10_1381996		b	a	b	a	b	a	a	a	b	b	b	b	a	a	a	b	b	b	b	b	b	b	a	b	b	b	b	a	b	a	b	b	b	a	b	a	b	b	a	a	b	b	a	a	a	a	a	b
chr10_1448864		b	a	b	a	b	a	a	a	b	b	b	b	a	a	a	b	b	b	b	b	b	b	a	b	b	b	b	a	b	a	a	a	b	a	b	a	b	b	a	a	b	b	a	a	a	a	a	b
chr10_1560106		b	a	b	a	b	a	a	a	b	b	b	b	a	a	a	b	b	b	b	b	b	a	a	b	b	b	b	a	b	a	a	a	b	a	b	a	b	b	a	a	b	b	a	a	a	a	a	b
chr10_1736076		b	-	b	a	b	a	a	a	b	b	b	b	a	a	a	b	b	b	b	b	b	a	a	b	b	b	b	a	b	a	a	a	b	a	b	-	b	b	a	a	b	b	a	a	a	a	a	b
chr10_1802645		b	a	b	a	b	a	a	a	b	b	b	h	h	a	b	b	b	b	b	b	b	a	a	b	b	b	b	a	b	a	a	a	b	a	a	a	b	b	a	a	b	b	a	a	a	a	a	b
chr10_2259449		b	a	b	a	b	a	a	a	b	b	b	h	h	a	b	b	b	b	b	b	b	a	a	b	b	b	b	a	b	a	a	a	a	a	a	a	b	b	a	a	b	b	a	a	a	a	a	b
chr10_2603864		b	a	b	a	b	-	b	a	b	b	b	a	h	a	b	a	b	b	b	b	b	a	a	b	b	b	b	a	b	a	a	a	a	a	a	a	b	b	a	a	a	b	a	b	b	a	a	b
chr10_3053052		b	a	b	-	b	-	b	a	b	b	b	a	h	a	b	a	b	b	b	b	b	a	a	b	b	b	b	a	b	a	a	a	a	a	a	a	b	b	a	a	a	b	a	b	b	a	a	b
chr10_3152004		b	a	b	b	b	a	b	a	b	b	b	a	h	a	b	a	b	b	b	h	b	a	a	b	b	b	b	a	b	a	a	a	a	a	a	a	b	b	a	a	a	b	a	b	a	a	a	b
chr10_3356770		b	-	b	b	b	-	b	a	b	b	b	a	h	a	h	a	b	b	b	h	b	a	a	b	-	b	b	a	b	a	a	a	a	a	a	-	b	-	a	-	a	b	a	b	a	a	a	-
chr10_4144573		b	a	a	b	b	-	b	b	b	b	b	a	h	a	b	a	b	b	b	a	b	a	b	a	b	a	b	b	b	-	a	a	-	a	a	-	a	b	a	a	b	-	a	b	b	a	a	b
chr10_4323496		b	a	a	b	b	-	b	b	b	b	b	a	h	a	b	a	b	b	b	a	a	a	b	a	b	a	b	b	b	a	a	a	a	a	a	a	a	b	a	a	b	b	b	b	b	a	a	b
chr10_4358763		b	a	a	b	b	b	b	b	b	b	b	a	h	a	b	a	b	b	b	a	a	a	b	a	b	a	b	b	b	a	a	a	a	a	a	a	a	b	a	a	b	b	b	b	b	a	a	b
chr10_4460830		b	a	a	b	-	b	b	b	b	b	b	a	h	a	b	a	b	b	b	a	a	a	b	a	b	a	b	b	b	a	a	a	a	a	a	a	a	b	b	b	b	b	b	b	b	a	a	b
chr10_4607279		b	a	a	b	h	b	b	b	b	b	b	a	h	a	b	a	b	b	b	a	a	a	b	a	b	a	b	b	b	a	a	a	a	a	a	a	a	b	b	b	b	b	b	b	b	a	a	b
chr10_4837594		b	a	a	b	h	b	b	b	b	b	b	a	h	a	b	a	b	b	b	a	a	a	b	a	b	a	b	a	b	a	a	a	a	a	a	a	a	b	b	b	a	b	b	b	b	a	a	a
chr10_5188516		b	-	a	b	h	b	b	b	b	b	b	a	h	a	b	a	b	b	b	a	a	a	b	a	b	a	b	a	b	a	a	a	a	a	a	h	-	a	-	b	a	b	b	b	b	a	a	a
chr10_5365911		b	a	a	b	h	b	a	b	b	b	b	a	h	a	b	a	b	b	b	a	a	a	b	a	b	a	b	a	b	a	a	a	a	a	a	a	a	a	b	b	a	b	b	b	b	a	a	a
chr10_5622772		b	b	a	a	h	b	a	b	b	b	b	a	h	a	b	a	b	b	b	a	b	a	b	a	b	a	a	a	b	a	a	a	a	a	a	a	a	a	b	b	a	b	b	b	b	a	a	a
chr10_6249815		b	b	a	a	h	b	a	b	b	b	b	a	h	a	b	a	b	b	b	a	b	a	b	a	b	a	a	a	b	a	a	a	a	a	a	a	a	a	b	b	a	b	b	b	b	a	a	a
chr10_6316952		b	-	a	a	h	-	b	b	b	b	b	a	h	a	b	a	b	b	b	a	b	a	b	a	b	-	a	b	b	a	a	a	a	a	a	-	a	a	b	b	a	b	b	b	b	a	a	a
chr10_6907849		b	b	a	a	h	-	b	b	b	b	a	a	h	a	b	a	b	b	a	a	b	a	b	a	b	a	a	b	b	a	a	a	a	a	b	a	a	a	b	b	a	b	b	a	b	a	a	a
chr10_7223727		b	b	a	a	b	b	b	b	b	b	a	a	h	a	b	a	b	b	a	a	b	a	b	a	b	a	a	b	b	a	a	a	a	a	b	a	a	a	b	b	a	b	b	a	b	a	a	a
chr10_8081340		b	b	a	a	b	b	b	b	b	b	a	a	h	a	b	a	b	b	a	a	b	a	b	a	b	a	a	b	b	a	a	a	a	a	b	a	a	a	b	b	a	b	b	a	b	a	a	a
chr10_8148092		b	b	a	a	b	-	b	b	b	b	a	a	h	a	b	a	b	b	a	a	b	a	b	a	b	a	a	b	b	a	a	a	-	a	b	h	a	b	b	b	a	b	b	a	b	a	a	a
chr10_10453819		b	b	a	a	b	-	b	b	b	b	a	a	h	a	b	a	b	b	a	a	b	a	b	a	b	a	a	b	a	a	a	a	a	a	b	h	a	b	b	b	a	b	b	a	a	a	a	a
chr10_10454294		b	-	a	a	b	-	b	b	b	b	a	a	h	a	b	a	b	b	a	a	b	a	b	-	b	a	a	-	a	a	a	a	a	a	b	a	a	b	b	b	a	b	b	a	a	a	a	a
chr10_14131009		b	b	a	a	b	b	b	b	b	b	a	a	h	a	b	a	b	b	a	a	a	a	b	a	b	a	a	b	a	a	a	a	a	a	b	a	a	b	b	b	a	a	b	a	a	a	a	a
chr10_14410388		b	b	a	a	b	b	b	b	b	b	a	a	h	a	b	a	b	b	a	a	a	a	b	a	b	a	a	b	a	a	a	a	a	a	b	a	a	b	b	b	a	a	b	a	a	a	a	a
chr10_17727128		b	b	a	a	b	b	b	b	b	b	a	a	h	b	b	a	b	b	a	a	a	a	b	a	b	a	a	b	a	a	a	a	a	a	b	a	a	b	b	b	a	a	b	a	a	a	a	a
chr10_18589565		b	b	a	a	b	b	b	b	b	b	a	a	a	b	a	a	b	b	a	a	a	a	b	a	b	a	a	b	b	a	a	a	a	a	b	a	a	b	a	b	a	b	b	a	a	a	a	a
chr10_19347701		b	b	a	a	b	-	b	b	b	b	a	a	a	b	b	a	b	b	a	a	a	a	b	a	b	a	a	b	b	a	a	a	a	a	b	a	a	b	a	b	a	a	b	a	a	a	a	a
chr10_20165667		b	b	a	a	b	-	b	b	b	b	a	a	h	b	b	a	b	a	a	a	a	a	b	a	b	a	a	b	-	a	a	a	a	a	b	a	a	a	a	b	a	a	b	a	a	a	a	a
chr10_20525853		b	b	a	a	b	-	b	b	b	b	a	a	h	b	b	a	b	a	a	a	a	a	b	a	b	a	a	b	b	a	a	a	a	a	b	a	a	a	a	b	a	a	b	a	a	a	a	a
chr10_22265438		b	b	a	a	b	b	b	b	b	a	a	a	h	b	b	a	b	a	a	a	a	a	b	a	b	a	a	b	b	a	a	a	a	a	b	a	a	b	a	b	a	a	b	a	a	a	a	a
chr10_23126344		b	b	a	a	b	-	b	b	b	a	b	a	h	-	b	a	b	a	b	a	a	a	b	a	b	a	a	b	a	a	a	a	a	a	a	a	a	b	a	b	a	a	b	a	a	a	a	a
chr10_23424152		b	b	a	a	b	b	b	b	b	a	b	a	h	b	b	a	b	a	b	a	a	a	b	a	b	h	a	b	a	a	a	a	a	a	a	a	a	b	a	b	a	a	b	a	a	a	a	a
chr11_316089		a	-	a	b	b	a	a	a	a	b	b	b	a	b	a	b	b	a	b	a	-	a	b	b	b	b	b	a	a	a	b	b	b	b	b	a	b	a	b	b	b	a	a	-	b	a	b	h
chr11_316557		a	-	-	b	b	-	-	a	a	b	b	b	a	b	a	b	b	a	b	a	b	a	b	b	b	b	b	-	a	a	b	b	b	b	b	a	b	-	-	b	b	a	a	a	b	a	b	b
chr11_418031		a	a	a	a	b	-	a	h	a	b	b	b	a	b	a	b	b	a	b	a	b	a	b	b	b	b	b	a	a	a	b	b	b	b	b	a	b	a	b	b	b	a	a	a	b	a	b	b
chr11_596403		a	a	a	a	b	a	a	a	a	b	a	b	a	b	a	b	b	a	a	a	b	a	b	b	b	b	b	a	h	a	b	b	b	b	b	b	b	a	b	b	b	a	a	a	b	a	b	b
chr11_2513753		a	-	a	a	b	-	-	a	a	b	a	b	a	b	a	b	b	a	-	-	b	a	b	-	b	-	b	-	a	-	-	b	-	-	b	-	b	a	-	-	b	b	a	a	-	a	b	b
chr11_2518901		a	a	a	a	b	-	a	-	a	b	a	b	a	b	a	b	b	a	a	a	b	a	-	b	b	b	b	a	a	a	b	b	b	b	b	b	b	a	b	h	b	b	a	a	b	a	b	b
chr11_2679915		b	a	a	a	b	-	a	a	a	-	a	b	a	b	a	b	b	a	a	a	b	a	b	b	b	b	b	a	a	a	a	-	b	b	b	b	a	a	b	h	b	b	a	a	b	a	b	-
chr11_2812482		b	-	-	-	b	a	a	-	a	h	a	a	-	b	a	b	b	a	a	a	-	b	b	-	b	b	h	-	-	-	-	a	-	b	b	-	a	-	-	-	b	b	a	a	b	a	b	b
chr11_3208235		b	-	a	a	b	-	a	-	a	h	a	a	-	b	a	b	b	a	-	-	b	b	-	b	-	-	-	a	-	-	-	a	-	-	b	-	-	-	-	a	b	b	a	a	b	a	b	b
chr11_5861352		b	a	b	a	a	a	a	a	a	b	a	a	a	a	a	a	b	a	a	a	b	a	b	b	a	a	a	a	a	a	a	a	b	a	a	b	b	b	a	a	b	b	a	a	b	b	a	b
chr11_7440583		b	a	b	a	a	-	b	a	a	b	a	a	a	a	a	a	b	a	a	a	b	a	b	-	a	a	a	a	a	a	a	a	b	a	a	-	b	-	a	a	b	b	a	a	b	b	a	b
chr11_7689143		b	a	b	a	a	a	b	a	a	b	a	a	a	a	a	a	b	a	a	a	b	a	b	b	a	a	a	a	a	a	a	a	b	a	a	b	b	a	a	a	b	b	a	a	b	b	a	b
chr11_10453734		b	a	b	a	a	-	b	b	a	a	a	a	a	a	a	a	b	a	a	a	a	a	b	b	a	a	a	a	a	a	a	a	b	a	a	b	b	a	a	a	b	b	a	a	b	b	a	b
chr11_11143160		b	a	b	a	a	a	b	b	a	a	a	a	a	a	a	a	b	a	a	a	a	a	b	b	a	a	a	a	a	a	a	a	b	a	a	b	b	a	a	a	b	b	a	a	b	b	a	b
chr11_18931089		b	a	b	a	a	a	b	a	a	b	a	a	a	a	a	a	b	a	a	a	a	b	b	b	a	a	a	a	a	a	a	a	b	b	a	b	b	a	a	a	b	b	a	a	b	b	a	b
chr11_21287401		b	a	b	b	a	a	b	a	a	b	a	a	a	a	a	a	b	a	a	a	a	b	b	b	b	b	a	a	a	a	a	a	b	b	a	b	b	a	a	a	b	b	a	a	b	b	a	b
chr11_22071181		b	-	b	b	a	a	b	a	a	b	a	a	a	a	a	a	a	a	a	a	a	b	b	b	b	b	a	a	a	a	a	a	b	-	a	b	b	a	a	a	b	b	a	a	b	b	a	b
chr11_25349273		b	a	b	b	a	a	b	a	a	a	a	a	a	a	a	b	a	a	a	a	a	b	b	b	b	b	a	a	a	a	a	a	b	b	a	b	b	a	a	a	b	b	a	a	b	b	a	b
chr11_27340011		b	a	b	b	a	-	b	a	a	a	a	a	a	a	a	b	a	a	a	a	h	b	b	b	b	b	a	a	a	a	a	a	b	b	b	b	b	a	a	a	b	b	b	a	b	b	a	b
chr11_28127998		b	a	b	b	a	a	b	a	a	b	a	a	a	a	a	b	a	a	a	a	a	b	b	b	b	b	a	b	a	a	a	a	b	b	b	b	b	a	a	a	b	b	b	a	b	b	b	b
chr11_28708172		b	a	b	b	a	-	b	a	a	b	a	a	a	a	a	b	a	b	a	b	a	b	b	b	b	b	a	b	a	a	a	a	b	b	b	b	b	a	a	a	b	b	b	a	b	b	b	b
chr11_29106564		-	a	b	b	a	-	b	a	a	b	a	a	a	a	a	b	b	b	a	b	a	b	b	b	b	b	a	b	a	a	a	a	b	b	b	b	-	a	a	a	b	b	b	a	b	a	b	b
chr11_29394480		b	a	b	b	a	-	b	b	a	b	b	a	a	a	a	h	b	b	b	b	a	b	b	b	b	a	a	b	a	a	a	a	b	b	a	b	b	a	b	a	b	b	b	a	b	a	b	b
chr11_29394541		b	a	b	b	a	a	b	b	a	b	b	a	a	a	a	h	b	b	b	b	a	b	b	b	b	a	a	b	a	a	a	a	b	b	a	b	h	a	b	a	b	b	b	a	b	a	b	b
chr11_29843973		b	a	b	b	a	a	b	b	a	b	b	a	a	a	a	h	a	b	b	a	a	b	b	b	b	a	a	b	a	a	a	a	b	b	a	-	h	a	b	a	b	b	b	a	b	a	b	b
chr11_29846583		b	a	b	b	a	-	b	b	a	b	b	a	a	a	a	h	a	b	b	a	a	b	b	b	b	a	a	b	a	a	a	a	b	b	a	b	b	a	-	a	b	b	b	a	b	a	b	b
chr11_29855362		b	a	b	b	a	a	b	b	a	b	b	a	a	a	a	h	a	b	b	a	a	b	b	b	b	a	a	b	a	a	a	a	b	b	a	b	a	a	b	a	b	b	b	a	b	a	b	b
chr11_29999328		b	a	b	a	a	-	b	b	a	b	b	a	a	a	a	h	a	b	b	a	a	b	b	b	b	a	a	b	a	a	a	a	b	b	a	a	a	a	b	a	b	a	b	a	b	a	b	b
chr11_30069528		b	a	b	a	a	a	b	b	a	b	b	a	a	a	a	a	a	b	b	a	a	b	b	b	b	a	a	b	a	a	a	a	b	b	a	a	h	h	b	a	b	a	b	a	b	a	b	b
chr11_30386087		b	a	b	a	a	a	b	b	a	b	a	a	a	a	a	a	a	b	a	a	a	b	b	b	a	a	a	b	a	a	a	a	b	b	a	a	a	h	b	a	b	a	b	a	b	a	b	b
chr11_30569545		b	a	b	a	b	-	-	b	a	b	a	a	a	a	a	h	a	b	a	a	a	b	b	b	a	a	a	b	a	a	a	a	b	b	a	a	a	h	b	a	b	a	b	a	b	a	b	b
chr11_30708102		a	a	b	a	b	a	b	b	a	b	a	a	a	a	a	h	a	b	a	a	a	b	b	b	a	a	a	b	a	a	a	a	b	b	a	a	a	h	b	a	b	a	b	a	b	a	b	b
chr11_30961509		a	a	b	a	b	a	b	b	a	b	a	a	a	a	a	h	a	b	a	a	a	a	b	b	b	a	a	a	a	a	a	a	b	b	a	a	a	h	b	b	b	a	b	a	b	a	b	b
chr11_31117064		a	a	b	a	b	a	b	b	a	b	a	a	a	a	a	h	a	b	a	a	a	a	b	b	b	a	a	a	a	a	a	a	b	b	a	b	a	h	b	b	b	a	b	a	b	a	b	b
chr11_31167303		a	a	b	a	b	-	b	b	a	b	a	a	a	a	a	h	a	b	a	a	a	a	b	b	b	a	a	a	a	a	a	a	b	b	a	b	a	a	b	b	b	a	b	a	b	a	b	b
chr11_31321262		a	a	b	a	b	a	b	b	a	b	a	a	a	a	a	b	a	b	a	a	a	a	a	b	b	a	a	a	a	a	a	a	b	b	a	b	a	b	b	b	b	a	b	a	a	a	b	b
chr11_31585050		a	a	b	a	b	a	b	b	a	b	b	a	a	a	a	b	a	a	b	a	a	a	a	b	b	a	a	a	a	a	a	a	b	b	a	b	a	b	b	b	b	a	b	b	a	b	a	b
chr11_32338980		a	a	b	a	b	a	b	b	a	b	b	a	a	a	a	b	a	a	b	a	a	a	a	b	b	b	a	a	a	a	a	a	b	b	b	b	a	a	b	b	b	a	b	b	a	b	a	b
chr11_32705211		a	a	b	a	b	-	-	b	a	b	-	a	a	a	a	b	a	a	-	a	a	a	a	-	b	-	a	-	a	-	a	a	b	b	-	-	a	a	-	b	b	a	b	b	a	b	a	b
chr11_32716041		a	a	b	a	b	a	b	b	a	b	b	a	a	a	a	b	a	a	b	a	a	a	a	b	b	b	a	b	a	a	a	a	b	b	b	b	a	a	b	b	b	a	b	b	a	b	a	b
chr11_32731899		a	a	b	a	b	a	b	b	a	b	b	a	a	a	a	b	a	a	b	a	a	a	a	a	b	b	a	b	a	a	a	a	b	b	b	b	a	a	b	b	b	a	b	b	a	b	a	b
chr11_32755551		a	a	b	a	b	a	b	b	a	b	a	a	a	a	a	b	a	a	a	a	a	a	a	a	b	b	a	b	a	a	a	a	b	b	b	b	a	a	b	b	b	a	b	b	a	b	a	b
chr11_32928874		a	a	b	a	b	a	b	b	a	b	a	b	a	a	a	b	a	a	a	a	a	a	a	b	b	b	a	b	a	a	a	a	b	b	b	b	a	a	b	b	b	a	b	b	a	b	a	b
chr11_33180207		a	a	b	a	b	a	b	b	a	b	a	b	a	a	a	b	a	a	a	a	a	a	a	b	b	b	b	b	a	a	a	a	b	b	b	b	h	a	b	b	b	a	b	b	a	b	a	b
chr11_33477716		a	a	b	a	b	a	b	b	b	b	a	b	a	a	b	b	a	a	a	a	a	a	a	a	b	b	b	b	a	a	a	a	b	b	b	b	h	a	b	b	b	a	b	b	a	b	a	b
chr11_33555450		a	a	b	a	b	b	b	b	b	b	a	b	a	a	b	b	a	a	a	a	a	a	a	a	b	b	b	b	b	a	a	a	b	b	b	b	h	b	b	b	b	a	b	b	a	b	a	b
chr11_33636718		a	a	b	a	b	b	b	b	b	b	a	b	a	a	b	b	a	a	a	a	a	a	a	a	b	b	b	b	b	a	a	a	b	b	b	b	b	b	b	b	b	a	b	b	a	b	a	b
chr11_33698548		a	a	b	a	b	-	b	b	b	b	a	b	a	a	b	b	a	a	a	a	a	a	a	a	b	b	b	b	b	a	a	a	b	b	b	b	b	b	b	a	b	a	b	b	a	b	a	b
chr11_34056593		a	a	b	a	b	-	b	b	b	b	a	b	a	a	b	b	a	a	a	a	a	a	a	a	b	b	b	b	b	a	a	a	b	b	b	b	a	b	b	a	b	b	b	b	a	a	a	b
chr11_34107169		a	a	b	a	b	a	b	b	b	b	a	b	a	a	b	b	a	a	a	a	a	a	a	a	b	b	b	b	b	a	a	a	b	b	b	b	a	b	b	a	b	b	b	b	a	a	a	b
chr11_34237660		a	a	b	a	b	a	b	b	b	b	a	b	a	a	b	b	a	a	a	a	a	a	a	a	b	b	b	b	b	a	a	a	b	b	b	b	a	b	b	a	b	b	b	b	a	a	a	b
chr11_34323298		a	a	b	a	b	a	b	b	b	b	a	b	a	a	b	a	a	a	a	a	a	a	a	a	b	b	b	b	b	a	a	a	b	b	b	b	a	b	b	a	b	b	b	b	a	a	a	b
chr12_399410		a	a	b	b	b	a	h	a	a	a	b	a	a	a	a	b	b	a	b	b	a	b	a	b	a	a	a	b	b	a	a	a	b	a	a	a	a	a	a	a	b	a	a	a	a	a	a	b
chr12_748772		a	-	b	-	b	-	-	a	a	a	b	-	a	a	a	b	b	a	b	b	a	b	a	a	a	a	a	-	b	a	a	a	b	-	a	-	a	-	b	b	-	a	a	a	a	a	a	b
chr12_1137460		a	a	a	b	b	-	a	a	a	a	b	a	a	a	a	b	b	a	b	b	a	b	a	a	a	a	a	b	b	a	b	b	b	a	a	b	a	a	b	b	b	a	a	a	a	a	a	b
chr12_1347790		a	a	a	b	b	-	a	a	a	a	-	a	a	a	a	b	b	a	b	b	a	b	a	a	a	a	-	b	b	-	b	b	b	-	b	b	a	-	a	a	b	a	a	a	a	a	a	b
chr12_1489526		a	a	a	b	b	-	b	a	a	a	b	a	a	a	a	b	b	a	b	b	a	b	a	a	a	a	a	b	b	a	b	b	a	a	b	b	a	a	a	a	b	a	a	a	a	a	a	b
chr12_2444361		a	a	a	b	a	-	b	a	a	a	b	a	a	a	a	b	b	b	b	-	a	b	-	b	a	a	a	b	b	a	a	a	a	-	b	a	a	a	a	a	b	a	a	a	a	a	a	b
chr12_2612935		a	a	a	b	a	-	b	a	a	a	b	a	a	a	a	a	b	b	b	b	a	b	a	b	a	a	a	b	b	a	a	a	a	a	b	-	a	a	a	a	b	a	a	a	a	a	a	b
chr12_3822762		b	a	a	b	a	-	b	a	a	a	b	b	a	a	a	a	b	b	b	b	a	b	b	b	a	a	a	b	b	a	a	a	a	a	b	a	a	a	a	a	b	a	a	a	h	a	a	b
chr12_3998399		b	-	a	b	a	b	b	a	a	a	b	b	a	a	a	a	b	b	b	b	a	b	b	b	a	a	a	b	-	a	a	a	a	a	b	a	a	a	a	a	b	a	a	a	a	a	a	b
chr12_4018859		b	a	a	b	a	b	b	b	a	a	b	b	a	a	a	a	b	b	b	b	a	b	b	b	a	a	a	b	b	a	a	a	a	a	b	a	a	a	a	b	b	a	a	a	a	a	a	b
chr12_4848208		b	a	a	b	a	b	b	b	a	a	b	b	a	a	a	a	b	b	b	b	a	b	b	b	a	a	a	b	b	a	a	a	a	a	b	a	a	a	a	b	b	a	a	a	h	a	a	b
chr12_5377134		b	a	a	b	a	b	b	b	a	a	b	b	a	a	a	a	b	b	b	b	a	b	a	b	a	a	a	b	b	a	a	a	a	a	b	a	a	a	a	b	b	a	a	a	b	a	a	b
chr12_5824932		b	a	a	b	a	b	b	b	a	a	b	b	a	a	a	a	b	b	b	b	a	b	a	b	a	a	a	b	b	a	a	a	a	a	b	a	a	a	a	b	b	a	a	a	b	a	a	b
chr12_6044280		b	a	a	b	a	-	b	b	a	a	b	b	a	a	a	a	b	b	b	b	-	b	a	b	a	a	a	b	b	-	a	a	a	a	b	a	a	a	a	b	-	a	a	a	b	a	a	b
chr12_7097659		b	a	a	b	a	b	b	b	a	a	b	b	a	a	a	a	b	b	b	b	-	b	a	b	a	-	a	-	-	a	a	a	a	-	b	a	a	a	a	b	b	a	a	b	b	a	a	b
chr12_7253032		b	a	a	b	a	-	b	b	a	a	b	b	a	a	a	a	b	b	b	b	a	b	a	b	a	a	a	b	a	a	a	a	a	a	b	a	a	a	a	b	b	a	a	b	b	a	a	b
chr12_19277469		b	a	a	a	a	b	b	b	a	a	b	b	a	a	a	a	b	b	b	b	a	b	a	b	a	a	a	b	b	a	a	a	a	a	b	b	a	b	a	b	b	a	a	b	b	a	a	a
chr12_20737532		b	a	a	a	a	-	b	b	a	a	b	b	a	a	a	a	b	b	b	b	a	b	a	b	a	a	a	b	b	a	a	a	a	a	b	b	a	b	a	b	b	a	a	b	b	a	a	a
chr12_21043229		b	a	a	a	a	-	b	b	a	a	b	b	a	a	a	a	b	b	b	b	a	b	a	b	a	a	a	b	b	a	a	a	a	a	b	b	a	b	a	b	b	a	a	b	b	b	a	a
chr12_21563153		b	a	a	a	a	b	b	b	a	a	b	b	a	a	a	a	b	b	b	b	a	b	a	b	b	a	a	b	b	a	a	a	a	a	b	b	a	b	a	b	b	a	a	b	b	b	a	a
chr12_21609766		b	a	a	a	a	b	b	b	a	a	b	b	a	a	a	a	b	b	b	b	a	b	a	b	b	a	a	b	b	a	a	a	a	a	b	b	a	b	a	b	b	a	a	b	b	b	a	a
chr12_21864151		b	b	a	a	a	b	b	b	a	a	b	b	a	a	a	a	b	b	b	b	a	b	a	b	b	a	a	b	b	a	a	a	a	a	b	b	a	b	a	b	b	a	a	b	b	b	a	a
chr12_22080089		b	b	a	a	a	b	b	b	a	a	b	b	a	a	a	a	b	b	b	b	a	b	a	b	a	a	a	b	b	a	a	a	a	a	b	b	a	b	a	a	b	a	a	b	b	b	a	a
chr12_22182900		b	b	a	a	a	b	b	b	a	a	b	b	a	a	a	a	b	b	b	a	a	b	a	b	a	a	a	b	b	a	a	a	a	a	b	b	-	b	a	a	b	a	a	b	b	b	a	a
chr12_22188464		b	b	a	a	a	b	b	b	a	a	b	b	a	a	a	a	b	b	b	a	a	b	a	b	a	a	a	b	b	a	a	a	a	a	b	b	a	b	a	a	b	a	a	b	b	b	a	a
chr12_22877266		b	a	b	a	a	b	b	b	a	a	b	b	h	a	b	a	b	b	b	a	a	a	a	b	a	a	a	b	b	a	a	a	a	a	b	a	a	a	a	a	b	a	a	a	b	b	a	a
chr12_23066734		b	a	b	a	a	-	b	b	a	a	b	b	h	a	b	a	b	b	b	a	a	a	a	b	a	a	a	b	b	a	a	a	a	b	b	a	a	a	a	a	b	a	a	a	b	b	a	a
chr12_23109484		b	a	a	a	a	-	b	b	a	a	b	b	h	a	b	a	b	b	b	a	a	a	a	b	a	a	a	b	b	a	a	a	a	b	b	a	a	a	a	a	b	a	a	a	b	b	a	a
chr12_23233758		b	a	a	a	a	b	b	b	a	a	b	b	h	a	b	a	b	b	b	a	a	a	a	b	a	a	a	b	b	a	a	a	a	b	b	a	a	a	a	a	b	a	a	a	b	b	a	a
chr12_23660576		b	a	a	a	a	-	b	b	a	a	b	b	h	a	b	a	b	b	b	a	a	a	a	b	a	-	a	-	-	a	a	a	-	b	b	a	a	b	a	a	b	a	a	a	b	b	a	-
chr12_23895522		b	a	a	a	a	b	b	b	a	a	b	b	h	a	b	a	b	b	b	a	a	a	a	b	a	a	b	b	b	a	a	a	a	b	b	a	a	b	a	a	b	a	a	a	b	b	a	a
chr12_23954303		b	a	a	a	a	b	b	b	a	a	b	a	h	a	b	a	b	b	b	a	a	a	a	b	a	a	b	b	b	a	a	h	a	b	b	a	a	b	a	a	b	a	a	a	b	b	a	a
chr12_24053654		b	a	a	a	a	b	b	b	a	a	b	a	h	a	b	a	b	b	b	a	a	a	a	b	a	a	b	b	b	a	b	b	a	b	b	a	a	b	a	a	b	a	a	a	b	b	a	a
chr12_24185788		b	a	a	a	a	b	b	b	a	b	b	a	h	a	b	a	b	b	b	a	a	a	a	b	a	a	b	b	b	a	b	b	a	b	b	a	a	b	a	a	b	a	a	a	b	b	a	a
chr12_24380855		b	a	a	a	b	b	a	b	a	b	b	a	h	a	b	a	b	b	b	a	a	a	a	b	a	a	b	b	b	a	b	b	a	b	b	a	a	b	a	a	b	a	a	a	b	b	b	a
chr12_24426459		b	a	a	a	b	b	a	b	a	b	b	a	h	a	b	a	b	b	b	a	a	a	a	b	a	a	b	b	b	a	b	b	a	b	b	a	a	b	b	b	b	a	a	a	b	b	b	a
chr12_24584769		b	a	a	a	b	b	a	b	a	b	b	a	h	a	b	a	b	b	b	a	a	a	a	b	a	a	b	b	b	a	b	a	a	b	b	a	a	b	b	b	b	a	a	a	b	b	b	a
chr12_24731262		b	a	a	a	b	b	a	b	a	b	b	a	h	a	b	a	b	b	b	a	a	a	a	b	a	a	b	b	b	a	b	a	a	b	b	a	a	b	b	b	b	a	a	a	b	b	b	a
chr12_24757013		b	a	a	a	b	b	a	b	a	b	b	a	h	a	b	a	b	b	b	a	a	a	a	b	a	a	b	b	b	a	b	a	a	b	b	a	a	b	b	b	b	a	a	a	b	b	b	a
chr12_24788699		b	a	a	a	b	b	a	b	a	b	b	a	h	a	b	a	b	b	b	a	a	a	a	b	a	a	b	b	b	a	b	a	a	b	b	a	a	b	b	b	b	a	a	a	b	b	b	a
chr12_24976154		b	a	a	a	b	b	a	b	a	b	b	a	h	a	b	a	b	b	b	a	a	a	a	b	a	a	b	b	b	a	b	a	a	b	b	a	a	b	b	b	b	a	a	a	b	b	b	a
chr12_25093694		b	a	a	b	b	b	a	b	a	b	b	a	h	a	b	a	b	b	b	a	a	a	a	b	a	a	b	b	b	a	b	a	a	b	b	a	a	a	b	b	b	a	a	a	b	a	b	a
chr12_25206814		b	a	a	b	b	b	a	b	a	b	a	a	h	a	b	a	b	b	a	a	a	a	a	b	a	a	b	b	b	a	b	a	a	b	b	a	a	a	b	b	b	a	a	a	b	a	b	a
chr12_25317526		b	a	a	b	b	b	a	b	a	b	a	a	h	a	b	a	b	b	a	a	a	a	a	b	a	a	b	b	b	a	b	a	a	b	b	a	a	a	b	b	b	a	a	b	b	a	b	a
chr12_25415011		b	a	a	b	b	b	a	b	a	b	a	a	h	a	b	a	b	b	a	a	a	a	a	b	a	a	b	b	b	a	b	a	a	b	b	a	a	b	b	b	b	a	a	b	b	a	b	a
chr12_25503354		b	a	a	b	b	b	a	b	a	b	a	a	h	a	b	a	b	b	a	a	a	a	a	b	a	a	b	b	-	a	b	a	a	b	b	a	a	b	b	b	b	a	a	b	b	a	b	a
chr12_25575832		-	a	a	b	b	b	a	b	a	b	a	a	h	a	b	a	b	b	a	a	a	a	a	b	b	a	b	b	b	a	b	a	a	b	b	a	a	b	b	b	b	a	a	a	b	a	b	a
chr12_25703170		a	a	b	b	b	-	a	b	a	b	a	a	h	a	b	a	b	-	a	a	a	a	a	b	b	a	b	b	b	a	a	a	a	b	b	a	b	b	b	b	b	a	a	a	b	a	b	a
chr12_25809794		a	-	b	b	b	-	a	b	a	b	a	a	h	a	b	a	b	b	a	a	-	a	-	b	-	b	b	b	-	a	a	a	a	b	b	-	b	-	b	b	-	a	a	a	-	a	b	a
chr12_25861436		a	a	b	b	b	-	a	b	a	b	a	a	h	a	b	a	b	b	a	b	a	a	a	b	b	b	b	b	b	a	a	a	a	b	b	a	b	b	b	b	a	a	a	a	b	a	b	a
chr12_25962257		a	a	b	b	b	-	a	b	a	b	a	a	h	a	b	a	b	b	a	b	a	a	a	b	b	b	b	b	b	a	a	a	a	b	b	a	b	b	b	b	a	a	b	a	b	a	b	a
chr12_26059471		a	a	b	b	b	b	a	b	a	b	a	a	b	a	b	a	b	b	a	b	a	a	a	b	b	b	b	b	b	a	a	a	a	b	b	a	b	b	b	b	a	a	b	a	b	a	b	a
chr12_26103502		a	a	b	b	b	b	a	b	a	b	a	a	b	a	b	a	b	b	a	b	a	a	a	b	b	b	b	b	b	a	a	a	a	b	b	a	b	b	b	b	a	a	b	a	b	a	b	a
chr12_26311268		a	a	b	b	b	-	a	b	a	b	a	a	b	a	b	a	b	b	a	b	a	a	a	b	-	-	b	b	b	a	a	a	a	b	b	a	h	b	b	b	a	a	b	a	b	a	b	a
chr12_26381515		a	a	b	b	b	-	a	b	a	b	a	a	b	a	b	a	b	b	a	b	a	a	a	b	b	b	b	b	a	a	a	a	a	b	b	a	a	b	b	b	a	a	b	a	b	a	b	a
chr12_26757080		a	a	b	b	b	a	a	b	a	b	a	a	b	a	b	a	b	b	a	a	a	a	a	b	b	b	b	b	a	b	a	a	a	b	b	a	a	b	b	b	a	a	b	a	b	a	b	a
chr12_27233428		b	a	b	b	b	a	a	b	a	b	a	a	b	a	b	a	b	b	a	a	a	a	a	b	b	b	b	b	a	b	a	a	a	b	b	a	a	b	b	b	a	a	b	a	b	a	b	a
chr12_27373850		b	a	b	b	a	a	a	b	a	b	a	a	b	a	b	b	b	b	a	a	a	a	a	b	b	b	b	b	a	b	b	b	a	b	b	a	a	b	b	b	a	a	b	a	b	a	b	a
chr07_4073636		b	b	a	a	b	b	b	b	h	a	a	a	h	b	b	a	b	a	a	a	a	a	b	a	b	a	a	b	b	a	a	a	a	a	b	a	a	a	a	b	a	a	b	a	a	a	a	a
chr00_2933325		b	-	a	b	b	a	a	b	a	a	a	a	-	a	b	b	a	a	a	a	b	a	b	b	b	a	-	b	-	a	a	-	a	a	-	-	a	-	a	a	a	a	b	a	a	a	a	a
chr00_3409021		a	a	a	b	b	b	b	b	a	a	b	a	-	a	b	a	a	b	b	a	b	a	b	b	a	a	b	b	a	-	a	a	b	b	a	a	a	b	a	a	a	a	a	b	a	b	b	b
chr00_3516045		b	a	a	-	b	b	-	a	b	b	b	b	a	a	a	a	b	b	-	-	b	b	b	b	-	-	-	a	a	-	b	-	b	a	b	a	-	a	-	-	a	b	a	a	a	b	a	a
chr00_4930997		a	-	a	b	b	-	b	a	a	a	b	a	a	a	a	b	b	b	b	-	a	b	a	b	a	a	a	-	b	a	b	b	a	a	b	-	-	-	a	-	b	a	a	a	a	a	a	b
chr00_7435437		b	a	b	a	b	a	b	a	a	a	a	b	h	a	b	a	b	b	a	b	b	a	a	b	a	b	a	b	b	b	b	b	b	a	b	b	a	a	b	b	b	b	a	a	b	a	a	b
chr00_7947811		b	b	b	a	b	a	a	-	b	b	a	b	b	-	b	a	a	a	a	a	b	a	b	a	b	-	a	b	-	a	a	a	-	a	-	b	a	-	a	b	b	b	b	b	b	b	b	b
chr00_8129480		b	b	a	b	b	b	b	b	a	b	b	a	b	b	b	a	a	a	b	a	b	b	a	a	b	b	a	b	b	b	a	a	a	b	a	a	a	a	a	a	b	b	a	b	b	b	b	a
chr00_11334855		b	-	a	b	b	-	-	a	b	b	-	b	a	a	a	a	b	b	-	a	b	b	b	b	-	b	-	-	a	b	b	-	b	a	b	a	-	-	-	b	a	b	-	a	a	b	a	a
chr00_12639805		a	b	a	a	a	a	a	a	a	a	a	a	a	a	b	a	b	a	a	a	b	a	a	a	b	b	a	a	b	a	a	b	a	a	a	a	a	a	a	a	b	b	a	a	a	b	b	b
[truncated: 41 more columns]
