# Supplementary material for: QTL mapping of melon fruit quality traits using a high-density GBS-based genetic map
Source: BMC Plant Biol. 2018 Dec 4;18:324. doi: 10.1186/s12870-018-1537-5 (PMC6278158; doi:10.1186/s12870-018-1537-5)
Supplement: Supplementary file 11 — Linkage group positions for each marker. (TXT 18 kb) [file 12870_2018_1537_MOESM11_ESM.txt]

group LG1
chr01_341744	0
chr01_452338	3,302
chr01_789716	7,757
chr00_8129480	7,757
chr01_950548	8,319
chr01_1179288	9,569
chr01_1206807	9,569
chr01_1315919	10,82
chr01_1551051	13,799
chr01_1612528	14,368
chr01_1842032	16,867
chr01_1958454	19,683
chr01_2174758	24,748
chr01_2424295	29,08
chr01_2627760	30,257
chr01_2906594	33,201
chr01_3524124	38,78
chr01_4241599	39,916
chr01_4383669	42,736
chr01_4565977	44,106
chr01_8419621	44,106
chr01_12868425	47,794
chr01_15540217	55,563
chr01_16806817	60,888
chr01_17138382	62,593
chr01_17465101	63,511
chr01_17474587	63,841
chr01_17603043	63,841
chr01_19517945	66,636
chr01_19521597	66,636
chr01_19899766	67,198
chr01_22283666	68,322
chr01_23623530	69,445
chr01_27896307	72,685
chr01_28963069	75,156
chr01_31225098	78,172
chr01_32905826	80,967
chr01_32352217	83,094
chr01_32221218	83,973
chr01_31889560	88,247
chr01_31794793	91,889
chr01_33266998	94,574
chr01_33266233	95,123
chr01_33619449	96,261
chr01_33831779	98,4
chr01_33971390	98,995
chr01_34158574	101,939
chr01_34384300	103,645
chr01_34678659	106,652
chr01_34697396	107,599
chr01_34846190	108,723
chr01_34876165	109,278
chr01_35499953	110,745
chr01_35540409	112,8
chr00_7435437	112,8
chr01_35582064	113,923
chr01_35896019	114,485
chr01_36004148	116,581
chr01_36296190	119,928
chr01_36433391	120,757
chr01_36593213	122,197
chr01_36668445	122,972
chr01_36734307	123,748
chr01_36894661	124,523
chr01_36998948	124,633
group LG2
chr02_164203	0
chr02_475620	0,775
chr02_581406	2,83
chr02_687546	3,398
chr02_802368	7,019
chr02_854389	8,269
chr02_971808	8,879
chr02_996987	8,879
chr02_1040909	9,435
chr02_1078625	9,99
chr02_1329774	12,291
chr02_1462903	14,326
chr02_1535725	15,211
chr02_1623514	16,917
chr02_1680510	16,917
chr02_1937609	23,746
chr02_2006948	27,277
chr02_2143987	29,192
chr02_2291502	30,071
chr02_2310618	31,072
chr02_2336060	32,759
chr02_2353454	33,198
chr02_2770551	42,299
chr02_2859806	44,519
chr02_3049784	45,686
chr02_3362365	48,112
chr02_4565491	50,187
chr02_6015657	50,846
chr02_7051605	53,949
chr02_7051806	55,268
chr02_7826617	57,284
chr02_8113174	58,28
chr02_8371192	59,275
chr02_9079639	61,53
chr02_11199109	63,786
chr02_12578264	65,398
chr02_13326331	67,451
chr02_14046990	68,22
chr02_14910035	69,545
chr02_15771889	72,241
chr02_15813424	75,517
chr02_16082886	78,792
chr02_16208068	81,45
chr02_16340369	82,012
chr00_2933325	82,012
chr02_16940895	83,136
chr02_17245064	86,846
chr02_17411447	86,846
chr02_18814347	88,023
chr02_19149034	88,578
chr02_20871367	89,702
chr02_21527966	90,258
chr02_22015126	90,258
chr02_22460871	91,946
chr02_22484093	93,633
chr02_23479910	98,302
chr02_23596549	98,302
chr02_23957370	100,155
chr02_23981652	100,717
chr02_24217787	101,279
chr02_24377308	102,415
chr02_24583201	103,908
chr02_24686480	105,291
chr02_24913899	109,85
chr02_25177727	112,205
chr02_25334946	115,149
chr02_25497277	117,515
chr02_25623824	118,912
chr02_25876579	123,642
chr02_26206397	127,708
group LG3
chr03_67303	0
chr03_89298	0
chr03_132181	0
chr03_133050	0
chr03_224049	0
chr03_266386	0
chr03_401750	0
chr03_409191	0
chr03_435023	0
chr03_490503	0
chr03_516776	1,137
chr03_830424	5,156
chr03_1506463	10,989
chr03_1806174	15,23
chr03_1874968	16,955
chr03_2083679	19,309
chr03_2179953	20,446
chr03_2292137	21,002
chr03_3025324	25,333
chr03_3176995	27,099
chr03_3069540	27,903
chr03_3388812	29,422
chr03_3650054	29,978
chr03_3873798	30,533
chr03_4011819	32,341
chr03_4012175	33,017
chr03_4564332	35,161
chr03_5605605	35,81
chr03_7108097	38,555
chr03_6150294	38,884
chr00_3409021	38,884
chr03_8535879	41,155
chr03_11895049	44,396
chr03_14106227	46,321
chr03_15701852	47,665
chr03_17614888	48,44
chr03_21227329	49,216
chr03_21801680	49,991
chr03_21909870	50,211
chr03_22181566	51,36
chr03_23162779	51,916
chr03_22429118	51,916
chr03_23714880	57,76
chr03_24438346	59,318
chr03_24582893	62,031
chr03_24738966	63,605
chr03_25719400	69,484
chr03_25923550	75,283
chr03_26026771	77,132
chr03_26244032	79,952
chr03_26681530	85,784
chr03_26812327	88,552
chr03_27029355	89,114
chr03_27059547	90,264
chr03_27329962	91,413
chr03_27381297	92,537
chr03_27618281	93,508
chr03_27638037	95,357
chr03_27680513	95,959
chr03_27970879	97,664
chr03_28128535	101,841
chr03_28139913	102,403
chr03_28250248	103,552
chr03_28277024	103,552
chr03_28452390	104,114
chr03_28512437	104,67
chr03_28733141	105,833
chr03_29211378	107,598
chr03_29257789	109,307
chr03_29538259	112,395
chr03_29722370	113,532
chr03_29809675	114,093
chr03_30080502	114,649
chr03_30424678	115,786
chr03_30561179	116,115
chr03_30733854	116,677
chr03_30900408	119,004
chr03_30962715	119,56
chr03_31126249	121,265
chr03_31203736	121,265
chr03_31385347	122,11
chr03_31386360	122,55
group LG4
chr04_413227	0
chr04_959674	2,385
chr04_1127842	4,932
chr04_1350183	7,618
chr04_1367257	7,837
chr04_1465843	9,291
chr04_1533371	10,066
chr04_1619845	10,761
chr04_1725047	12,61
chr04_1890114	14,975
chr04_2093300	18,995
chr04_2135780	19,545
chr04_2191501	20,669
chr04_2282735	21,677
chr04_2415747	26,731
chr04_2489794	27,513
chr04_2594143	29,336
chr04_2585372	29,995
chr04_2581979	30,325
chr04_2721811	30,325
chr04_2806257	30,325
chr04_2896687	32,49
chr04_2994383	34,215
chr04_3153629	36,542
chr04_3234029	40,719
chr04_3354924	41,969
chr04_3471437	47,507
chr04_3806029	52,4
chr04_4019468	53,55
chr04_5201026	54,686
chr04_5239087	54,686
chr04_10969847	56,987
chr04_14299667	60,564
chr04_15162243	66,847
chr04_15163532	66,847
chr04_15239722	67,416
chr04_15256396	68,565
chr04_15854018	69,8
chr04_15922403	72,434
chr04_16687925	75,046
chr04_16782369	75,957
chr04_17318260	77,993
chr04_17404640	79,698
chr04_18896489	82,939
chr04_19109660	83,049
chr04_20479692	86,732
chr04_20946853	89,973
chr04_21126351	89,973
chr04_21339074	90,529
chr04_21539492	91,084
chr04_23918319	91,304
chr04_24523843	92,086
chr04_25893667	92,745
chr04_26302027	93,52
chr04_27587568	95,886
chr04_27790539	96,991
chr04_27896522	97,767
chr04_28218968	100,132
chr04_28812781	102,498
chr04_29142376	106,518
chr04_29392941	108,467
chr04_29422343	109,133
chr04_29811311	112,722
chr04_30473591	122,256
chr04_30558116	123,961
chr04_30664251	125,085
chr04_30822715	126,209
chr04_30966322	129,153
chr04_30987059	129,715
chr04_31089106	130,29
chr04_31149908	132,098
chr04_31234537	132,666
chr04_31572465	132,666
chr04_31672641	134,56
chr04_31717372	134,67
chr04_31723722	135,231
chr04_31760961	135,231
chr04_31780570	135,231
chr04_31805413	135,82
chr04_32075745	138,91
chr04_32169779	141,237
chr04_32403970	141,793
chr04_32496771	143,182
chr04_32688280	144,571
chr04_32705163	144,571
chr04_32775296	144,571
chr04_32836472	145,669
chr04_33086455	148,138
chr04_33194534	148,699
chr04_33284906	149,904
chr04_33322881	149,904
chr04_33286519	150,234
chr04_33574451	153,356
chr04_33627827	155,928
chr04_33795179	155,928
chr04_33889964	156,147
chr04_33938856	156,942
group LG5
chr05_182820	0
chr05_606581	4,227
chr05_729528	6,513
chr05_910750	8,897
chr05_911334	8,897
chr05_1085286	12,456
chr05_1225236	15,797
chr05_1359330	19,434
chr05_1471796	23,262
chr05_1480377	24,935
chr05_1901329	27,962
chr05_2006394	30,719
chr05_2043123	31,682
chr05_2040026	32,451
chr05_2120261	33,685
chr05_2356255	37,506
chr05_2516188	41,217
chr05_2852011	43,788
chr05_2848531	44,448
chr05_2849664	44,558
chr05_2798022	44,558
chr05_2857891	45,437
chr05_2846615	47,196
chr05_3103519	50,489
chr00_12639805	50,489
chr05_3463855	51,099
chr05_4022472	55,768
chr05_4506956	58,069
chr05_5322153	58,637
chr05_6534198	60,712
chr05_8516748	61,487
chr05_9524288	62,844
chr05_10543571	64,03
chr05_16425057	67,269
chr05_17889834	67,831
chr05_18078573	67,831
chr05_18134957	68,393
chr05_19249306	69,569
chr05_20320542	69,899
chr05_22114799	73,55
chr05_22875514	74,833
chr05_23763217	75,421
chr05_24557540	81,515
chr05_24663285	82,09
chr05_24942291	85,625
chr05_24945625	85,625
chr05_25326402	95,045
chr05_25619809	96,79
chr05_25892845	98,666
chr05_26192656	100,563
chr05_26609895	100,563
chr05_26940039	102,286
chr05_26958640	102,842
chr05_27207601	105,169
chr05_27507454	106,894
chr05_27376495	107,449
chr05_27519536	108,586
chr05_27663499	109,723
chr05_27847717	113,108
chr05_27848256	114,071
chr05_28161154	115,354
chr05_28182958	115,915
chr05_28434787	117,039
chr05_28656322	119,949
chr05_28862380	122,277
chr05_28898101	123,44
chr05_28951742	124,008
chr05_29053135	124,563
chr05_29117405	125,119
chr05_29223381	125,119
chr05_29246933	125,119
group LG6
chr06_230340	0
chr06_610347	0,556
chr06_1082990	1,679
chr06_1411671	4,59
chr06_1435047	4,59
chr06_1622490	7,45
chr06_1758478	9,145
chr06_1764572	9,145
chr06_1788427	9,145
chr06_1819247	10,595
chr06_1924756	12,489
chr06_1956683	13,594
chr06_2283235	19,266
chr06_2354474	20,952
chr06_2396961	21,734
chr06_2487621	22,503
chr06_2527772	24,066
chr06_2684860	24,848
chr06_2790467	25,629
chr06_3059995	27,957
chr06_3740133	32,786
chr06_4028038	34,357
chr06_4207902	36,281
chr06_4215891	37,942
chr06_4429592	39,852
chr06_4487734	42,103
chr06_4597229	43,768
chr06_4793020	44,324
chr06_4965151	44,879
chr06_5103236	46,333
chr06_5247218	47,677
chr06_5299999	48,265
chr06_5539394	50,706
chr06_5635068	51,261
chr06_5740671	53,006
chr06_5933166	55,986
chr06_5968441	56,542
chr06_6244274	59,562
chr06_6328836	60,699
chr06_6598284	62,508
chr06_7082592	64,783
chr06_7220248	65,889
chr06_7248926	66,664
chr06_7435564	70,398
chr06_7589164	73,064
chr06_7589178	74,163
chr06_7880936	76,493
chr06_10632435	81,073
chr06_11188188	81,512
chr06_10837267	81,952
chr06_11412502	83,845
chr06_14432967	86,782
chr06_14848718	89,129
chr06_15636468	90,454
chr06_17876395	92,347
chr06_24778460	93,007
chr06_21051362	95,833
chr06_20798398	96,395
chr06_28862055	98,722
chr06_27462951	100,427
chr06_31973799	103,372
chr06_31628322	103,94
chr06_37606100	106,995
chr06_36412832	113,278
chr06_35878015	116,293
chr06_35742223	119,82
chr06_35707714	121,246
chr06_35642230	122,396
chr06_35242931	126,006
chr06_34844607	129,687
chr06_34707322	132,015
chr06_34435507	137,684
chr06_34319103	140,939
chr06_34012274	143,322
chr06_33856412	145,704
chr06_33676537	148,005
chr06_33533854	148,56
chr06_33255792	151,301
chr06_33078890	152,891
group LG7
chr07_141549	0
chr07_349611	0,775
chr07_408093	1,331
chr07_481080	2,455
chr07_551647	3,01
chr07_654924	4,477
chr07_714426	5,409
chr07_835787	9,545
chr07_868662	10,321
chr07_1046645	13,282
chr07_1055303	14,388
chr07_1439538	15,163
chr07_1490589	16,404
chr07_1517405	18,085
chr07_1659550	18,86
chr07_1702059	22,102
chr07_1751793	22,657
chr07_1920248	24,362
chr07_1991394	26,087
chr07_2201369	28,472
chr07_2421053	35,278
chr07_2532660	37,405
chr07_2577209	37,405
chr07_2701808	38,898
chr07_2707033	38,898
chr07_4193950	39,803
chr07_4345823	40,578
chr07_4610387	41,922
chr07_4646885	42,723
chr07_4746636	44,134
chr07_4808103	45,49
chr07_5186102	47,415
chr07_5689767	48,592
chr07_5953577	49,173
chr07_6091642	49,949
chr07_8474280	50,724
chr07_8643727	50,834
chr07_6168181	51,609
chr07_8689992	52,953
chr07_9143313	53,729
chr07_9518370	54,504
chr07_11872644	55,06
chr07_18142671	56,183
chr07_18641886	56,739
chr07_20330856	58,444
chr07_20545790	59,568
chr07_21372299	61,022
chr07_22002845	63,542
chr07_22312452	64,111
chr07_22537195	64,679
chr07_23061984	69,513
chr07_23233230	70,637
chr07_23876631	73,876
chr07_24146344	76,347
chr07_24244311	76,903
chr07_25128684	80,197
chr07_25131485	80,197
chr07_25192083	80,83
chr07_25663347	85,785
chr07_26478537	94,422
chr07_26494076	95,572
chr07_26624143	101,329
chr07_26757225	103,12
chr07_26967913	108,245
chr07_27053586	110,219
chr07_27100549	110,794
chr07_27319470	113,957
chr07_27410453	114,538
chr07_27432854	115,882
chr07_27621305	118,042
chr07_27748854	120,359
chr07_27968186	122,713
chr07_28003212	124,438
chr07_28017546	125,575
chr07_28048920	126,156
chr07_28418605	128,568
chr07_28790957	130,868
group LG8
chr08_310886	0
chr08_1024571	1,44
chr08_1063975	4,11
chr08_1144039	6,536
chr08_1232254	7,919
chr08_1293148	8,756
chr08_1381936	9,086
chr08_1413128	10,277
chr08_1492462	10,858
chr08_1569490	16,05
chr08_1818967	17,543
chr08_1929225	18,278
chr08_2213054	20,69
chr08_2314430	21,271
chr08_2577667	21,827
chr08_2621970	22,382
chr08_2692759	22,938
chr08_3222617	28,559
chr08_3378411	29,696
chr08_3612142	29,915
chr08_3794839	31,725
chr08_4296991	35,702
chr08_4313441	35,702
chr08_4443166	38,003
chr08_4540821	38,778
chr08_4672912	39,566
chr08_4841133	41,353
chr08_4989794	44,213
chr08_5380195	51,485
chr08_5532046	52,266
chr08_5626428	53,378
chr08_5836438	56,229
chr08_6083522	59,505
chr08_6232685	61,229
chr08_6352497	64,85
chr08_6426591	66,925
chr08_6488591	68,38
chr08_6608185	70,98
chr08_7072050	75,375
chr08_7142288	76,48
chr08_8963977	77,749
chr08_9111395	79,644
chr08_9446475	83,23
chr08_9634968	86,485
chr08_9745430	86,485
chr08_9941727	87,608
chr00_7947811	88,874
chr08_10225136	88,874
chr08_17287431	88,874
chr08_21787907	89,499
chr08_24466782	90,275
chr08_25723466	91,729
chr08_27430936	93,473
chr08_27517915	94,042
chr08_27868043	94,597
chr08_29419309	100,664
chr08_29813774	102,965
chr08_31341018	103,52
chr08_31888799	109,21
chr08_31996217	109,772
chr08_32029802	110,353
chr08_32054818	112,049
chr08_32122602	112,843
chr08_32190395	114,296
chr08_32437301	120,827
chr08_32846593	123,144
chr08_32777575	124,978
chr08_33089211	129,213
group LG9
chr09_35618	0
chr09_310167	0,556
chr09_548029	2,456
chr09_789089	5,022
chr09_811825	7,349
chr09_838324	8,486
chr09_869496	9,622
chr09_1056526	13,849
chr09_1242387	15,278
chr09_1503685	16,707
chr09_1580228	18,56
chr09_1736403	21,302
chr09_1782700	24,543
chr09_1818370	25,798
chr09_2403873	31,185
chr09_3446851	33,485
chr09_3525502	37,817
chr09_4175923	38,98
chr09_5510880	42,052
chr09_5753480	42,957
chr09_6139775	43,861
chr00_3516045	43,861
chr09_7515885	44,423
chr00_11334855	45,158
chr09_9653220	45,158
chr09_12354052	46,651
chr09_15501210	47,775
chr09_17571566	48,331
chr09_18018725	48,331
chr09_18587469	48,886
chr09_18822601	50,023
chr09_19609207	50,585
chr09_20313066	52,885
chr09_20327236	52,885
chr09_20679607	54,009
chr09_21287768	60,325
chr09_21314960	61,462
chr09_21387823	62,598
chr09_21685526	64,323
chr09_21754707	65,372
chr09_21897759	69,337
chr09_22016198	71,042
chr09_22159713	76,188
chr09_22464503	81,615
chr09_22783223	83,401
chr09_23182006	86,643
chr09_23687986	93,147
chr09_23873702	96,083
chr09_23926606	97,427
chr09_23995101	98,881
chr09_24047116	99,883
chr09_24081530	100,878
chr09_24454931	103,745
chr09_24711231	105,458
chr09_24762633	108,485
chr09_25155108	109,509
group LG10
chr10_290494	0
chr10_748430	4,236
chr10_1040626	6,583
chr10_1054595	8,967
chr10_1073755	8,967
chr10_1133000	9,077
chr10_1222326	10,971
chr10_1335417	15,766
chr10_1381996	16,334
chr10_1448864	18,059
chr10_1560106	19,182
chr10_1736076	19,751
chr10_1802645	22,546
chr10_2259449	25,067
chr10_2603864	28,342
chr10_3053052	30,087
chr10_3152004	30,985
chr10_3356770	33,071
chr10_4144573	46,597
chr10_4323496	49,509
chr10_4358763	50,291
chr10_4460830	51,784
chr10_4607279	51,784
chr10_4837594	54,913
chr10_5188516	59,297
chr10_5365911	63,454
chr10_5622772	68,295
chr10_6249815	69,291
chr10_6316952	71,472
chr10_6907849	74,905
chr10_7223727	76,016
chr10_8081340	76,792
chr10_8148092	77,923
chr10_10453819	81,638
chr10_10454294	82,187
chr10_14131009	84,304
chr10_14410388	84,524
chr10_17727128	85,299
chr10_19347701	89,319
chr10_18589565	90,785
chr10_20165667	94,538
chr10_20525853	95,326
chr07_4073636	96,437
chr02_9795403	96,987
chr02_9696816	97,096
chr10_22265438	98,44
chr10_23126344	102,266
chr10_23424152	103,145
group LG11a
chr11_418031	0
chr11_316089	1,386
chr11_316557	2,156
chr11_596403	7,389
chr11_2518901	10,299
chr11_2513753	11,288
chr11_2679915	14,195
chr11_2812482	20,115
chr11_3208235	23,953
group LG11b
chr11_5861352	0
chr11_7440583	1,726
chr11_7689143	2,857
chr11_10453734	6,464
chr11_11143160	7,466
chr11_18931089	11,664
chr11_21287401	20,642
chr11_22071181	21,54
chr11_25349273	23,615
chr11_27340011	25,67
chr11_28127998	29,388
chr11_28708172	32,663
chr11_29106564	35,792
chr11_29394480	43,358
chr11_29394541	44,457
chr11_29855362	48,413
chr11_29846583	50,197
chr11_29843973	51,296
chr11_29999328	55,748
chr11_30069528	57,397
chr11_30386087	62,039
chr11_30569545	65,055
chr11_30708102	67,35
chr11_30961509	71,549
chr11_31117064	73,804
chr11_31167303	74,916
chr11_31321262	77,684
chr11_31585050	81,971
chr11_32338980	85,506
chr11_32716041	87,541
chr11_32731899	88,323
chr11_32705211	88,433
chr11_32755551	88,543
chr11_32928874	92,409
chr11_33180207	94,193
chr11_33477716	98,392
chr11_33555450	100,647
chr11_33636718	102,321
chr11_33698548	104,007
chr11_34056593	107,614
chr11_34107169	107,834
chr11_34237660	108,389
chr11_34323298	108,945
group LG12
chr12_399410	0
chr12_748772	7,415
chr12_1137460	11,209
chr12_1347790	14,418
chr12_1489526	16,294
chr00_4930997	18,999
chr12_2444361	21,819
chr12_2612935	22,415
chr12_3822762	26,146
chr12_3998399	27,337
chr12_4018859	28,513
chr12_4848208	29,069
chr12_5377134	30,193
chr12_5824932	30,193
chr12_6044280	30,774
chr12_7097659	32,073
chr12_7253032	32,073
chr12_19277469	39,063
chr12_20737532	39,624
chr12_21043229	40,186
chr12_21563153	41,911
chr12_21609766	42,467
chr12_21864151	44,794
chr12_22080089	47,739
chr12_22182900	48,3
chr12_22188464	48,3
chr12_22877266	56,731
chr12_23066734	57,513
chr12_23109484	58,294
chr12_23233758	58,862
chr12_23660576	59,538
chr12_23895522	62,063
chr12_23954303	64,08
chr12_24053654	65,515
chr12_24185788	66,51
chr12_24380855	69,362
chr12_24426459	71,617
chr12_24584769	73,291
chr12_24731262	74,286
chr12_24757013	74,396
chr12_24788699	75,177
chr12_24976154	75,727
chr12_25093694	78,968
chr12_25206814	80,312
chr12_25317526	81,656
chr12_25415011	83,581
chr12_25503354	84,362
chr12_25575832	86,327
chr12_25703170	89,069
chr12_25809794	92,291
chr12_25861436	93,955
chr12_25962257	95,311
chr12_26059471	95,641
chr12_26103502	96,197
chr12_26311268	97,36
chr12_26381515	98,565
chr12_26757080	100,351
chr12_27233428	100,907
chr12_27373850	103,817
